# Supplementary material for: Single-nucleus transcriptomics resolves multiple fate dynamics between inflorescence meristem and primary stem
Source: Sci Adv. 2026 Jun 19;12(25):eaee2988. doi: 10.1126/sciadv.aee2988 (PMC13281799; doi:10.1126/sciadv.aee2988)
Supplement: Supplementary file 2 — Tables S1 to S16 [file sciadv.aee2988_tables_s1_to_s16.zip]

Archive with 1 entries (1 files):
- aee2988_tables_s1_to_s16.xlsx
