# Supplementary material for: Single-nucleus transcriptomics resolves multiple fate dynamics between inflorescence meristem and primary stem
Source: Sci Adv. 2026 Jun 19;12(25):eaee2988. doi: 10.1126/sciadv.aee2988 (PMC13281799; doi:10.1126/sciadv.aee2988)
Supplement: Supplementary file 2 — Tables S1 to S16 [file sciadv.aee2988_tables_s1_to_s16.zip › aee2988_tables_s1_to_s16.xlsx]

## Sheet: Overview Supplementary Tables
Supplementary Table Overview:
Table S1	QC parameters per replicate
Table S2	Cell-barcode cluster annotation dataset
Table S3	AGI numbers and gene names used in this study
Table S4	Differentially expressed marker genes
Table S5	DEGs that are uniquely expressed in one cluster
Table S6	GO enrichment analysis per cluster
Table S7	Gene Regulatory Network from EP cluster obtained using DAP-seq
Table S8	Differentially expressed genes along cell cycle trajectory
Table S9	GO ontology analysis of differentially expressed genes along cell cycle trajectory
Table S10	ChIP-seq analysis between floral homeotic genes and cell cycle marker genes
Table S11	Differentially expressed genes along cambium trajectory
Table S12	Differentially expressed genes along phloem trajectory
Table S13	Differentially expressed genes along EP trajectory
Table S14	Differentially expressed genes along xylem parenchyma trajectory
Table S15	Differentially expressed genes along xylem trajectory
Table S16	Differentially expressed genes along cortex trajectory

## Sheet: Table S1
Table S1	QC parameters per replicate
Cell Ranger output
Sample	Barcode	Estimated loaded nuclei	Reads mapped to transcriptome (%)	Sequence saturation (%)
Replicate 1	SITTC6	5000	58.7	93.3
Replicate 2	SITTA1	12000	65.1	89.4
Replicate 3	SITTE2	20000	75.7	95.5
CellRanger output
Sample	Number of reads	Fraction reads in cells (%)	Mean reads per cell	Median UMI counts per nuclei	Median Genes per Cell	Total genes detected
Replicate 1	85 M	29	97147	724	566	18750
Replicate 2	1,537 M	32	262009	2501	1273	23642
Replicate 3	668 M	37	399462	2270	1415	24276
CellBender output
Sample	total counts removed	fraction counts removed	target fdr	found cells
Replicate 1	0.08M	0.07	0.01	2454
Replicate 2	3.4M	0.119	0.01	5289
Replicate 3	0.8M	0.12	0.01	4277
			72

## Sheet: Table S2
Table S2	Cell-barcode cluster annotation dataset
	Sample	batch	Doublet	n_genes_by_counts	total_counts	total_counts_atm	pct_counts_atm	total_counts_atc	pct_counts_atc	leiden
GAACGTTGTGCCGTTG-1-0	sittc6	0	FALSE	3553	7776	44	0.565844	174	2.23765	EP
CTAGGTATCTGCTGAA-1-0	sittc6	0	FALSE	3176	6827	42	0.615204	149	2.18251	S-phase
TGCTGAACATCCTTCG-1-0	sittc6	0	FALSE	3023	5526	40	0.723851	116	2.09917	G2/M-phase
AAAGGATCAGCTCCTT-1-0	sittc6	0	FALSE	3173	5194	62	1.19368	158	3.04197	G2/M-phase
ATTTCACTCTCAGTCC-1-0	sittc6	0	FALSE	2646	4838	78	1.61224	406	8.3919	S-phase
CCTCTCCGTGCTATTG-1-0	sittc6	0	FALSE	2321	3797	51	1.34317	104	2.739	undifferentiated cells
TTGTTGTGTAATTAGG-1-0	sittc6	0	FALSE	2285	3400	30	0.882353	106	3.11765	xylem parenchyma
TGGAGAGGTATTTCGG-1-0	sittc6	0	FALSE	2098	3209	37	1.15301	223	6.94921	xylem parenchyma
AGGAATACAACTTGGT-1-0	sittc6	0	FALSE	1912	3213	60	1.86741	36	1.12045	EP
GGAGAACTCCACCTGT-1-0	sittc6	0	FALSE	1998	3163	48	1.51755	87	2.75055	S-phase
TCCCACAAGCAGGCAT-1-0	sittc6	0	FALSE	1972	3111	48	1.54291	66	2.1215	S-phase
GGGTCTGTCCTTATCA-1-0	sittc6	0	FALSE	2030	3102	31	0.999355	81	2.61122	undifferentiated cells
GATGATCAGACCTGGA-1-0	sittc6	0	FALSE	1962	2966	50	1.68577	56	1.88806	G2/M-phase
GTGTGATAGGATTTGA-1-0	sittc6	0	FALSE	1866	2924	38	1.29959	86	2.94118	G2/M-phase
TGACTCCTCCCTAGGG-1-0	sittc6	0	FALSE	1724	2904	18	0.619835	75	2.58264	EP
CACAGATAGCTTTCCC-1-0	sittc6	0	FALSE	1948	2880	71	2.46528	102	3.54167	G2/M-phase
TCAGTGACAGAGGGTT-1-0	sittc6	0	FALSE	1856	2819	32	1.13515	87	3.0862	S-phase
CCTCACAGTATGTGTC-1-0	sittc6	0	FALSE	1862	2806	80	2.85103	238	8.48182	stem epidermis
TTACGCCCAGACACCC-1-0	sittc6	0	FALSE	1720	2787	41	1.47112	144	5.16685	IM epidermis
GGTAACTAGCTAGTTC-1-0	sittc6	0	FALSE	1721	2765	28	1.01266	251	9.07776	stem epidermis
ATTCATCTCTCGACGG-1-0	sittc6	0	FALSE	1575	2754	18	0.653595	491	17.8286	photosynthetic cells
TCATTCACAGGCCCTA-1-0	sittc6	0	FALSE	1775	2706	69	2.54989	127	4.69327	G2/M-phase
TACTTCAAGTACAACA-1-0	sittc6	0	FALSE	1782	2681	28	1.04439	153	5.70683	xylem parenchyma
CTCCTCCTCTCTGGTC-1-0	sittc6	0	FALSE	1536	2575	59	2.29126	88	3.41748	S-phase
AGTCACACATCTCGTC-1-0	sittc6	0	FALSE	1724	2577	48	1.86263	87	3.37602	EP
CAACCTCGTGGGATTG-1-0	sittc6	0	FALSE	1615	2523	19	0.753072	21	0.832342	S-phase
ACCTGTCAGTAACGTA-1-0	sittc6	0	FALSE	1378	2504	28	1.11821	62	2.47604	S-phase
ACATGCACAACCGGAA-1-0	sittc6	0	FALSE	1449	2425	29	1.19588	32	1.31959	S-phase
TCGGGCAAGCTAGCCC-1-0	sittc6	0	FALSE	1574	2377	53	2.2297	182	7.65671	G2/M-phase
GTTGTAGTCGAAACAA-1-0	sittc6	0	FALSE	1573	2365	34	1.43763	44	1.86047	S-phase
GGATCTATCACAAGGG-1-0	sittc6	0	FALSE	1616	2249	14	0.622499	60	2.66785	S-phase
GACCCAGTCAGGAAAT-1-0	sittc6	0	FALSE	1581	2232	18	0.806452	100	4.48029	G2/M-phase
TGCCGAGCATCCGAAT-1-0	sittc6	0	FALSE	1435	2167	35	1.61514	53	2.44578	S-phase
CTTGATTAGAGTCAAT-1-0	sittc6	0	FALSE	1353	2146	8	0.372787	294	13.6999	cortex
GTCGTTCGTGTTATCG-1-0	sittc6	0	FALSE	1489	2158	23	1.0658	46	2.1316	S-phase
TTCAATCTCTAGTCAG-1-0	sittc6	0	FALSE	1371	2149	119	5.53746	47	2.18706	undifferentiated cells
ACCCAAAAGCAGATAT-1-0	sittc6	0	FALSE	1093	2045	5	0.244499	554	27.0905	photosynthetic cells
CTTCGGTCAGGCTTGC-1-0	sittc6	0	FALSE	1506	2145	37	1.72494	29	1.35198	S-phase
AGGTCTACAAGGATGC-1-0	sittc6	0	FALSE	1483	2106	29	1.37702	126	5.98291	floral identity
TGTTGAGGTAACGATA-1-0	sittc6	0	FALSE	1442	2090	19	0.909091	57	2.72727	G2/M-phase
GCCATTCCACAAGTTC-1-0	sittc6	0	FALSE	1378	2037	28	1.37457	101	4.95827	S-phase
TCTAACTAGCGACCCT-1-0	sittc6	0	FALSE	1406	2021	38	1.88026	38	1.88026	S-phase
TTTACGTAGTCATACC-1-0	sittc6	0	FALSE	1344	2008	27	1.34462	36	1.79283	EP
TTCGATTAGAGCATCG-1-0	sittc6	0	FALSE	1480	2009	23	1.14485	125	6.222	photosynthetic cells
ATAGACCGTGAGTGAC-1-0	sittc6	0	FALSE	1323	1936	21	1.08471	45	2.32438	S-phase
TAGACTGTCACTGTTT-1-0	sittc6	0	FALSE	1336	1919	47	2.44919	97	5.05472	S-phase
ACGGTCGAGCCGATTT-1-0	sittc6	0	FALSE	1099	1869	7	0.374532	442	23.649	photosynthetic cells
AAGTTCGAGTAAGACT-1-0	sittc6	0	FALSE	1355	1871	24	1.28274	50	2.67237	EP
ATACCGAAGGCTTTCA-1-0	sittc6	0	FALSE	1085	1865	111	5.95174	83	4.4504	S-phase
TGTTGAGAGTGTTGAA-1-0	sittc6	0	FALSE	1373	1859	11	0.591716	111	5.97095	rib zone
GGTGAAGCAGGACGAT-1-0	sittc6	0	FALSE	1198	1818	12	0.660066	53	2.91529	S-phase
AGTAACCTCCGATAGT-1-0	sittc6	0	FALSE	1243	1804	55	3.04878	71	3.9357	S-phase
AGAGCCCAGCGTGTTT-1-0	sittc6	0	FALSE	1201	1797	37	2.05899	74	4.11797	S-phase
TCGGGACTCGTTCCCA-1-0	sittc6	0	FALSE	1283	1762	33	1.87287	64	3.63224	cortex
AGGACGACATCGATGT-1-0	sittc6	0	FALSE	1168	1767	15	0.848896	32	1.81098	S-phase
AGCGTATCATACACCA-1-0	sittc6	0	FALSE	1067	1718	4	0.232829	327	19.0338	photosynthetic cells
GTAACCACACCGCTAG-1-0	sittc6	0	FALSE	1263	1731	10	0.577701	34	1.96418	rib zone
ACCTGTCTCCGATGCG-1-0	sittc6	0	FALSE	959	1719	29	1.68703	437	25.4218	photosynthetic cells
CCCAACTGTGCCAAGA-1-0	sittc6	0	FALSE	1141	1710	29	1.69591	34	1.9883	S-phase
TCCTGCACACACGTGC-1-0	sittc6	0	FALSE	1150	1686	25	1.4828	114	6.76157	floral identity
CGCCATTGTACGGATG-1-0	sittc6	0	FALSE	1182	1648	28	1.69903	111	6.73544	cortex
CTCCTTTTCATTTACC-1-0	sittc6	0	FALSE	1068	1637	35	2.13806	86	5.25351	G2/M-phase
TACCTCGTCAACTCTT-1-0	sittc6	0	FALSE	969	1638	92	5.61661	37	2.25885	S-phase
GACTCAATCCATACAG-1-0	sittc6	0	FALSE	1220	1642	26	1.58343	49	2.98417	EP
ATGGTTGTCCTAACAG-1-0	sittc6	0	FALSE	1198	1635	18	1.10092	45	2.75229	S-phase
TGTTGGATCGATGCTA-1-0	sittc6	0	FALSE	1203	1626	20	1.23001	19	1.16851	EP
CGTGTCTAGGTCTTTG-1-0	sittc6	0	FALSE	1187	1631	21	1.28755	45	2.75904	G2/M-phase
TCATATCGTGTCCGGT-1-0	sittc6	0	FALSE	1193	1631	23	1.41018	44	2.69773	S-phase
TTGCCTGGTATTCCTT-1-0	sittc6	0	FALSE	1165	1619	25	1.54416	28	1.72946	S-phase
CCCATTGGTTTCGTAG-1-0	sittc6	0	FALSE	1005	1605	10	0.623053	301	18.7539	photosynthetic cells
ATCGTGAAGACTCTTG-1-0	sittc6	0	FALSE	1246	1613	18	1.11593	36	2.23187	G2/M-phase
GACTGATAGCCTTGAT-1-0	sittc6	0	FALSE	1160	1606	11	0.684932	37	2.30386	IM epidermis
GAGCCTGAGTTAGAAC-1-0	sittc6	0	FALSE	1206	1606	22	1.36986	56	3.48692	EP
TACCCACCACACCTTC-1-0	sittc6	0	FALSE	1117	1609	35	2.17526	47	2.92107	S-phase
CGAAGTTGTATCAGCT-1-0	sittc6	0	FALSE	1134	1603	32	1.99626	55	3.43107	S-phase
ATCGATGGTACCTAAC-1-0	sittc6	0	FALSE	1184	1594	18	1.12923	68	4.266	S-phase
ATCTTCAGTGAGGATC-1-0	sittc6	0	FALSE	1168	1578	25	1.58428	60	3.80228	undifferentiated cells
TACACCCTCCCGAACG-1-0	sittc6	0	FALSE	1053	1575	13	0.825397	42	2.66667	G2/M-phase
TACAGGTTCGGACGTC-1-0	sittc6	0	FALSE	1019	1560	13	0.833333	24	1.53846	S-phase
AGAGAGCTCGCGCTGA-1-0	sittc6	0	FALSE	1104	1554	38	2.4453	32	2.0592	S-phase
CCCTGATCAAGGCTTT-1-0	sittc6	0	FALSE	1052	1515	28	1.84818	44	2.90429	S-phase
GGGACCTGTGCGAGTA-1-0	sittc6	0	FALSE	1054	1508	55	3.64721	71	4.70822	G2/M-phase
GCCCGAATCGTGCATA-1-0	sittc6	0	FALSE	1025	1500	46	3.06667	63	4.2	floral identity
ATTTCACTCATGAGGG-1-0	sittc6	0	FALSE	1137	1498	54	3.60481	24	1.60214	undifferentiated cells
GATCAGTTCTATACGG-1-0	sittc6	0	FALSE	1114	1496	39	2.60695	120	8.02139	undifferentiated cells
ATCACGACATCAACCA-1-0	sittc6	0	FALSE	886	1497	74	4.94322	63	4.20842	procambium
CCTAACCAGTGGTCAG-1-0	sittc6	0	FALSE	1091	1482	4	0.269906	124	8.36707	xylem parenchyma
GCACTAAAGAGATTCA-1-0	sittc6	0	FALSE	1060	1467	8	0.545331	69	4.70348	G2/M-phase
TGCATCCTCGAACCTA-1-0	sittc6	0	FALSE	1131	1470	23	1.56463	43	2.92517	undifferentiated cells
GTTGAACTCTGCGATA-1-0	sittc6	0	FALSE	1013	1465	18	1.22867	59	4.0273	S-phase
AGTACTGTCATCCTAT-1-0	sittc6	0	FALSE	1058	1460	27	1.84932	52	3.56164	EP
ATCCGTCTCTTCTGTA-1-0	sittc6	0	FALSE	1035	1421	26	1.8297	48	3.3779	S-phase
ATCTTCACATTGTGCA-1-0	sittc6	0	FALSE	963	1431	14	0.978337	27	1.88679	G2/M-phase
ATTTCTGGTAGTCTTG-1-0	sittc6	0	FALSE	1147	1431	22	1.53739	51	3.56394	cortex
CACGGGTGTTGCTCAA-1-0	sittc6	0	FALSE	1077	1431	23	1.60727	67	4.68204	S-phase
TTCCACGCACTTCCTG-1-0	sittc6	0	FALSE	958	1406	16	1.13798	57	4.05405	undifferentiated cells
GACGCTGAGAGGTTTA-1-0	sittc6	0	FALSE	1041	1399	20	1.42959	69	4.93209	procambium
TCACTATTCCCTCTAG-1-0	sittc6	0	FALSE	900	1401	7	0.499643	260	18.5582	photosynthetic cells
GACTATGGTGGCATCC-1-0	sittc6	0	FALSE	999	1400	23	1.64286	44	3.14286	G2/M-phase
CAATACGTCCTTTGAT-1-0	sittc6	0	FALSE	1023	1400	21	1.5	61	4.35714	G2/M-phase
CACGAATTCCTTTGAT-1-0	sittc6	0	FALSE	988	1394	16	1.14778	57	4.08895	rib zone
TCTACATTCGATGCAT-1-0	sittc6	0	FALSE	1028	1381	33	2.38957	38	2.75163	EP
ACATTTCCAGCAGAAC-1-0	sittc6	0	FALSE	1078	1382	19	1.37482	57	4.12446	S-phase
CAACAACGTTACACTG-1-0	sittc6	0	FALSE	1012	1378	25	1.81422	26	1.88679	S-phase
GCCCGAACATCTTAGG-1-0	sittc6	0	FALSE	873	1374	14	1.01892	31	2.25619	G2/M-phase
TTGGTTTCATTCACAG-1-0	sittc6	0	FALSE	1012	1378	51	3.70102	73	5.29753	rib zone
CCAATTTGTCTCAAGT-1-0	sittc6	0	FALSE	968	1371	21	1.53173	67	4.88694	G2/M-phase
AAGTTCGCAGGTTCAT-1-0	sittc6	0	FALSE	814	1361	76	5.58413	128	9.40485	S-phase
TTCTTCCCATGTGACT-1-0	sittc6	0	FALSE	1028	1361	14	1.02866	20	1.46951	G2/M-phase
CCCGGAATCTAGGCAT-1-0	sittc6	0	FALSE	1052	1363	16	1.17388	39	2.86134	G2/M-phase
GTGTGATTCATCTCTA-1-0	sittc6	0	FALSE	900	1342	72	5.36513	42	3.12966	G2/M-phase
CACTGAAGTCCGATCG-1-0	sittc6	0	FALSE	941	1347	57	4.23163	25	1.85598	procambium
TTGCATTGTGGTCTGC-1-0	sittc6	0	FALSE	982	1345	59	4.38662	61	4.53532	undifferentiated cells
ATCGGATGTGACGTCC-1-0	sittc6	0	FALSE	977	1335	15	1.1236	77	5.76779	S-phase
GACCGTGCAGCTGTAT-1-0	sittc6	0	FALSE	934	1333	2	0.150038	100	7.50188	G2/M-phase
TTAATCCAGGTCCCTG-1-0	sittc6	0	FALSE	1002	1329	27	2.0316	34	2.55831	undifferentiated cells
GAAACCTGTGTATTCG-1-0	sittc6	0	FALSE	870	1293	12	0.928074	43	3.3256	S-phase
GTAATGCAGCTCGCAC-1-0	sittc6	0	FALSE	1010	1319	11	0.833965	83	6.29265	cortex
AGACTCATCGTAGCTA-1-0	sittc6	0	FALSE	922	1309	46	3.51413	31	2.36822	G2/M-phase
AGAACCTGTGCATTTG-1-0	sittc6	0	FALSE	925	1301	52	3.99693	36	2.7671	undifferentiated cells
ACACAGTGTGACACAG-1-0	sittc6	0	FALSE	857	1291	44	3.40821	66	5.11232	S-phase
GTGTAACTCATATGGC-1-0	sittc6	0	FALSE	903	1293	63	4.87239	33	2.5522	G2/M-phase
TCATGCCTCCTCACTG-1-0	sittc6	0	FALSE	883	1289	24	1.86191	158	12.2576	G2/M-phase
GGGAAGTGTCCGTTTC-1-0	sittc6	0	FALSE	978	1292	21	1.62539	45	3.48297	S-phase
CTCCGATTCTTGGTCC-1-0	sittc6	0	FALSE	951	1281	24	1.87354	35	2.73224	undifferentiated cells
CCACGAGGTTGGCCTG-1-0	sittc6	0	FALSE	955	1278	31	2.42567	30	2.34742	S-phase
TTTGTTGGTCAACCTA-1-0	sittc6	0	FALSE	934	1273	35	2.74941	47	3.69207	G2/M-phase
CCACGTTAGTAATACG-1-0	sittc6	0	FALSE	901	1272	17	1.33648	62	4.87421	EP
TTCCGGTAGCAGAAAG-1-0	sittc6	0	FALSE	969	1271	9	0.708104	81	6.37293	xylem parenchyma
TGCAGATAGTTCTCTT-1-0	sittc6	0	FALSE	760	1259	9	0.714853	326	25.8936	photosynthetic cells
CAACAACGTAGTAAGT-1-0	sittc6	0	FALSE	990	1268	14	1.1041	58	4.57413	S-phase
AAGCATCTCGACCATA-1-0	sittc6	0	FALSE	975	1265	20	1.58103	30	2.37154	BD
AGCTCAAAGACAAGCC-1-0	sittc6	0	FALSE	929	1266	34	2.68562	58	4.58136	floral identity
CGACAGCCAATCTCGA-1-0	sittc6	0	FALSE	958	1268	25	1.97161	53	4.17981	G2/M-phase
CACGAATAGTTTGCTG-1-0	sittc6	0	FALSE	889	1260	22	1.74603	55	4.36508	EP
ACCAACACATATCGGT-1-0	sittc6	0	FALSE	933	1259	14	1.11199	60	4.76569	S-phase
GTAGTACCAGCAGTAG-1-0	sittc6	0	FALSE	965	1260	14	1.11111	40	3.1746	S-phase
TCTACCGAGGTAGCAC-1-0	sittc6	0	FALSE	901	1246	21	1.68539	41	3.29053	G2/M-phase
GACTATGCAGTTCCAA-1-0	sittc6	0	FALSE	910	1252	13	1.03834	65	5.19169	stem epidermis
GCTACCTTCAACTCTT-1-0	sittc6	0	FALSE	900	1245	12	0.963855	23	1.84739	G2/M-phase
AATGGAATCCAAACCA-1-0	sittc6	0	FALSE	828	1203	7	0.581879	43	3.5744	S-phase
GGCACGTTCTTCGACC-1-0	sittc6	0	FALSE	941	1243	14	1.12631	18	1.44811	rib zone
CACAACAAGAGGCGTT-1-0	sittc6	0	FALSE	918	1225	2	0.163265	47	3.83673	photosynthetic cells
TCCTTCTAGGTCATTC-1-0	sittc6	0	FALSE	875	1229	15	1.2205	43	3.49878	EP
TTGCTGCAGCGACCCT-1-0	sittc6	0	FALSE	915	1220	21	1.72131	63	5.16393	G2/M-phase
GGTGGCTAGAGTGAAG-1-0	sittc6	0	FALSE	887	1213	14	1.15416	11	0.906843	S-phase
CCTGTTGCAGCATGCC-1-0	sittc6	0	FALSE	894	1213	22	1.81369	51	4.20445	G2/M-phase
AGCTTCCAGAAATGGG-1-0	sittc6	0	FALSE	922	1217	18	1.47905	43	3.53328	S-phase
TTGGATGAGATTTGCC-1-0	sittc6	0	FALSE	948	1195	4	0.334728	31	2.59414	cortex
GTAAGTCTCAAGATAG-1-0	sittc6	0	FALSE	856	1203	8	0.665004	126	10.4738	stress-response
GACTTCCTCGATGCTA-1-0	sittc6	0	FALSE	759	1195	2	0.167364	235	19.6653	photosynthetic cells
CATGCAAAGAACCGCA-1-0	sittc6	0	FALSE	893	1204	4	0.332226	49	4.06977	EP
ACAGAAATCCATTCAT-1-0	sittc6	0	FALSE	899	1196	14	1.17057	31	2.59197	IM epidermis
TGCGACGCAGGTGTTT-1-0	sittc6	0	FALSE	921	1192	11	0.922819	41	3.4396	procambium
AGTTCCCGTTGTATGC-1-0	sittc6	0	FALSE	899	1186	23	1.93929	47	3.9629	floral identity
TTTCGATGTATGCTAC-1-0	sittc6	0	FALSE	813	1145	18	1.57205	38	3.31878	G2/M-phase
CCTCAGTCAACCCTCT-1-0	sittc6	0	FALSE	905	1186	32	2.69815	54	4.55312	BD
GTTCGCTAGTGAGCCA-1-0	sittc6	0	FALSE	665	1170	1	0.0854701	348	29.7436	photosynthetic cells
CAGGGCTAGCTGTTAC-1-0	sittc6	0	FALSE	859	1181	23	1.9475	49	4.14903	rib zone
GCCAGCATCGGAGCAA-1-0	sittc6	0	FALSE	899	1176	16	1.36054	30	2.55102	xylem parenchyma
AGCGTATCACCTTCCA-1-0	sittc6	0	FALSE	873	1172	25	2.13311	50	4.26621	S-phase
TACTGCCGTCAAGCCC-1-0	sittc6	0	FALSE	836	1165	37	3.17597	37	3.17597	S-phase
CATGCCTTCAGAACCT-1-0	sittc6	0	FALSE	905	1169	7	0.598802	51	4.3627	procambium
CAGATCACAAGCTGCC-1-0	sittc6	0	FALSE	867	1171	34	2.9035	54	4.61144	G2/M-phase
ACAGAAAAGGTATTGA-1-0	sittc6	0	FALSE	920	1163	23	1.97764	24	2.06363	procambium
CCATAAGAGACTCGAG-1-0	sittc6	0	FALSE	880	1147	24	2.09241	47	4.09765	xylem parenchyma
GTTCGCTGTTGTTGTG-1-0	sittc6	0	FALSE	665	1150	51	4.43478	12	1.04348	G2/M-phase
CTCGAGGAGTAATCCC-1-0	sittc6	0	FALSE	855	1146	12	1.04712	31	2.70506	S-phase
GCAGCCACAGCGTTGC-1-0	sittc6	0	FALSE	902	1153	30	2.60191	50	4.33651	procambium
TCTATACAGTTGGGAC-1-0	sittc6	0	FALSE	925	1149	13	1.13142	30	2.61097	undifferentiated cells
AAGCCATTCTAGCCTC-1-0	sittc6	0	FALSE	904	1140	14	1.22807	30	2.63158	procambium
TTGCGTCAGACTAAGT-1-0	sittc6	0	FALSE	676	1118	0	0	306	27.3703	photosynthetic cells
AAGTACCGTAGACGGT-1-0	sittc6	0	FALSE	910	1143	19	1.66229	34	2.97463	procambium
TGATGGTCATTGTACG-1-0	sittc6	0	FALSE	858	1133	9	0.794351	32	2.82436	S-phase
CTGTGAAAGACGGTCA-1-0	sittc6	0	FALSE	895	1130	21	1.85841	31	2.74336	floral identity
CAGATACAGACACACG-1-0	sittc6	0	FALSE	869	1127	26	2.30701	33	2.92813	procambium
CTAAGTGAGATGAACT-1-0	sittc6	0	FALSE	713	1105	5	0.452489	272	24.6154	photosynthetic cells
CTACCTGAGTTCTCTT-1-0	sittc6	0	FALSE	772	1111	1	0.090009	173	15.5716	photosynthetic cells
TTTGACTAGGTCATTC-1-0	sittc6	0	FALSE	830	1119	11	0.983021	29	2.5916	S-phase
CCACTTGTCCCGTTCA-1-0	sittc6	0	FALSE	836	1117	32	2.86482	47	4.2077	S-phase
ACACTGATCCTGTAGA-1-0	sittc6	0	FALSE	929	1108	8	0.722022	33	2.97834	procambium
TGTAACGTCGGCTGAC-1-0	sittc6	0	FALSE	869	1105	3	0.271493	11	0.995475	procambium
TGAGGTTTCTCAGGCG-1-0	sittc6	0	FALSE	733	1098	1	0.0910747	168	15.3005	photosynthetic cells
TTGAACGTCCATTCAT-1-0	sittc6	0	FALSE	842	1110	11	0.990991	92	8.28829	S-phase
GCTTCACGTCGCATCG-1-0	sittc6	0	FALSE	806	1107	88	7.94941	73	6.5944	unknown 1
CACGGGTCAGCTATAC-1-0	sittc6	0	FALSE	867	1089	1	0.0918274	61	5.60147	xylem parenchyma
AGGTTGTAGACACACG-1-0	sittc6	0	FALSE	856	1096	20	1.82482	19	1.73358	procambium
GCGTTTCTCGCCGATG-1-0	sittc6	0	FALSE	787	1094	4	0.365631	169	15.4479	cortex
GCCAGTGCAGCTATTG-1-0	sittc6	0	FALSE	864	1098	20	1.82149	15	1.36612	EP
ACGATCAGTGGCCCAT-1-0	sittc6	0	FALSE	786	1093	27	2.47027	49	4.48307	S-phase
AACGAAATCATTACTC-1-0	sittc6	0	FALSE	798	1092	41	3.75458	84	7.69231	rib zone
GTGTGATGTCGTACAT-1-0	sittc6	0	FALSE	844	1091	13	1.19157	46	4.21632	floral identity
CATTGCCTCTAGATCG-1-0	sittc6	0	FALSE	835	1086	7	0.644567	98	9.02394	xylem parenchyma
TACATTCTCGCAATTG-1-0	sittc6	0	FALSE	846	1089	25	2.29568	50	4.59137	undifferentiated cells
GTTATGGTCATTTGTC-1-0	sittc6	0	FALSE	841	1086	41	3.77532	81	7.45856	cortex
ATTCACTGTACGAGCA-1-0	sittc6	0	FALSE	865	1084	14	1.29151	20	1.84502	S-phase
CTGGACGCAGCAGTCC-1-0	sittc6	0	FALSE	843	1076	6	0.557621	23	2.13755	undifferentiated cells
CAATCGAGTTGCCTAA-1-0	sittc6	0	FALSE	811	1076	32	2.97398	46	4.27509	S-phase
AACCACATCCCGAAAT-1-0	sittc6	0	FALSE	792	1073	25	2.32992	54	5.03262	S-phase
TACGGGCTCTAGTGAC-1-0	sittc6	0	FALSE	732	1067	4	0.374883	18	1.68697	S-phase
CATACAGAGCGTCAAG-1-0	sittc6	0	FALSE	823	1050	3	0.285714	34	3.2381	cortex
TTCTGTACAGCTATTG-1-0	sittc6	0	FALSE	782	1043	3	0.287632	18	1.72579	G2/M-phase
TAACTTCGTCTGTAAC-1-0	sittc6	0	FALSE	859	1057	6	0.567644	32	3.02744	procambium
GGGTCTGGTATGGAAT-1-0	sittc6	0	FALSE	775	1053	19	1.80437	86	8.16714	rib zone
AGGAATACACGGGCTT-1-0	sittc6	0	FALSE	758	1045	7	0.669856	24	2.29665	G2/M-phase
TTGCTGCCATCGAGCC-1-0	sittc6	0	FALSE	772	1051	22	2.09324	96	9.13416	rib zone
TCACATTAGAGGACTC-1-0	sittc6	0	FALSE	814	1042	5	0.479846	24	2.30326	EP
CATGCTCGTAATCAAG-1-0	sittc6	0	FALSE	713	1043	34	3.25983	151	14.4775	procambium
CACAACACAATGGCAG-1-0	sittc6	0	FALSE	828	1047	12	1.14613	27	2.5788	S-phase
GAACTGTCAAGGGCAT-1-0	sittc6	0	FALSE	793	1041	6	0.576369	29	2.78578	rib zone
GTTGCGGGTGTTATCG-1-0	sittc6	0	FALSE	740	1033	2	0.193611	140	13.5528	photosynthetic cells
GTGGCGTGTTTCCAAG-1-0	sittc6	0	FALSE	772	1040	17	1.63462	49	4.71154	G2/M-phase
CACTGTCCACTGTGAT-1-0	sittc6	0	FALSE	848	1042	13	1.2476	52	4.9904	cortex
CCGAACGGTTGAGGAC-1-0	sittc6	0	FALSE	629	1020	5	0.490196	279	27.3529	photosynthetic cells
CTGGCAGCAGTAACCT-1-0	sittc6	0	FALSE	765	1044	10	0.957854	14	1.341	S-phase
CTGTGAAAGGTTCATC-1-0	sittc6	0	FALSE	786	1033	12	1.16167	63	6.09874	rib zone
TCAGCAATCTACTATC-1-0	sittc6	0	FALSE	725	1032	28	2.71318	17	1.64729	EP
AACAGGGGTGAGTAGC-1-0	sittc6	0	FALSE	710	1030	31	3.00971	45	4.36893	S-phase
GTCAAGTCACAGTCAT-1-0	sittc6	0	FALSE	801	1036	13	1.25483	27	2.60618	S-phase
TACGGTACACTGTGTA-1-0	sittc6	0	FALSE	840	1033	8	0.774443	25	2.42014	G2/M-phase
GTCACGGAGAGCCGTA-1-0	sittc6	0	FALSE	844	1034	9	0.870406	40	3.86847	S-phase
TCCTGCACAGGCTATT-1-0	sittc6	0	FALSE	810	1032	28	2.71318	47	4.55426	procambium
GCTGCAGCACGAGGAT-1-0	sittc6	0	FALSE	558	1012	14	1.3834	342	33.7945	photosynthetic cells
TGTCCACCAGTATGAA-1-0	sittc6	0	FALSE	777	1019	18	1.76644	21	2.06084	floral identity
ATTCCCGTCCGAACGC-1-0	sittc6	0	FALSE	715	1018	12	1.17878	14	1.37525	G2/M-phase
GTGTCCTCATCTGCGG-1-0	sittc6	0	FALSE	807	1029	10	0.971817	28	2.72109	G2/M-phase
TGCTCCAAGACCTCCG-1-0	sittc6	0	FALSE	737	1025	9	0.878049	6	0.585366	S-phase
CCACAAAAGATACCAA-1-0	sittc6	0	FALSE	830	1028	11	1.07004	13	1.26459	rib zone
TTGAGTGGTTTATGCG-1-0	sittc6	0	FALSE	757	1018	23	2.25933	38	3.73281	S-phase
AGGATAAAGCGCCTTG-1-0	sittc6	0	FALSE	748	980	24	2.44898	44	4.4898	rib zone
TCCTCCCAGTGGTTAA-1-0	sittc6	0	FALSE	701	1014	32	3.15582	22	2.16963	G2/M-phase
CATTCATTCCTAGCCT-1-0	sittc6	0	FALSE	745	1023	49	4.78983	65	6.35386	unknown 1
CTCCTTTGTACGGTTT-1-0	sittc6	0	FALSE	765	1006	14	1.39165	17	1.68986	S-phase
TCATATCTCCATACTT-1-0	sittc6	0	FALSE	793	1013	9	0.88845	49	4.83712	BD
TTAGTCTCAGACCTGC-1-0	sittc6	0	FALSE	736	1017	74	7.2763	41	4.03147	BD
CCTTTGGCAGTGCGCT-1-0	sittc6	0	FALSE	783	1008	11	1.09127	47	4.6627	unknown 1
TACAACGCATGCTGCG-1-0	sittc6	0	FALSE	812	1011	23	2.27498	21	2.07715	unknown 1
GTCATTTAGGGTTTCT-1-0	sittc6	0	FALSE	756	1006	8	0.795229	52	5.16899	G2/M-phase
CTGCAGGGTAGTCTGT-1-0	sittc6	0	FALSE	794	1013	22	2.17177	41	4.04738	rib zone
TTTGTTGGTCAGTTTG-1-0	sittc6	0	FALSE	625	1002	64	6.38723	17	1.69661	G2/M-phase
AGAGAATGTATACGGG-1-0	sittc6	0	FALSE	753	996	27	2.71084	32	3.21285	floral identity
CAACGATTCAAGCCAT-1-0	sittc6	0	FALSE	764	1000	7	0.7	13	1.3	S-phase
AAGATAGTCCGATGTA-1-0	sittc6	0	FALSE	714	995	8	0.80402	16	1.60804	S-phase
TCGCTCAGTTGGGAAC-1-0	sittc6	0	FALSE	782	999	15	1.5015	69	6.90691	floral identity
GAAGCCCTCAACTGAC-1-0	sittc6	0	FALSE	746	999	25	2.5025	52	5.2052	G2/M-phase
ATCGGCGTCTTGATTC-1-0	sittc6	0	FALSE	783	989	7	0.707786	19	1.92113	G2/M-phase
CTGTACCCACAGAGAC-1-0	sittc6	0	FALSE	746	986	3	0.30426	9	0.912779	G2/M-phase
TTTCCTCTCCGATTAG-1-0	sittc6	0	FALSE	664	970	0	0	106	10.9278	photosynthetic cells
ACTGCAATCTGCGGGT-1-0	sittc6	0	FALSE	746	977	2	0.204708	11	1.1259	G2/M-phase
TAGCACATCTAAGAAG-1-0	sittc6	0	FALSE	736	982	8	0.814664	33	3.36049	procambium
TGTGAGTTCGTAACAC-1-0	sittc6	0	FALSE	704	981	34	3.46585	43	4.38328	S-phase
GATGAGGCACAAGTTC-1-0	sittc6	0	FALSE	779	978	8	0.817996	39	3.98773	S-phase
ATCCTATAGCCGATTT-1-0	sittc6	0	FALSE	673	986	77	7.80933	18	1.82556	stress-response
GATTTCTAGCAATTCC-1-0	sittc6	0	FALSE	764	985	23	2.33503	31	3.14721	rib zone
AACCCAACAGTAACGG-1-0	sittc6	0	FALSE	644	958	92	9.60334	22	2.29645	S-phase
GCACGGTTCTTCTAAC-1-0	sittc6	0	FALSE	773	980	12	1.22449	37	3.77551	rib zone
CACGGGTCAGGACGAT-1-0	sittc6	0	FALSE	791	975	18	1.84615	65	6.66667	unknown 1
TGGGATTCAAAGCTAA-1-0	sittc6	0	FALSE	787	965	19	1.96891	19	1.96891	procambium
ACAGCCGAGACGCAGT-1-0	sittc6	0	FALSE	800	970	8	0.824742	57	5.87629	procambium
GACAGCCGTTTCGGCG-1-0	sittc6	0	FALSE	749	967	16	1.6546	33	3.41262	undifferentiated cells
AGATGAATCAGTGTGT-1-0	sittc6	0	FALSE	722	957	29	3.0303	45	4.70219	cortex
CAATGACTCGCCAATA-1-0	sittc6	0	FALSE	759	964	20	2.07469	47	4.87552	procambium
ATCACGACAATACCTG-1-0	sittc6	0	FALSE	733	967	9	0.930714	24	2.4819	EP
AGGGCCTAGCTCATAC-1-0	sittc6	0	FALSE	726	962	11	1.14345	43	4.46985	G2/M-phase
TCAGTTTCAGTGTACT-1-0	sittc6	0	FALSE	747	953	10	1.04932	12	1.25918	G2/M-phase
TGCTGAACATCTATCT-1-0	sittc6	0	FALSE	735	956	7	0.732218	20	2.09205	S-phase
TATTCCAGTGGCCTCA-1-0	sittc6	0	FALSE	716	967	22	2.27508	32	3.3092	S-phase
AACAGGGCAAACACGG-1-0	sittc6	0	FALSE	736	960	16	1.66667	29	3.02083	G2/M-phase
GAGAGGTGTGCAGTGA-1-0	sittc6	0	FALSE	749	960	22	2.29167	19	1.97917	G2/M-phase
TTCTTCCCACCAGCCA-1-0	sittc6	0	FALSE	662	951	12	1.26183	23	2.41851	unknown 2
CTTCTCTCAATCGCGC-1-0	sittc6	0	FALSE	743	960	31	3.22917	19	1.97917	G2/M-phase
ATGTCTTGTTTGCCGG-1-0	sittc6	0	FALSE	698	950	5	0.526316	35	3.68421	EP
TTCACCGCATGTCGTA-1-0	sittc6	0	FALSE	745	949	6	0.632244	51	5.37408	G2/M-phase
TATCTTGTCAGAGCAG-1-0	sittc6	0	FALSE	696	953	39	4.09234	38	3.98741	G2/M-phase
GGAGGATCATGGATCT-1-0	sittc6	0	FALSE	668	941	9	0.956429	18	1.91286	S-phase
CTACGGGGTTAGAAGT-1-0	sittc6	0	FALSE	738	952	8	0.840336	41	4.30672	G2/M-phase
AACCAACTCACCTCAC-1-0	sittc6	0	FALSE	636	933	4	0.428725	116	12.433	photosynthetic cells
TCACTATCATCTTCGC-1-0	sittc6	0	FALSE	763	953	12	1.25918	30	3.14795	S-phase
GGGTATTCAGTTCCAA-1-0	sittc6	0	FALSE	772	948	22	2.32068	42	4.43038	EP
ATCACTTCAAGCTGTT-1-0	sittc6	0	FALSE	714	943	13	1.37858	43	4.55992	EP
TAGGTTGGTTCTCTCG-1-0	sittc6	0	FALSE	629	935	5	0.534759	187	20	procambium
ATGCATGGTGAGATAT-1-0	sittc6	0	FALSE	729	931	11	1.18153	63	6.76692	unknown 1
CTACCCAGTGGACCTC-1-0	sittc6	0	FALSE	759	942	13	1.38004	43	4.56476	rib zone
ACGATCATCTCTGGTC-1-0	sittc6	0	FALSE	628	924	1	0.108225	17	1.83983	G2/M-phase
TCACAAGGTCTCTCCA-1-0	sittc6	0	FALSE	746	941	9	0.956429	17	1.80659	S-phase
GGGCCATCAGCTATAC-1-0	sittc6	0	FALSE	747	938	19	2.02559	20	2.1322	G2/M-phase
CTAACCCAGGGTAGCT-1-0	sittc6	0	FALSE	706	933	31	3.32262	16	1.7149	BD
GGGATGATCTCCGAAA-1-0	sittc6	0	FALSE	634	925	5	0.540541	34	3.67568	G2/M-phase
GGGTCACCATCTAACG-1-0	sittc6	0	FALSE	704	930	21	2.25806	23	2.47312	cortex
GTGCACGGTTGCAACT-1-0	sittc6	0	FALSE	687	933	8	0.857449	41	4.39443	cortex
CCTTCAGCAATGTCTG-1-0	sittc6	0	FALSE	740	928	7	0.75431	51	5.49569	rib zone
CCGGTAGTCGAATCCA-1-0	sittc6	0	FALSE	693	917	6	0.654308	30	3.27154	S-phase
CACCGTTTCATCGCAA-1-0	sittc6	0	FALSE	686	919	0	0	117	12.7312	photosynthetic cells
AGCTTCCAGCATGCAG-1-0	sittc6	0	FALSE	665	910	14	1.53846	19	2.08791	S-phase
TGCACGGCAAGTGCTT-1-0	sittc6	0	FALSE	721	911	7	0.768386	8	0.878156	undifferentiated cells
GATTGGTGTCACTGAT-1-0	sittc6	0	FALSE	739	896	4	0.446429	40	4.46429	stress-response
CAGAGCCCAACTTCTT-1-0	sittc6	0	FALSE	672	908	20	2.20264	30	3.30396	G2/M-phase
GGGTTATCATAGATGA-1-0	sittc6	0	FALSE	743	906	7	0.772627	61	6.73289	IM epidermis
TTTGGAGCAAACTAAG-1-0	sittc6	0	FALSE	645	907	11	1.21279	27	2.97685	S-phase
ACGTTCCTCCGACATA-1-0	sittc6	0	FALSE	689	906	7	0.772627	18	1.98676	G2/M-phase
TAGGAGGAGCGCCCAT-1-0	sittc6	0	FALSE	720	896	3	0.334821	17	1.89732	floral identity
ACGTCCTAGCTGTGCC-1-0	sittc6	0	FALSE	668	902	20	2.21729	112	12.4169	rib zone
ACGATCATCGTGTGAT-1-0	sittc6	0	FALSE	667	892	9	1.00897	29	3.25112	S-phase
AATGCCATCTCTGAGA-1-0	sittc6	0	FALSE	669	890	4	0.449438	59	6.62921	photosynthetic cells
GACCTTCTCATTGTTC-1-0	sittc6	0	FALSE	685	896	9	1.00446	58	6.47321	rib zone
GTCCACTGTTCCCACT-1-0	sittc6	0	FALSE	690	894	12	1.34228	17	1.90157	rib zone
CATCCCACACATAACC-1-0	sittc6	0	FALSE	661	888	28	3.15315	45	5.06757	G2/M-phase
GAAGTAAAGTGGATTA-1-0	sittc6	0	FALSE	741	895	18	2.01117	51	5.69832	unknown 1
ACTGTCCTCCCAGTGG-1-0	sittc6	0	FALSE	710	878	9	1.02506	36	4.10023	stress-response
CTGTGGGAGCGACTTT-1-0	sittc6	0	FALSE	657	890	16	1.79775	74	8.31461	rib zone
TTAGGGTGTAATGTGA-1-0	sittc6	0	FALSE	661	877	10	1.14025	26	2.96465	G2/M-phase
TAAGCGTGTCTGTTAG-1-0	sittc6	0	FALSE	745	889	6	0.674916	24	2.69966	undifferentiated cells
TCTTAGTAGAATACAC-1-0	sittc6	0	FALSE	623	866	19	2.194	9	1.03926	EP
CTGCATCCACACGTGC-1-0	sittc6	0	FALSE	704	880	14	1.59091	33	3.75	G2/M-phase
GTGCGTGGTGTGCCTG-1-0	sittc6	0	FALSE	643	867	14	1.61476	19	2.19146	G2/M-phase
CGCATGGGTCAGCGTC-1-0	sittc6	0	FALSE	704	875	9	1.02857	33	3.77143	IM epidermis
TTCTCTCCACGTACAT-1-0	sittc6	0	FALSE	639	868	20	2.30415	22	2.53456	EP
ATGGAGGCACTGAATC-1-0	sittc6	0	FALSE	598	868	74	8.52535	62	7.14286	photosynthetic cells
GGTAACTAGGCCTTGC-1-0	sittc6	0	FALSE	667	867	13	1.49942	86	9.91926	rib zone
TTCGGTCCACCTGCTT-1-0	sittc6	0	FALSE	616	860	31	3.60465	21	2.44186	S-phase
ATTCTACGTCTACACA-1-0	sittc6	0	FALSE	534	851	5	0.587544	168	19.7415	procambium
GGATGTTGTTGGAGGT-1-0	sittc6	0	FALSE	653	863	33	3.82387	38	4.40324	S-phase
AATGAAGTCCAAGCCG-1-0	sittc6	0	FALSE	602	865	39	4.50867	35	4.04624	IM epidermis
AGTACTGAGTGCTCAT-1-0	sittc6	0	FALSE	694	864	9	1.04167	29	3.35648	undifferentiated cells
GCTACAAGTCCGGACT-1-0	sittc6	0	FALSE	652	858	43	5.01165	33	3.84615	EP
CTTCTCTCAAATCCCA-1-0	sittc6	0	FALSE	638	864	9	1.04167	46	5.32407	stress-response
CATCAAGCAAGACTGG-1-0	sittc6	0	FALSE	635	855	11	1.28655	40	4.67836	G2/M-phase
AACAGGGTCCCGATCT-1-0	sittc6	0	FALSE	661	857	2	0.233372	4	0.466744	rib zone
TACATTCTCCATACAG-1-0	sittc6	0	FALSE	708	862	16	1.85615	29	3.36427	unknown 1
CCTCACAGTACCCAGC-1-0	sittc6	0	FALSE	662	855	37	4.32749	32	3.74269	unknown 1
CAAGAGGTCAAGGACG-1-0	sittc6	0	FALSE	684	854	4	0.468384	29	3.39578	S-phase
GACTGATAGGCCTTCG-1-0	sittc6	0	FALSE	690	847	9	1.06257	39	4.60449	S-phase
TCTCCGAGTTCTGACA-1-0	sittc6	0	FALSE	630	830	28	3.37349	35	4.21687	G2/M-phase
TTCTAGTTCTACTATC-1-0	sittc6	0	FALSE	583	830	28	3.37349	42	5.06024	floral identity
GCAGGCTGTCACAGTT-1-0	sittc6	0	FALSE	687	841	12	1.42687	66	7.8478	S-phase
AGATAGATCTTTGCGC-1-0	sittc6	0	FALSE	638	837	24	2.86738	38	4.54002	rib zone
GACCCTTCATAGATCC-1-0	sittc6	0	FALSE	520	817	66	8.07833	21	2.57038	unknown 1
TTCCGTGCATCGCTAA-1-0	sittc6	0	FALSE	657	823	1	0.121507	20	2.43013	photosynthetic cells
GTAGAGGAGGTTCTTG-1-0	sittc6	0	FALSE	696	830	5	0.60241	11	1.3253	procambium
AATGCCACATCTGGGC-1-0	sittc6	0	FALSE	649	830	11	1.3253	9	1.08434	S-phase
GAAGGACGTTGAATCC-1-0	sittc6	0	FALSE	648	820	10	1.21951	28	3.41463	EP
TACGGTAAGAAGTCCG-1-0	sittc6	0	FALSE	611	819	22	2.6862	23	2.8083	S-phase
AATGCCAGTGACCTGC-1-0	sittc6	0	FALSE	672	828	8	0.966184	30	3.62319	xylem parenchyma
TACGGTACAAGGGCAT-1-0	sittc6	0	FALSE	632	819	14	1.7094	36	4.3956	S-phase
CTCAACCCAGGAGGTT-1-0	sittc6	0	FALSE	686	827	7	0.846433	19	2.29746	rib zone
TGGATGTCAACTTCTT-1-0	sittc6	0	FALSE	605	812	1	0.123153	24	2.95567	G2/M-phase
CACGTGGTCAATCAGC-1-0	sittc6	0	FALSE	657	822	7	0.851582	24	2.91971	unknown 1
CTGTGGGCAACGTATC-1-0	sittc6	0	FALSE	680	827	23	2.78114	25	3.02297	S-phase
AAAGTCCGTTTGGGAG-1-0	sittc6	0	FALSE	660	819	13	1.5873	30	3.663	undifferentiated cells
TCCTGCACAGAGAAAG-1-0	sittc6	0	FALSE	674	819	5	0.610501	29	3.5409	procambium
CTACCCATCAGTCTTT-1-0	sittc6	0	FALSE	583	804	13	1.61692	33	4.10448	EP
ACCAACATCTCTAAGG-1-0	sittc6	0	FALSE	568	808	3	0.371287	177	21.9059	photosynthetic cells
TACAACGTCGCTTGAA-1-0	sittc6	0	FALSE	619	816	16	1.96078	23	2.81863	floral identity
CCGATCTCAATCAGCT-1-0	sittc6	0	FALSE	669	816	14	1.71569	23	2.81863	undifferentiated cells
GTAGGAGTCCACCTCA-1-0	sittc6	0	FALSE	620	807	27	3.34573	44	5.45229	undifferentiated cells
GGTAATCTCTCTATAC-1-0	sittc6	0	FALSE	601	819	42	5.12821	57	6.95971	undifferentiated cells
TGCTCCATCACGGTCG-1-0	sittc6	0	FALSE	662	813	15	1.84502	19	2.33702	undifferentiated cells
TGATTTCGTCTACGAT-1-0	sittc6	0	FALSE	577	790	9	1.13924	43	5.44304	G2/M-phase
AGTTAGCGTCTTGAAC-1-0	sittc6	0	FALSE	609	800	9	1.125	34	4.25	G2/M-phase
CTATAGGCAACGATTC-1-0	sittc6	0	FALSE	576	796	25	3.1407	62	7.78895	cortex
ATGGGTTCACAACCGC-1-0	sittc6	0	FALSE	626	801	0	0	25	3.1211	undifferentiated cells
TGCGGGTCATACCATG-1-0	sittc6	0	FALSE	610	802	5	0.623441	43	5.3616	S-phase
AATGGAATCGGCATTA-1-0	sittc6	0	FALSE	642	797	2	0.250941	32	4.01506	G2/M-phase
GATGACTGTGTTGACT-1-0	sittc6	0	FALSE	593	798	12	1.50376	43	5.38847	S-phase
ATGAGGGCAGAACCGA-1-0	sittc6	0	FALSE	553	790	41	5.18987	60	7.59494	S-phase
CACGAATGTGAATGAT-1-0	sittc6	0	FALSE	610	792	10	1.26263	11	1.38889	undifferentiated cells
AGCATCATCGGACTGC-1-0	sittc6	0	FALSE	669	790	9	1.13924	13	1.64557	rib zone
TCACAAGGTCCAAGAG-1-0	sittc6	0	FALSE	655	797	3	0.376412	25	3.13676	G2/M-phase
ACGTTCCTCGTACCTC-1-0	sittc6	0	FALSE	583	777	6	0.772201	7	0.900901	IM epidermis
TCATTGTCATGGGATG-1-0	sittc6	0	FALSE	630	793	23	2.90038	25	3.15259	G2/M-phase
CAGTGCGTCCCTCGTA-1-0	sittc6	0	FALSE	655	800	2	0.25	56	7	cortex
CGTTAGAGTGGACTGA-1-0	sittc6	0	FALSE	682	785	7	0.89172	14	1.78344	floral identity
CTCGAGGCAATACGCT-1-0	sittc6	0	FALSE	604	789	11	1.39417	27	3.42205	S-phase
AGGTTACTCGCGTTTC-1-0	sittc6	0	FALSE	658	789	9	1.14068	20	2.53485	undifferentiated cells
TCTGGCTTCCTTACCG-1-0	sittc6	0	FALSE	564	791	40	5.05689	16	2.02276	undifferentiated cells
TTGTGTTGTGCAAGAC-1-0	sittc6	0	FALSE	650	792	13	1.64141	49	6.18687	procambium
AAACCCAAGCCTCTCT-1-0	sittc6	0	FALSE	603	774	18	2.32558	16	2.06718	S-phase
ACAACCATCTATGCCC-1-0	sittc6	0	FALSE	574	774	36	4.65116	13	1.67959	BD
TCCGATCAGCGATCGA-1-0	sittc6	0	FALSE	587	778	12	1.54242	48	6.16967	S-phase
TGCATCCTCCGTAATG-1-0	sittc6	0	FALSE	516	758	63	8.31135	28	3.69393	cortex
CTCTGGTTCACTTCTA-1-0	sittc6	0	FALSE	635	775	7	0.903226	32	4.12903	S-phase
TGGGTTAGTAGCTTAC-1-0	sittc6	0	FALSE	610	774	17	2.19638	27	3.48837	rib zone
TAATCTCGTAGATTAG-1-0	sittc6	0	FALSE	634	768	7	0.911458	18	2.34375	IM epidermis
GACTCAACAGGCACAA-1-0	sittc6	0	FALSE	608	765	8	1.04575	21	2.7451	S-phase
ATTCTTGAGTTGCCTA-1-0	sittc6	0	FALSE	620	771	11	1.42672	53	6.87419	S-phase
TCCTTCTGTACTGGGA-1-0	sittc6	0	FALSE	620	769	7	0.910273	20	2.60078	BD
AGGAATAGTAACATAG-1-0	sittc6	0	FALSE	597	760	11	1.44737	18	2.36842	G2/M-phase
AGGCTGCAGAAGCGCT-1-0	sittc6	0	FALSE	621	764	1	0.13089	24	3.14136	undifferentiated cells
CAAGAGGGTCGACGCT-1-0	sittc6	0	FALSE	604	756	4	0.529101	36	4.7619	cortex
ATTTACCGTATTAAGG-1-0	sittc6	0	FALSE	553	749	10	1.33511	11	1.46862	G2/M-phase
ACTCTCGAGAGAAGGT-1-0	sittc6	0	FALSE	569	753	27	3.58566	41	5.44489	S-phase
AATGAAGGTGACTCTA-1-0	sittc6	0	FALSE	426	734	18	2.45232	48	6.53951	photosynthetic cells
CAATACGCATTGAGCT-1-0	sittc6	0	FALSE	614	764	22	2.87958	43	5.62827	undifferentiated cells
CCTCATGAGTATGGCG-1-0	sittc6	0	FALSE	601	761	3	0.394218	46	6.04468	unknown 1
TAGGGTTGTGCGGTAA-1-0	sittc6	0	FALSE	651	756	1	0.132275	26	3.43915	procambium
GTCAAGTAGCGCCTAC-1-0	sittc6	0	FALSE	445	711	23	3.23488	1	0.140647	pollen
CACATGAGTAGTAAGT-1-0	sittc6	0	FALSE	538	748	9	1.20321	139	18.5829	unknown 1
CATCCGTGTCGAAGCA-1-0	sittc6	0	FALSE	521	740	2	0.27027	71	9.59459	G2/M-phase
CGATCGGTCCTACTGC-1-0	sittc6	0	FALSE	585	746	6	0.80429	28	3.75335	S-phase
GTGTGGCAGCTCCCTT-1-0	sittc6	0	FALSE	594	758	17	2.24274	20	2.63852	rib zone
CTTGAGATCCATGATG-1-0	sittc6	0	FALSE	611	749	15	2.00267	31	4.13885	undifferentiated cells
ACAACCAAGTAAACGT-1-0	sittc6	0	FALSE	609	746	7	0.938338	14	1.87668	S-phase
GGACGTCAGGAAGTCC-1-0	sittc6	0	FALSE	635	742	3	0.404313	30	4.04313	procambium
ACGGGTCTCGATGGAG-1-0	sittc6	0	FALSE	604	746	4	0.536193	36	4.82574	cortex
TAATTCCGTCCTTGTC-1-0	sittc6	0	FALSE	600	741	12	1.61943	3	0.404858	EP
ATTCCATGTTGCGAAG-1-0	sittc6	0	FALSE	578	736	6	0.815217	27	3.66848	S-phase
GTGCGTGTCCATAAGC-1-0	sittc6	0	FALSE	584	740	18	2.43243	40	5.40541	G2/M-phase
TTGTTCAGTATTTCTC-1-0	sittc6	0	FALSE	602	736	5	0.679348	23	3.125	unknown 1
CTTGATTTCCCGTGTT-1-0	sittc6	0	FALSE	581	739	16	2.16509	32	4.33018	photosynthetic cells
TCTCAGCAGACCTCCG-1-0	sittc6	0	FALSE	536	733	16	2.18281	13	1.77353	rib zone
CAAAGAATCGTGGCGT-1-0	sittc6	0	FALSE	596	742	14	1.88679	21	2.83019	cortex
GTCTGTCGTCGCTTAA-1-0	sittc6	0	FALSE	383	649	7	1.07858	228	35.131	photosynthetic cells
AATTTCCGTGGTTTGT-1-0	sittc6	0	FALSE	581	718	3	0.417827	11	1.53203	S-phase
CTCAGTCTCGCGGTAC-1-0	sittc6	0	FALSE	506	724	5	0.690608	30	4.14365	G2/M-phase
GTTTACTGTAAGGAGA-1-0	sittc6	0	FALSE	545	702	4	0.569801	22	3.1339	G2/M-phase
ATTCCCGTCTAACGGT-1-0	sittc6	0	FALSE	597	734	3	0.408719	13	1.77112	S-phase
CCACACTTCTGTAAGC-1-0	sittc6	0	FALSE	566	732	14	1.91257	28	3.82514	EP
ACAAAGAGTTCACGAT-1-0	sittc6	0	FALSE	558	731	10	1.36799	30	4.10397	floral identity
TTAGGCATCCCATTTA-1-0	sittc6	0	FALSE	581	731	10	1.36799	25	3.41997	rib zone
AGCGATTAGCCTTTGA-1-0	sittc6	0	FALSE	594	730	10	1.36986	21	2.87671	EP
CAGCAATCAGTCAGAG-1-0	sittc6	0	FALSE	575	708	6	0.847458	8	1.12994	G2/M-phase
TGAGGAGCATGACTAC-1-0	sittc6	0	FALSE	604	728	2	0.274725	22	3.02198	cortex
ACGGGTCGTTTCACAG-1-0	sittc6	0	FALSE	468	707	26	3.67751	30	4.24328	photosynthetic cells
GAAGTAACATAGGCGA-1-0	sittc6	0	FALSE	582	730	13	1.78082	55	7.53425	unknown 1
CTCATCGTCCCTAGGG-1-0	sittc6	0	FALSE	540	708	4	0.564972	20	2.82486	stem epidermis
CACTTCGAGCACTCCG-1-0	sittc6	0	FALSE	524	702	17	2.42165	22	3.1339	stem epidermis
ATCCGTCTCGTGTGGC-1-0	sittc6	0	FALSE	512	693	2	0.2886	9	1.2987	G2/M-phase
AGCATCACAGAGTGTG-1-0	sittc6	0	FALSE	565	724	13	1.79558	70	9.66851	rib zone
AGGGCCTAGGGTGAAA-1-0	sittc6	0	FALSE	562	724	7	0.966851	58	8.01105	cortex
CCTCATGAGTCTAGCT-1-0	sittc6	0	FALSE	526	705	9	1.2766	48	6.80851	EP
AACTTCTAGGATTCCT-1-0	sittc6	0	FALSE	481	706	43	6.09065	25	3.54108	EP
ACACAGTCAAGAAACT-1-0	sittc6	0	FALSE	493	704	16	2.27273	36	5.11364	cortex
TTAGGCACAGAGCCCT-1-0	sittc6	0	FALSE	570	715	5	0.699301	30	4.1958	S-phase
GTTCTATGTTAAGTCC-1-0	sittc6	0	FALSE	539	703	9	1.28023	45	6.40114	G2/M-phase
TCATGCCGTACACTCA-1-0	sittc6	0	FALSE	575	702	7	0.997151	13	1.85185	procambium
CAAAGAAAGCTTCGTA-1-0	sittc6	0	FALSE	597	713	3	0.420757	12	1.68303	undifferentiated cells
TGTGCGGCATGCTGCG-1-0	sittc6	0	FALSE	605	693	2	0.2886	6	0.865801	procambium
ATAGGCTGTGTCTTGA-1-0	sittc6	0	FALSE	572	711	2	0.281294	28	3.93812	procambium
CAGCGTGCAATACGCT-1-0	sittc6	0	FALSE	566	717	20	2.7894	42	5.85774	G2/M-phase
ACCCTTGGTACCGTGC-1-0	sittc6	0	FALSE	517	705	11	1.56028	17	2.41135	S-phase
ATCCTATTCAGCAGAG-1-0	sittc6	0	FALSE	572	706	8	1.13314	16	2.26629	rib zone
AGGATAATCGAGTGAG-1-0	sittc6	0	FALSE	520	715	6	0.839161	162	22.6573	unknown 1
CAACAACGTCTAGGCC-1-0	sittc6	0	FALSE	513	711	35	4.92264	22	3.09423	EP
TACTTACCAATACCTG-1-0	sittc6	0	FALSE	560	685	6	0.875912	12	1.75182	G2/M-phase
TACGGTATCCCTCAAC-1-0	sittc6	0	FALSE	554	702	12	1.7094	26	3.7037	procambium
GACGCTGGTTCCTAGA-1-0	sittc6	0	FALSE	516	697	8	1.14778	30	4.30416	G2/M-phase
ATTTACCAGTGCACAG-1-0	sittc6	0	FALSE	576	699	1	0.143062	21	3.00429	rib zone
TCATTTGAGCCAGAGT-1-0	sittc6	0	FALSE	499	664	13	1.95783	43	6.4759	G2/M-phase
TCCTTCTAGTTACGTC-1-0	sittc6	0	FALSE	536	702	3	0.42735	21	2.99145	EP
TCCTGCAGTCTCCTGT-1-0	sittc6	0	FALSE	485	680	6	0.882353	14	2.05882	EP
AGGGCTCAGTAAGAGG-1-0	sittc6	0	FALSE	611	705	0	0	15	2.12766	cortex
AACCTGAGTGATAGTA-1-0	sittc6	0	FALSE	590	701	5	0.713267	12	1.71184	undifferentiated cells
GGGTATTTCCGAGTGC-1-0	sittc6	0	FALSE	438	681	51	7.48899	24	3.52423	G2/M-phase
AACTTCTGTGTGTGTT-1-0	sittc6	0	FALSE	518	693	2	0.2886	118	17.0274	photosynthetic cells
GAATAGAGTCGAAGCA-1-0	sittc6	0	FALSE	608	704	6	0.852273	8	1.13636	unknown 1
AGCGCTGCATGCCATA-1-0	sittc6	0	FALSE	567	708	12	1.69492	22	3.10734	xylem parenchyma
TCCTCTTTCACCGACG-1-0	sittc6	0	FALSE	572	711	12	1.68776	25	3.51617	procambium
TAGTGCATCCTTTGAT-1-0	sittc6	0	FALSE	550	686	4	0.58309	19	2.76968	G2/M-phase
ACACCAATCACTCACC-1-0	sittc6	0	FALSE	517	695	20	2.8777	43	6.18705	rib zone
AGGGCCTGTTGCATCA-1-0	sittc6	0	FALSE	451	696	55	7.9023	22	3.16092	EP
TCCGGGACATGACGGA-1-0	sittc6	0	FALSE	566	697	5	0.71736	37	5.30847	rib zone
CTCCCTCTCCAATGCA-1-0	sittc6	0	FALSE	545	699	13	1.8598	14	2.00286	undifferentiated cells
AGGGCTCGTTCCGTTC-1-0	sittc6	0	FALSE	554	674	5	0.74184	25	3.7092	cortex
CTGCCATAGCGATGGT-1-0	sittc6	0	FALSE	557	698	29	4.15473	31	4.44126	rib zone
TGTGCGGCACGCGCAT-1-0	sittc6	0	FALSE	542	688	8	1.16279	48	6.97674	S-phase
GCACTAACAGTGTACT-1-0	sittc6	0	FALSE	490	680	16	2.35294	19	2.79412	procambium
TGTCCCACACACCGAC-1-0	sittc6	0	FALSE	477	677	4	0.590842	12	1.77253	G2/M-phase
TTGGATGTCCCTCGAT-1-0	sittc6	0	FALSE	474	660	55	8.33333	14	2.12121	IM epidermis
GAGACTTAGCGTGCTC-1-0	sittc6	0	FALSE	536	685	7	1.0219	22	3.21168	IM epidermis
TCATGCCCAGCGTTTA-1-0	sittc6	0	FALSE	552	680	9	1.32353	17	2.5	S-phase
TTCTCTCCACGATTCA-1-0	sittc6	0	FALSE	512	680	15	2.20588	15	2.20588	EP
GAGGGTATCGCCTTTG-1-0	sittc6	0	FALSE	580	694	9	1.29683	23	3.31412	rib zone
TGCACGGGTACTAACC-1-0	sittc6	0	FALSE	514	694	24	3.45821	46	6.62824	S-phase
ATTTCACGTTTGATCG-1-0	sittc6	0	FALSE	540	680	5	0.735294	6	0.882353	stress-response
CGTTCTGAGTATAGAC-1-0	sittc6	0	FALSE	556	689	12	1.74165	37	5.3701	S-phase
CGTGCTTAGGCACTCC-1-0	sittc6	0	FALSE	543	688	10	1.45349	23	3.34302	S-phase
AGTGCCGGTAGCGAGT-1-0	sittc6	0	FALSE	532	687	26	3.78457	14	2.03785	IM epidermis
ACATCCCCAGTTAGGG-1-0	sittc6	0	FALSE	539	686	17	2.47813	36	5.24781	G2/M-phase
TATACCTTCCGGACGT-1-0	sittc6	0	FALSE	555	681	8	1.17474	22	3.23054	S-phase
CATTCTAAGATTGACA-1-0	sittc6	0	FALSE	449	668	3	0.449102	167	25	G2/M-phase
TCCCACAGTAGCGTAG-1-0	sittc6	0	FALSE	471	663	7	1.05581	5	0.754148	G2/M-phase
AGCCAGCTCATTATCC-1-0	sittc6	0	FALSE	527	686	17	2.47813	11	1.6035	undifferentiated cells
TTGCCTGCAAGTGTCT-1-0	sittc6	0	FALSE	561	685	23	3.35766	21	3.06569	undifferentiated cells
GAAGCCCTCTCCCTAG-1-0	sittc6	0	FALSE	538	685	7	1.0219	14	2.0438	unknown 1
ATCCATTGTACAGTTC-1-0	sittc6	0	FALSE	539	680	6	0.882353	12	1.76471	EP
GGAGGATAGAGAGCGG-1-0	sittc6	0	FALSE	568	683	10	1.46413	7	1.02489	G2/M-phase
AGTTAGCGTATGCTAC-1-0	sittc6	0	FALSE	508	666	4	0.600601	20	3.003	floral identity
CCCGAAGTCTTACGGA-1-0	sittc6	0	FALSE	509	670	14	2.08955	18	2.68657	S-phase
CATCCGTCAAGGTCAG-1-0	sittc6	0	FALSE	508	670	4	0.597015	13	1.9403	S-phase
TTGAACGGTCCGGTCA-1-0	sittc6	0	FALSE	564	682	9	1.31965	10	1.46628	undifferentiated cells
GCTACCTTCCAGTACA-1-0	sittc6	0	FALSE	484	659	40	6.0698	13	1.97269	IM epidermis
AAGTGAAGTCCCACGA-1-0	sittc6	0	FALSE	532	674	2	0.296736	21	3.11573	photosynthetic cells
GTTGCTCTCATGCAGT-1-0	sittc6	0	FALSE	557	680	12	1.76471	18	2.64706	undifferentiated cells
TCGAACACACAGTCGC-1-0	sittc6	0	FALSE	523	668	1	0.149701	30	4.49102	photosynthetic cells
TCATTGTAGTCATAGA-1-0	sittc6	0	FALSE	554	680	8	1.17647	17	2.5	rib zone
CATCCGTGTCTAACGT-1-0	sittc6	0	FALSE	546	674	9	1.33531	17	2.52226	stem epidermis
AGGTCATTCTTGGTCC-1-0	sittc6	0	FALSE	538	671	4	0.596125	16	2.3845	S-phase
AGGTCATCAGGAGACT-1-0	sittc6	0	FALSE	549	674	5	0.74184	36	5.34125	undifferentiated cells
CGTAATGTCACAGAGG-1-0	sittc6	0	FALSE	513	666	16	2.4024	32	4.8048	G2/M-phase
AACCTGATCACCTCGT-1-0	sittc6	0	FALSE	476	650	0	0	63	9.69231	photosynthetic cells
GATTCGAAGTTTCAGC-1-0	sittc6	0	FALSE	575	675	1	0.148148	7	1.03704	rib zone
CATTCATAGCCGAACA-1-0	sittc6	0	FALSE	434	656	30	4.57317	48	7.31707	G2/M-phase
TCCTTTCAGACGATAT-1-0	sittc6	0	FALSE	539	671	5	0.745157	11	1.63934	undifferentiated cells
ATGGGTTCAAGCGCAA-1-0	sittc6	0	FALSE	547	670	15	2.23881	17	2.53731	undifferentiated cells
TCAAGTGGTAGTGATA-1-0	sittc6	0	FALSE	532	666	7	1.05105	12	1.8018	xylem parenchyma
GGAGATGCATCGTGGC-1-0	sittc6	0	FALSE	553	666	2	0.3003	21	3.15315	S-phase
CTTCTAAGTATCCTCC-1-0	sittc6	0	FALSE	549	667	24	3.5982	18	2.69865	rib zone
TGTCCACCAACGGCCT-1-0	sittc6	0	FALSE	506	653	12	1.83767	46	7.04441	G2/M-phase
CATGCAATCACAACCA-1-0	sittc6	0	FALSE	510	663	14	2.11161	17	2.5641	S-phase
TCCTCCCCACCACATA-1-0	sittc6	0	FALSE	506	661	7	1.059	23	3.47958	stress-response
CCCATTGTCTGGGAGA-1-0	sittc6	0	FALSE	525	658	7	1.06383	28	4.25532	S-phase
GAAGTAACATCTTTCA-1-0	sittc6	0	FALSE	393	596	9	1.51007	1	0.167785	pollen
ATGTCTTGTCAACACT-1-0	sittc6	0	FALSE	535	656	8	1.21951	20	3.04878	IM epidermis
AGCTTCCAGCTAAACA-1-0	sittc6	0	FALSE	531	659	4	0.60698	72	10.9256	rib zone
TTGACCCAGAGCCTGA-1-0	sittc6	0	FALSE	500	636	6	0.943396	51	8.01887	G2/M-phase
GGTTCTCCAAGCTGCC-1-0	sittc6	0	FALSE	542	660	16	2.42424	4	0.606061	S-phase
CTCATCGAGAGTGTGC-1-0	sittc6	0	FALSE	527	659	13	1.97269	48	7.28376	EP
GTAGGTTGTCCTGTTC-1-0	sittc6	0	FALSE	540	655	8	1.22137	7	1.0687	EP
CAGAGCCAGGAGAATG-1-0	sittc6	0	FALSE	547	654	2	0.30581	26	3.97554	S-phase
TACATTCAGAAGCGAA-1-0	sittc6	0	FALSE	545	637	5	0.784929	36	5.65149	BD
CCTCCTCTCGCGTCGA-1-0	sittc6	0	FALSE	528	650	10	1.53846	44	6.76923	stress-response
TGTCCTGAGATCCCGC-1-0	sittc6	0	FALSE	517	652	10	1.53374	36	5.52147	rib zone
TCCAGAAGTATGGGAC-1-0	sittc6	0	FALSE	480	643	7	1.08865	32	4.97667	G2/M-phase
CCGTTCACATTGACAC-1-0	sittc6	0	FALSE	445	641	6	0.936037	37	5.77223	rib zone
AGAGCCCTCGATGCAT-1-0	sittc6	0	FALSE	559	646	14	2.16718	8	1.23839	rib zone
GGAGAACCACTTGTCC-1-0	sittc6	0	FALSE	552	648	7	1.08025	32	4.93827	xylem parenchyma
TCACTATCAACAGCCC-1-0	sittc6	0	FALSE	516	643	11	1.71073	17	2.64386	rib zone
CTCATGCGTTTCCCAC-1-0	sittc6	0	FALSE	493	640	2	0.3125	12	1.875	G2/M-phase
AAGACAACAGACCTAT-1-0	sittc6	0	FALSE	480	645	8	1.24031	22	3.41085	procambium
GTTGCTCAGGGTGAAA-1-0	sittc6	0	FALSE	490	621	1	0.161031	11	1.77134	EP
ATGAAAGGTCGTTCAA-1-0	sittc6	0	FALSE	489	634	0	0	39	6.15142	photosynthetic cells
TACAGGTGTGTGTCCG-1-0	sittc6	0	FALSE	528	643	1	0.155521	15	2.33281	rib zone
TAATCTCGTGTATACC-1-0	sittc6	0	FALSE	525	641	8	1.24805	40	6.24025	floral identity
TCCACGTTCTTCTCAA-1-0	sittc6	0	FALSE	535	638	11	1.72414	26	4.07524	xylem parenchyma
AGAGCCCAGGCTCTCG-1-0	sittc6	0	FALSE	452	624	13	2.08333	24	3.84615	EP
GGAGGTACATAACAGA-1-0	sittc6	0	FALSE	521	628	13	2.07006	35	5.57325	rib zone
CAATGACCAAGACGGT-1-0	sittc6	0	FALSE	522	637	10	1.56986	21	3.2967	unknown 2
GGTTAACCATCGTTCC-1-0	sittc6	0	FALSE	451	636	11	1.72956	7	1.10063	unknown 1
TCCTCCCGTTTCGACA-1-0	sittc6	0	FALSE	444	617	6	0.972447	10	1.62075	IM epidermis
GTAACACTCGCTTACC-1-0	sittc6	0	FALSE	513	631	5	0.792393	28	4.4374	unknown 1
TCCCAGTTCGCTACAA-1-0	sittc6	0	FALSE	480	621	10	1.61031	19	3.05958	S-phase
CGATGCGAGACCAAGC-1-0	sittc6	0	FALSE	521	634	9	1.41956	5	0.788643	undifferentiated cells
AGAACCTTCTCGAACA-1-0	sittc6	0	FALSE	495	630	13	2.06349	20	3.1746	cortex
AAGCATCAGGACTTCT-1-0	sittc6	0	FALSE	452	629	3	0.476948	21	3.33863	S-phase
CGACAGCGTGTTAACC-1-0	sittc6	0	FALSE	519	630	16	2.53968	12	1.90476	floral identity
TACATTCCAAGCGGAT-1-0	sittc6	0	FALSE	519	629	5	0.794913	34	5.40541	G2/M-phase
CACTAAGGTATCAGGG-1-0	sittc6	0	FALSE	479	628	13	2.07006	19	3.02548	G2/M-phase
CGTTAGAAGGTCTGGA-1-0	sittc6	0	FALSE	508	618	5	0.809062	4	0.647249	EP
GGGAAGTCACACGTGC-1-0	sittc6	0	FALSE	513	618	7	1.13269	17	2.75081	rib zone
TTTGTTGTCGCAGTCG-1-0	sittc6	0	FALSE	483	618	27	4.36893	28	4.53074	IM epidermis
ATCGCCTGTTTGTTGG-1-0	sittc6	0	FALSE	479	633	10	1.57978	62	9.79463	S-phase
GGGTCTGGTGCAATGG-1-0	sittc6	0	FALSE	483	611	4	0.654665	4	0.654665	IM epidermis
TCATGCCCAGGTCCGT-1-0	sittc6	0	FALSE	512	623	0	0	9	1.44462	procambium
ACACCAACAACGGGTA-1-0	sittc6	0	FALSE	481	616	10	1.62338	33	5.35714	EP
TCATGCCAGAGGGTCT-1-0	sittc6	0	FALSE	492	624	0	0	61	9.77564	photosynthetic cells
TAGGTACTCCCAGCGA-1-0	sittc6	0	FALSE	527	623	3	0.481541	19	3.04976	procambium
GACACGCAGGTAAGAG-1-0	sittc6	0	FALSE	471	595	3	0.504202	32	5.37815	stem epidermis
GTTGTAGTCATTACCT-1-0	sittc6	0	FALSE	528	625	5	0.8	27	4.32	procambium
TACTGCCCAAATTGCC-1-0	sittc6	0	FALSE	456	606	5	0.825083	76	12.5413	stress-response
CCAATTTAGTTCACTG-1-0	sittc6	0	FALSE	446	603	6	0.995025	102	16.9154	rib zone
ATCCACCCACCAGCTG-1-0	sittc6	0	FALSE	433	619	32	5.16963	34	5.49273	floral identity
CAAGAGGAGCAGCGAT-1-0	sittc6	0	FALSE	442	609	11	1.80624	38	6.23974	S-phase
ATTCTACAGAGTGTTA-1-0	sittc6	0	FALSE	517	612	3	0.490196	32	5.22876	G2/M-phase
CTGGACGTCATCTCTA-1-0	sittc6	0	FALSE	519	617	2	0.324149	16	2.59319	floral identity
CATAGACGTCAGACTT-1-0	sittc6	0	FALSE	510	624	23	3.6859	23	3.6859	G2/M-phase
GTATTTCAGGTCTTTG-1-0	sittc6	0	FALSE	479	609	2	0.328407	18	2.95567	G2/M-phase
GTGTAACGTGCAATAA-1-0	sittc6	0	FALSE	492	601	7	1.16473	18	2.99501	G2/M-phase
GACCCAGGTACTAACC-1-0	sittc6	0	FALSE	469	617	15	2.43112	50	8.10373	photosynthetic cells
GTCTAGATCATATGGC-1-0	sittc6	0	FALSE	522	618	11	1.77994	14	2.26537	S-phase
TCCTTTCTCGTCAGAT-1-0	sittc6	0	FALSE	515	621	19	3.05958	28	4.50886	S-phase
GGAGATGCAGGTTCAT-1-0	sittc6	0	FALSE	395	577	39	6.7591	68	11.7851	cortex
GCGGATCTCGCGATCG-1-0	sittc6	0	FALSE	462	614	23	3.74593	82	13.355	floral identity
GACACGCCACCACATA-1-0	sittc6	0	FALSE	478	609	7	1.14943	51	8.37438	unknown 1
ACATCGAGTGTGTCGC-1-0	sittc6	0	FALSE	473	613	2	0.326264	42	6.85155	rib zone
TCATTCAGTGAGATCG-1-0	sittc6	0	FALSE	500	608	6	0.986842	15	2.46711	S-phase
TCCTCTTGTTAGTCGT-1-0	sittc6	0	FALSE	516	610	3	0.491803	4	0.655738	G2/M-phase
GACAGCCGTCAAGTTC-1-0	sittc6	0	FALSE	488	612	12	1.96078	37	6.04575	G2/M-phase
AAGTGAAAGAGCAGCT-1-0	sittc6	0	FALSE	505	608	4	0.657895	13	2.13816	cortex
CTGGTCTTCGGTATGT-1-0	sittc6	0	FALSE	455	598	22	3.67893	46	7.69231	cortex
ACTTCCGCAGGGACTA-1-0	sittc6	0	FALSE	455	606	16	2.64026	91	15.0165	unknown 1
GCCATTCAGCGTTCCG-1-0	sittc6	0	FALSE	464	592	11	1.85811	27	4.56081	G2/M-phase
GCTACCTTCAAGTGTC-1-0	sittc6	0	FALSE	479	607	1	0.164745	7	1.15321	undifferentiated cells
GTAATGCTCTGCGATA-1-0	sittc6	0	FALSE	414	578	2	0.346021	5	0.865052	G2/M-phase
TCGACGGAGTCAAGCG-1-0	sittc6	0	FALSE	459	598	18	3.01003	48	8.02676	EP
TTTACGTGTTACTCAG-1-0	sittc6	0	FALSE	398	583	7	1.20069	16	2.74443	procambium
TCATGCCTCGCGCCAA-1-0	sittc6	0	FALSE	450	595	16	2.68908	19	3.19328	EP
GGTGAAGGTTTGAACC-1-0	sittc6	0	FALSE	481	602	14	2.32558	34	5.64784	G2/M-phase
AAAGAACCAAATGGTA-1-0	sittc6	0	FALSE	473	593	5	0.84317	9	1.51771	rib zone
CCGATCTCATGGAATA-1-0	sittc6	0	FALSE	510	603	12	1.99005	13	2.15589	S-phase
ATTCGTTCACGCTGCA-1-0	sittc6	0	FALSE	452	591	8	1.35364	11	1.86125	G2/M-phase
CCTCAACCATCGCTCT-1-0	sittc6	0	FALSE	437	591	11	1.86125	8	1.35364	undifferentiated cells
TGTGTGATCTGGACCG-1-0	sittc6	0	FALSE	480	602	7	1.16279	25	4.15282	rib zone
TCACATTCACCTCTGT-1-0	sittc6	0	FALSE	481	592	14	2.36486	14	2.36486	undifferentiated cells
ATTCCCGTCGAAGAAT-1-0	sittc6	0	FALSE	491	600	13	2.16667	29	4.83333	IM epidermis
GTGGAAGAGACATATG-1-0	sittc6	0	FALSE	429	575	12	2.08696	93	16.1739	photosynthetic cells
TGCTCCAAGGTACCTT-1-0	sittc6	0	FALSE	486	597	12	2.01005	19	3.18258	EP
ATGCGATTCGAACCAT-1-0	sittc6	0	FALSE	513	596	6	1.00671	7	1.1745	procambium
CAATCGAGTTCCTTGC-1-0	sittc6	0	FALSE	497	596	6	1.00671	25	4.19463	S-phase
ACATCGACATTACTCT-1-0	sittc6	0	FALSE	431	572	4	0.699301	21	3.67133	G2/M-phase
ATTCTTGCAGTTGTCA-1-0	sittc6	0	FALSE	520	598	3	0.501672	37	6.18729	G2/M-phase
CTACTATGTGTGTACT-1-0	sittc6	0	FALSE	497	587	6	1.02215	18	3.06644	G2/M-phase
ACTATTCCATTGAGGG-1-0	sittc6	0	FALSE	451	594	12	2.0202	21	3.53535	G2/M-phase
CCACAAAGTTCCTACC-1-0	sittc6	0	FALSE	445	564	0	0	20	3.5461	rib zone
TATCTTGGTAGCTTGT-1-0	sittc6	0	FALSE	452	587	11	1.87394	26	4.4293	EP
CAAGACTTCGGTTGTA-1-0	sittc6	0	FALSE	446	574	6	1.0453	4	0.696864	EP
GTCAAGTGTATAGCTC-1-0	sittc6	0	FALSE	479	573	3	0.52356	18	3.14136	procambium
CAATCGAAGAAAGTCT-1-0	sittc6	0	FALSE	489	563	10	1.7762	2	0.35524	undifferentiated cells
GGGTAGAAGGGCAATC-1-0	sittc6	0	FALSE	491	587	14	2.38501	18	3.06644	BD
AGTAGCTGTTAGAAAC-1-0	sittc6	0	FALSE	433	563	21	3.73002	23	4.08526	IM epidermis
TCTATCATCATGCCCT-1-0	sittc6	0	FALSE	446	581	10	1.72117	16	2.75387	S-phase
TGATTTCTCAAGCCGC-1-0	sittc6	0	FALSE	475	576	9	1.5625	4	0.694444	xylem parenchyma
GATGCTAGTCTGATCA-1-0	sittc6	0	FALSE	486	576	10	1.73611	8	1.38889	G2/M-phase
TCACATTAGAAGTCAT-1-0	sittc6	0	FALSE	429	559	0	0	64	11.449	photosynthetic cells
ATTACTCCAAACACCT-1-0	sittc6	0	FALSE	501	576	4	0.694444	13	2.25694	procambium
CTTAGGAGTCACTTCC-1-0	sittc6	0	FALSE	446	583	5	0.857633	16	2.74443	S-phase
CCCTCAAGTTGAATCC-1-0	sittc6	0	FALSE	441	579	6	1.03627	9	1.5544	S-phase
TGAATCGCAGAGTGTG-1-0	sittc6	0	FALSE	453	572	1	0.174825	6	1.04895	EP
CTCAATTCAGGCACAA-1-0	sittc6	0	FALSE	443	581	15	2.58176	9	1.54905	S-phase
CCCTCTCTCGCTTGCT-1-0	sittc6	0	FALSE	451	566	13	2.29682	10	1.76678	IM epidermis
GATAGCTCATGGGCAA-1-0	sittc6	0	FALSE	488	574	7	1.21951	2	0.348432	S-phase
TCCCATGTCAGACATC-1-0	sittc6	0	FALSE	502	580	8	1.37931	6	1.03448	unknown 1
GGGTGTCGTTAGGAGC-1-0	sittc6	0	FALSE	464	569	13	2.28471	9	1.58172	S-phase
GCACATACATCCTGTC-1-0	sittc6	0	FALSE	480	580	10	1.72414	37	6.37931	unknown 1
TTCCAATGTCTTCGAA-1-0	sittc6	0	FALSE	462	568	10	1.76056	19	3.34507	floral identity
CGGACACCAAACCGGA-1-0	sittc6	0	FALSE	471	579	9	1.5544	31	5.35406	S-phase
AACGTCAAGTATGGAT-1-0	sittc6	0	FALSE	441	558	0	0	7	1.25448	procambium
TGCAGATCATATAGCC-1-0	sittc6	0	FALSE	424	559	3	0.536673	60	10.7335	photosynthetic cells
AACGTCATCACAATGC-1-0	sittc6	0	FALSE	392	560	26	4.64286	42	7.5	G2/M-phase
ATAGGCTTCTGCTGAA-1-0	sittc6	0	FALSE	476	579	9	1.5544	21	3.62694	procambium
CTGCCATGTCTGCCTT-1-0	sittc6	0	FALSE	487	551	3	0.544465	14	2.54083	BD
AGCGTCGAGAATCTAG-1-0	sittc6	0	FALSE	427	568	48	8.4507	38	6.69014	EP
TGGTAGTAGCTCTATG-1-0	sittc6	0	FALSE	456	571	15	2.62697	32	5.6042	undifferentiated cells
AGACACTTCGCGTCGA-1-0	sittc6	0	FALSE	448	570	30	5.26316	22	3.85965	cortex
TAAGCACCATGGAATA-1-0	sittc6	0	FALSE	419	561	0	0	47	8.3779	photosynthetic cells
TGTACAGAGAGCATTA-1-0	sittc6	0	FALSE	363	515	13	2.52427	34	6.60194	photosynthetic cells
CATCGCTTCGATGGAG-1-0	sittc6	0	FALSE	492	562	1	0.177936	20	3.55872	xylem parenchyma
ATGCCTCGTCCGGATC-1-0	sittc6	0	FALSE	416	562	25	4.4484	35	6.22776	G2/M-phase
GGCTTTCAGCGACTAG-1-0	sittc6	0	FALSE	461	574	15	2.61324	8	1.39373	undifferentiated cells
AGAACAAAGCATTGAA-1-0	sittc6	0	FALSE	389	562	31	5.51601	54	9.60854	cortex
AGGTGTTCATAGACTC-1-0	sittc6	0	FALSE	421	550	9	1.63636	11	2	undifferentiated cells
TCATTGTGTGTCTCCT-1-0	sittc6	0	FALSE	449	571	5	0.875657	26	4.55341	floral identity
AGCTCAACATTGGATC-1-0	sittc6	0	FALSE	472	563	10	1.7762	5	0.888099	S-phase
GAGTCATCAAATGGCG-1-0	sittc6	0	FALSE	463	570	33	5.78947	18	3.15789	undifferentiated cells
TGCAGATAGCCTCAGC-1-0	sittc6	0	FALSE	452	566	8	1.41343	19	3.35689	procambium
CTCTCGAAGAGCAACC-1-0	sittc6	0	FALSE	412	549	39	7.10383	13	2.36794	S-phase
TCCTTTCCAATACGCT-1-0	sittc6	0	FALSE	395	561	9	1.60428	13	2.31729	procambium
CTTGAGACAACATCGT-1-0	sittc6	0	FALSE	414	556	14	2.51799	28	5.03597	S-phase
GAACTGTTCCCATGGG-1-0	sittc6	0	FALSE	448	563	15	2.6643	9	1.59858	unknown 1
GCTGGGTGTGTTGCCG-1-0	sittc6	0	FALSE	427	551	16	2.90381	11	1.99637	S-phase
GGGAAGTCAGTCGGTC-1-0	sittc6	0	FALSE	445	539	3	0.556586	11	2.04082	S-phase
GCTGAATTCACCGCTT-1-0	sittc6	0	FALSE	467	564	12	2.12766	18	3.19149	unknown 1
TTCCGTGTCATTACTC-1-0	sittc6	0	FALSE	385	547	1	0.182815	10	1.82815	G2/M-phase
GTGCGTGCAAGATGGC-1-0	sittc6	0	FALSE	466	558	8	1.43369	14	2.50896	S-phase
AAGTGAAAGTCATTGC-1-0	sittc6	0	FALSE	449	564	14	2.48227	40	7.0922	G2/M-phase
AATGGCTTCATTCTTG-1-0	sittc6	0	FALSE	438	557	10	1.79533	51	9.15619	rib zone
GTAGAGGAGCTCGACC-1-0	sittc6	0	FALSE	468	555	1	0.18018	9	1.62162	G2/M-phase
TGGAGGAGTACGTGAG-1-0	sittc6	0	FALSE	474	560	4	0.714286	6	1.07143	xylem parenchyma
CGAGGCTCACACACTA-1-0	sittc6	0	FALSE	472	560	1	0.178571	32	5.71429	cortex
GATCAGTCACAATGCT-1-0	sittc6	0	FALSE	448	542	1	0.184502	14	2.58303	procambium
TTACAGGTCGCGTGAC-1-0	sittc6	0	FALSE	441	554	11	1.98556	30	5.41516	G2/M-phase
TGAGGGAAGGAGATAG-1-0	sittc6	0	FALSE	457	556	9	1.6187	23	4.13669	unknown 1
CGTAAGTTCAACGTGT-1-0	sittc6	0	FALSE	430	555	12	2.16216	49	8.82883	S-phase
AACCCAACAATTTCTC-1-0	sittc6	0	FALSE	365	543	34	6.26151	22	4.05157	cortex
GAGCCTGTCTCTATGT-1-0	sittc6	0	FALSE	453	550	19	3.45455	11	2	procambium
CTGTACCCATTCAGCA-1-0	sittc6	0	FALSE	455	551	12	2.17786	35	6.35209	procambium
TGCGACGCAACCGATT-1-0	sittc6	0	FALSE	309	514	6	1.16732	165	32.1012	photosynthetic cells
CAAGACTGTTGCCGCA-1-0	sittc6	0	FALSE	423	554	5	0.902527	2	0.361011	procambium
TTACGTTCAACAACAA-1-0	sittc6	0	FALSE	410	553	24	4.33996	53	9.58409	procambium
GAAGCGAGTCGCTGCA-1-0	sittc6	0	FALSE	420	537	6	1.11732	4	0.744879	G2/M-phase
TCAGCCTCACGGGTAA-1-0	sittc6	0	FALSE	448	540	3	0.555556	13	2.40741	unknown 1
TCAAGTGGTGTCTAAC-1-0	sittc6	0	FALSE	426	535	5	0.934579	38	7.1028	xylem parenchyma
AAACGCTTCCTTATAC-1-0	sittc6	0	FALSE	439	549	7	1.27505	33	6.01093	G2/M-phase
TGATCAGTCACATACG-1-0	sittc6	0	FALSE	488	554	3	0.541516	25	4.51264	unknown 1
CGCCAGACAAGTCCAT-1-0	sittc6	0	FALSE	430	544	5	0.919118	7	1.28676	G2/M-phase
GGCTGTGAGATCCTAC-1-0	sittc6	0	FALSE	470	543	5	0.92081	3	0.552486	procambium
CGGAGAATCATCACAG-1-0	sittc6	0	FALSE	407	535	7	1.30841	67	12.5234	photosynthetic cells
TGATGCACACTATCGA-1-0	sittc6	0	FALSE	453	553	7	1.26582	7	1.26582	rib zone
CAACCAAGTTCCGCTT-1-0	sittc6	0	FALSE	438	547	15	2.74223	52	9.5064	cortex
TTTGATCAGACAGCTG-1-0	sittc6	0	FALSE	451	535	10	1.86916	5	0.934579	G2/M-phase
AGAACCTCATTGTAGC-1-0	sittc6	0	FALSE	400	531	5	0.94162	15	2.82486	EP
GACTATGTCGATCCAA-1-0	sittc6	0	FALSE	446	551	4	0.725953	41	7.44102	S-phase
TGATTCTTCTGCCCTA-1-0	sittc6	0	FALSE	406	535	13	2.42991	32	5.98131	undifferentiated cells
TGCGGCACAAATACAG-1-0	sittc6	0	FALSE	459	535	5	0.934579	14	2.61682	unknown 1
TCAGTGACAAAGCTAA-1-0	sittc6	0	FALSE	426	520	4	0.769231	0	0	IM epidermis
GTCCTCAGTTGCCATA-1-0	sittc6	0	FALSE	276	502	37	7.37052	38	7.56972	photosynthetic cells
TGAGGAGCACAAGGTG-1-0	sittc6	0	FALSE	383	533	4	0.750469	19	3.56473	G2/M-phase
TGCTGAAAGAATTGCA-1-0	sittc6	0	FALSE	450	537	2	0.372439	5	0.931099	unknown 1
ACCACAACATATCGGT-1-0	sittc6	0	FALSE	436	544	8	1.47059	26	4.77941	EP
CATTGTTGTTACCGTA-1-0	sittc6	0	FALSE	422	524	8	1.52672	3	0.572519	G2/M-phase
AATGGAAGTGCCGAAA-1-0	sittc6	0	FALSE	294	503	5	0.994036	194	38.5686	photosynthetic cells
GATGCTACATTGACCA-1-0	sittc6	0	FALSE	369	518	7	1.35135	4	0.772201	S-phase
CTGTGAAGTCAGGTGA-1-0	sittc6	0	FALSE	474	542	5	0.922509	19	3.50554	procambium
AGTCTCCGTTTCGACA-1-0	sittc6	0	FALSE	394	527	2	0.379507	14	2.65655	EP
ACGTTCCGTTAGGCCC-1-0	sittc6	0	FALSE	430	540	19	3.51852	18	3.33333	EP
CACACAAGTATTGAGA-1-0	sittc6	0	FALSE	434	520	3	0.576923	0	0	procambium
ATCACGAAGATTGTGA-1-0	sittc6	0	FALSE	444	539	2	0.371058	21	3.8961	stress-response
TCATTGTCATGATCTG-1-0	sittc6	0	FALSE	430	532	7	1.31579	25	4.69925	G2/M-phase
TCTACATAGCCGTAAG-1-0	sittc6	0	FALSE	361	523	32	6.11855	26	4.97132	G2/M-phase
CTCCAACAGACAAGCC-1-0	sittc6	0	FALSE	404	515	3	0.582524	8	1.5534	photosynthetic cells
AACACACAGCCTATTG-1-0	sittc6	0	FALSE	411	519	2	0.385356	13	2.50482	unknown 1
AGAGAGCGTATGCAAA-1-0	sittc6	0	FALSE	447	538	8	1.48699	12	2.23048	S-phase
CCTCAGTGTGTTAAAG-1-0	sittc6	0	FALSE	395	516	7	1.35659	84	16.2791	photosynthetic cells
CTCATCGTCATACGAC-1-0	sittc6	0	FALSE	427	529	4	0.756144	13	2.45747	undifferentiated cells
CTGAATGGTCACTTCC-1-0	sittc6	0	FALSE	447	533	7	1.31332	19	3.56473	S-phase
ATTCGTTTCGGCATCG-1-0	sittc6	0	FALSE	444	533	2	0.375235	11	2.06379	undifferentiated cells
CATTGTTTCCCTTCCC-1-0	sittc6	0	FALSE	395	530	15	2.83019	9	1.69811	IM epidermis
AAAGGGCTCTAGATCG-1-0	sittc6	0	FALSE	444	500	0	0	26	5.2	unknown 1
AGTCAACAGGTCTTTG-1-0	sittc6	0	FALSE	440	530	11	2.07547	20	3.77358	floral identity
TCGTGGGCATGAGAAT-1-0	sittc6	0	FALSE	442	526	12	2.28137	32	6.08365	S-phase
CTGTCGTCATTGCAAC-1-0	sittc6	0	FALSE	443	531	8	1.50659	14	2.63653	EP
GTAGGTTCAGCGGTCT-1-0	sittc6	0	FALSE	432	521	11	2.11132	16	3.07102	G2/M-phase
TCCACGTTCGGACTTA-1-0	sittc6	0	FALSE	414	521	17	3.26296	19	3.64683	S-phase
ATGACCAAGACCATTC-1-0	sittc6	0	FALSE	388	495	0	0	1	0.20202	unknown 2
GTAGAGGGTCATCACA-1-0	sittc6	0	FALSE	417	522	10	1.91571	14	2.68199	S-phase
AGTGACTTCAGAACCT-1-0	sittc6	0	FALSE	440	530	20	3.77358	30	5.66038	procambium
CGTTCTGTCCTGCCAT-1-0	sittc6	0	FALSE	409	527	42	7.96964	15	2.8463	undifferentiated cells
CTATCTACACTGAATC-1-0	sittc6	0	FALSE	401	524	43	8.20611	4	0.763359	IM epidermis
GTGTGGCAGGTTCCAT-1-0	sittc6	0	FALSE	431	519	8	1.54143	13	2.50482	S-phase
CGCCATTTCCCGTTGT-1-0	sittc6	0	FALSE	416	517	5	0.967118	16	3.09478	procambium
TCGGATATCCGACAGC-1-0	sittc6	0	FALSE	415	510	4	0.784314	6	1.17647	EP
CTCAGGGAGACGCCAA-1-0	sittc6	0	FALSE	413	520	11	2.11538	25	4.80769	undifferentiated cells
GATTGGTTCAAACGAA-1-0	sittc6	0	FALSE	423	513	11	2.14425	11	2.14425	undifferentiated cells
ACTGTGAAGATCCTAC-1-0	sittc6	0	FALSE	421	522	15	2.87356	31	5.9387	floral identity
ATGCGATAGCGTTAGG-1-0	sittc6	0	FALSE	354	498	15	3.01205	44	8.83534	G2/M-phase
TTTGATCAGTATGAAC-1-0	sittc6	0	FALSE	410	515	2	0.38835	9	1.74757	EP
CGAGAAGAGTATTCCG-1-0	sittc6	0	FALSE	372	505	42	8.31683	7	1.38614	IM epidermis
TTTCATGAGCCGAACA-1-0	sittc6	0	FALSE	407	502	2	0.398406	12	2.39044	G2/M-phase
TGCTCGTCACTCACTC-1-0	sittc6	0	FALSE	406	520	13	2.5	14	2.69231	G2/M-phase
CTCCCAAAGTATGGAT-1-0	sittc6	0	FALSE	418	501	1	0.199601	3	0.598802	undifferentiated cells
GAACACTGTTAAACCC-1-0	sittc6	0	FALSE	401	505	5	0.990099	15	2.9703	EP
TAGTGCAAGTCTAACC-1-0	sittc6	0	FALSE	435	516	11	2.13178	7	1.35659	undifferentiated cells
GGTGATTCATTCAGGT-1-0	sittc6	0	FALSE	423	487	7	1.43737	0	0	procambium
AAGCCATCAAGTCCCG-1-0	sittc6	0	FALSE	392	515	8	1.5534	16	3.1068	rib zone
CTTGAGAGTCGATTAC-1-0	sittc6	0	FALSE	409	512	7	1.36719	22	4.29688	G2/M-phase
CGAAGTTAGGTGGCTA-1-0	sittc6	0	FALSE	438	511	4	0.782779	15	2.93542	BD
GACTATGCACCTCGTT-1-0	sittc6	0	FALSE	414	512	8	1.5625	16	3.125	BD
TGTCAGACAACCAACT-1-0	sittc6	0	FALSE	443	516	6	1.16279	24	4.65116	rib zone
GTCAGCGGTACTCGTA-1-0	sittc6	0	FALSE	439	517	2	0.386847	2	0.386847	EP
AGGACGAGTAGGTAGC-1-0	sittc6	0	FALSE	331	463	41	8.85529	30	6.47948	S-phase
ATCTCTATCCTAACAG-1-0	sittc6	0	FALSE	406	479	0	0	0	0	cortex
GGGACAATCGCTGTTC-1-0	sittc6	0	FALSE	373	487	4	0.821355	9	1.84805	G2/M-phase
CGCAGGTTCAACTCTT-1-0	sittc6	0	FALSE	344	478	5	1.04603	5	1.04603	procambium
AGGGTCCAGTACAGAT-1-0	sittc6	0	FALSE	397	503	12	2.38569	34	6.75944	EP
CTTAGGAGTCTCCCTA-1-0	sittc6	0	FALSE	420	512	12	2.34375	26	5.07812	BD
GTTACAGGTGAATTAG-1-0	sittc6	0	FALSE	394	496	4	0.806452	5	1.00806	EP
GTCAGCGGTGTGTCGC-1-0	sittc6	0	FALSE	441	507	3	0.591716	2	0.394477	procambium
AAGTGAATCAGAATAG-1-0	sittc6	0	FALSE	348	477	2	0.419287	4	0.838574	G2/M-phase
ACAACCAAGCATTGTC-1-0	sittc6	0	FALSE	416	500	3	0.6	2	0.4	rib zone
GTGACGCAGCACGTCC-1-0	sittc6	0	FALSE	396	496	10	2.01613	64	12.9032	rib zone
CTACAGAGTTCCCACT-1-0	sittc6	0	FALSE	377	494	18	3.64372	13	2.63158	EP
CTTACCGCAGTCCGTG-1-0	sittc6	0	FALSE	444	509	9	1.76817	10	1.96464	xylem parenchyma
GCACTAAAGCAAGCCA-1-0	sittc6	0	FALSE	398	505	9	1.78218	13	2.57426	rib zone
ATCCATTGTAACCCGC-1-0	sittc6	0	FALSE	393	473	2	0.422833	3	0.63425	rib zone
GAATAGACACTGGCCA-1-0	sittc6	0	FALSE	413	509	17	3.33988	41	8.05501	procambium
CACCGTTCACCAGGTC-1-0	sittc6	0	FALSE	386	479	3	0.626305	4	0.835073	stress-response
TAACGACTCGCATTAG-1-0	sittc6	0	FALSE	409	507	4	0.788955	14	2.76134	G2/M-phase
TGAACGTTCGCTAATG-1-0	sittc6	0	FALSE	405	501	13	2.59481	11	2.19561	BD
CTTTCAATCGGCTCTT-1-0	sittc6	0	FALSE	360	502	24	4.78088	17	3.38645	rib zone
ACAGCCGGTTCCTAGA-1-0	sittc6	0	FALSE	410	502	9	1.79283	11	2.19124	undifferentiated cells
TTGTTGTTCGTTCATT-1-0	sittc6	0	FALSE	371	482	3	0.622407	8	1.65975	rib zone
AATCACGTCCGGTAAT-1-0	sittc6	0	FALSE	435	495	5	1.0101	24	4.84848	S-phase
CGGAGAACAAAGGTTA-1-0	sittc6	0	FALSE	369	482	0	0	55	11.4108	photosynthetic cells
ACTGTCCAGAGAGAAC-1-0	sittc6	0	FALSE	372	489	2	0.408998	6	1.22699	unknown 2
ATTATCCAGCTCGACC-1-0	sittc6	0	FALSE	353	481	25	5.19751	15	3.1185	IM epidermis
TCATCATCAGTTGAAA-1-0	sittc6	0	FALSE	405	503	11	2.18688	8	1.59046	floral identity
TGATGGTTCTCATGCC-1-0	sittc6	0	FALSE	337	484	18	3.71901	6	1.23967	S-phase
GAGAAATGTCTGCCTT-1-0	sittc6	0	FALSE	421	489	1	0.204499	7	1.43149	rib zone
ATTACTCTCCCAGGAC-1-0	sittc6	0	FALSE	323	459	1	0.217865	17	3.7037	G2/M-phase
CTTACCGGTCTAGTGT-1-0	sittc6	0	FALSE	412	498	9	1.80723	19	3.81526	unknown 1
TCGTAGATCTTACCAT-1-0	sittc6	0	FALSE	399	500	12	2.4	39	7.8	undifferentiated cells
CATTCTACATACAGCT-1-0	sittc6	0	FALSE	368	472	8	1.69492	2	0.423729	S-phase
TATGTTCGTACTAGCT-1-0	sittc6	0	FALSE	278	433	16	3.69515	25	5.77367	G2/M-phase
ATGATCGCATGGAATA-1-0	sittc6	0	FALSE	414	488	6	1.22951	18	3.68852	undifferentiated cells
CAGGGCTCAGAGTTGG-1-0	sittc6	0	FALSE	425	491	4	0.814664	10	2.03666	S-phase
GACCAATGTGTTCGTA-1-0	sittc6	0	FALSE	397	489	12	2.45399	27	5.52147	G2/M-phase
ACGATCACAGCCTACG-1-0	sittc6	0	FALSE	412	494	3	0.607287	15	3.03644	rib zone
TCCTCGAAGGGTCAAC-1-0	sittc6	0	FALSE	376	498	35	7.02811	15	3.01205	procambium
AGGAGGTCACGACCTG-1-0	sittc6	0	FALSE	411	490	6	1.22449	6	1.22449	undifferentiated cells
GAGCTGCCACGTCGGT-1-0	sittc6	0	FALSE	361	472	0	0	93	19.7034	photosynthetic cells
GAATCACGTTAAGGGC-1-0	sittc6	0	FALSE	397	484	2	0.413223	12	2.47934	G2/M-phase
ATCGCCTCATACACCA-1-0	sittc6	0	FALSE	397	484	3	0.619835	10	2.06612	S-phase
TCATTTGGTTGCACGC-1-0	sittc6	0	FALSE	407	469	4	0.852879	2	0.426439	unknown 2
TAGTGCACACAAGCCC-1-0	sittc6	0	FALSE	425	486	1	0.205761	8	1.64609	EP
CTCCACATCAAGGAGC-1-0	sittc6	0	FALSE	378	480	25	5.20833	13	2.70833	IM epidermis
GTTGTGACAAAGTGTA-1-0	sittc6	0	FALSE	352	463	29	6.2635	12	2.59179	S-phase
AAGCATCTCCGATTAG-1-0	sittc6	0	FALSE	384	476	12	2.52101	35	7.35294	unknown 1
GTAGATCAGGGTACGT-1-0	sittc6	0	FALSE	405	482	2	0.414938	16	3.3195	S-phase
ATTCTTGGTTAGAGTA-1-0	sittc6	0	FALSE	393	471	3	0.636943	5	1.06157	G2/M-phase
TAAGCACGTTGTCAGT-1-0	sittc6	0	FALSE	402	480	2	0.416667	14	2.91667	undifferentiated cells
TCGGTCTGTGTTCAGT-1-0	sittc6	0	FALSE	392	473	18	3.8055	12	2.537	S-phase
CAACCTCAGATGAATC-1-0	sittc6	0	FALSE	404	484	22	4.54545	12	2.47934	rib zone
TTTGATCCACGACGCT-1-0	sittc6	0	FALSE	362	469	26	5.54371	16	3.41151	G2/M-phase
TCTACATCACTTGGCG-1-0	sittc6	0	FALSE	367	478	18	3.76569	13	2.71967	G2/M-phase
TACTTGTCAATCGCAT-1-0	sittc6	0	FALSE	329	477	22	4.61216	16	3.3543	rib zone
TCTGTCGTCTCTGACC-1-0	sittc6	0	FALSE	361	472	11	2.33051	14	2.9661	procambium
TGCGGGTCAGCTGTTA-1-0	sittc6	0	FALSE	353	476	5	1.05042	76	15.9664	unknown 1
TGAACGTCAGCTACTA-1-0	sittc6	0	FALSE	371	478	5	1.04603	31	6.48536	G2/M-phase
TTGTTTGAGCGGATCA-1-0	sittc6	0	FALSE	403	474	17	3.5865	9	1.89873	IM epidermis
GGTGTTATCATTGTTC-1-0	sittc6	0	FALSE	422	486	7	1.44033	11	2.26337	EP
AAGCATCTCTGCGGGT-1-0	sittc6	0	FALSE	342	467	10	2.14133	16	3.42612	rib zone
TGAGGTTTCGTTCCTG-1-0	sittc6	0	FALSE	369	484	3	0.619835	19	3.92562	EP
TGATTTCAGGCATGCA-1-0	sittc6	0	FALSE	389	467	13	2.78373	5	1.07066	EP
CTCAGGGTCTGGTCAA-1-0	sittc6	0	FALSE	401	478	7	1.46444	5	1.04603	IM epidermis
TCCGAAATCATCGCCT-1-0	sittc6	0	FALSE	394	479	2	0.417537	15	3.13152	procambium
AGGTCATTCCATGCAA-1-0	sittc6	0	FALSE	356	448	6	1.33929	2	0.446429	procambium
GTCTCACAGGGCAACT-1-0	sittc6	0	FALSE	399	476	8	1.68067	9	1.89076	EP
CCCTTAGCAACTCATG-1-0	sittc6	0	FALSE	305	434	9	2.07373	1	0.230415	pollen
TTTGATCGTATCACCA-1-0	sittc6	0	FALSE	349	462	7	1.51515	6	1.2987	G2/M-phase
GACCGTGTCCCTTCCC-1-0	sittc6	0	FALSE	388	481	16	3.3264	40	8.31601	rib zone
TCAATCTCAACTGATC-1-0	sittc6	0	FALSE	373	474	25	5.27426	23	4.85232	IM epidermis
ACAGGGAAGATTGATG-1-0	sittc6	0	FALSE	391	456	3	0.657895	26	5.70175	cortex
CTGCCATAGTCCCAAT-1-0	sittc6	0	FALSE	361	468	9	1.92308	44	9.40171	G2/M-phase
AGATGAACAACGCATT-1-0	sittc6	0	FALSE	391	461	2	0.433839	31	6.72451	procambium
CCTCTAGAGTGTTCCA-1-0	sittc6	0	FALSE	411	467	4	0.856531	11	2.35546	rib zone
TTACGCCAGGAGAATG-1-0	sittc6	0	FALSE	382	467	13	2.78373	12	2.56959	S-phase
TCGCTCATCAGTGTTG-1-0	sittc6	0	FALSE	403	477	0	0	4	0.838574	rib zone
CTTACCGAGACCAGAC-1-0	sittc6	0	FALSE	330	450	1	0.222222	33	7.33333	photosynthetic cells
AATGCCATCCTCAGAA-1-0	sittc6	0	FALSE	300	449	9	2.00445	2	0.445434	S-phase
AACAACCGTTAATGAG-1-0	sittc6	0	FALSE	413	469	2	0.426439	19	4.05117	rib zone
AGCGTATTCGCAGATT-1-0	sittc6	0	FALSE	386	468	15	3.20513	16	3.4188	S-phase
AGAGAATGTTCGTGCG-1-0	sittc6	0	FALSE	406	472	16	3.38983	30	6.35593	xylem parenchyma
TTCCTAAAGACATATG-1-0	sittc6	0	FALSE	326	462	18	3.8961	19	4.11255	G2/M-phase
AATGGAATCGATCCCT-1-0	sittc6	0	FALSE	315	458	23	5.02183	37	8.0786	stem epidermis
ACTATCTCAACAGCCC-1-0	sittc6	0	FALSE	379	473	15	3.17125	23	4.86258	IM epidermis
CTTTCGGGTTGTTGCA-1-0	sittc6	0	FALSE	372	456	7	1.53509	37	8.11404	cortex
GTGGTTAGTCATAACC-1-0	sittc6	0	FALSE	385	469	7	1.49254	1	0.21322	undifferentiated cells
TCGGATATCATAGACC-1-0	sittc6	0	FALSE	371	458	6	1.31004	8	1.74672	G2/M-phase
TCCATGCGTGTTTCTT-1-0	sittc6	0	FALSE	361	444	12	2.7027	14	3.15315	rib zone
GTGCACGCAGTATGAA-1-0	sittc6	0	FALSE	402	471	8	1.69851	26	5.52017	xylem parenchyma
AGTCATGTCAACACGT-1-0	sittc6	0	FALSE	344	444	8	1.8018	5	1.12613	S-phase
GCCATTCTCTACTGCC-1-0	sittc6	0	FALSE	374	471	3	0.636943	17	3.60934	floral identity
TTCGCTGAGAAACCCG-1-0	sittc6	0	FALSE	346	460	14	3.04348	10	2.17391	G2/M-phase
ACTGCAATCGGTCGGT-1-0	sittc6	0	FALSE	370	459	1	0.217865	2	0.43573	IM epidermis
CTTCGGTGTAAGATAC-1-0	sittc6	0	FALSE	400	476	9	1.89076	27	5.67227	IM epidermis
AGTCTCCAGACCAACG-1-0	sittc6	0	FALSE	370	465	3	0.645161	9	1.93548	rib zone
GTCTCACAGGTCATCT-1-0	sittc6	0	FALSE	382	465	8	1.72043	7	1.50538	unknown 1
GAGTGAGTCGACATTG-1-0	sittc6	0	FALSE	406	458	2	0.436681	6	1.31004	EP
CTAACCCCATGTCGTA-1-0	sittc6	0	FALSE	364	463	4	0.863931	18	3.88769	EP
GGGTCTGGTCTAGTGT-1-0	sittc6	0	FALSE	387	465	4	0.860215	35	7.52688	BD
TGATTCTGTGGATTTC-1-0	sittc6	0	FALSE	382	462	12	2.5974	4	0.865801	unknown 2
AACCACATCCGTGGCA-1-0	sittc6	0	FALSE	392	466	15	3.21888	12	2.57511	BD
TTTGACTTCGTCTACC-1-0	sittc6	0	FALSE	330	421	2	0.475059	5	1.18765	stress-response
TTGTTGTAGGCGTTAG-1-0	sittc6	0	FALSE	392	453	3	0.662252	5	1.10375	S-phase
GGGATGACAGACCATT-1-0	sittc6	0	FALSE	303	447	1	0.223714	81	18.1208	G2/M-phase
GAGTTTGTCGCTTAAG-1-0	sittc6	0	FALSE	381	470	2	0.425532	21	4.46809	undifferentiated cells
CTAGACACAAGGACAC-1-0	sittc6	0	FALSE	373	452	6	1.32743	8	1.76991	EP
ATGCCTCCATACCATG-1-0	sittc6	0	FALSE	372	445	2	0.449438	0	0	G2/M-phase
TTGTGTTCACGTTCGG-1-0	sittc6	0	FALSE	323	446	1	0.224215	11	2.46637	G2/M-phase
GGTAGAGGTCTCGGAC-1-0	sittc6	0	FALSE	377	461	11	2.38612	12	2.60304	S-phase
GATGCTAAGAAGCTGC-1-0	sittc6	0	FALSE	359	462	15	3.24675	31	6.70996	stress-response
ACAAAGAAGGCCATAG-1-0	sittc6	0	FALSE	415	463	1	0.215983	11	2.37581	xylem parenchyma
CTACAGATCGGCACTG-1-0	sittc6	0	FALSE	355	448	3	0.669643	10	2.23214	S-phase
TGCACGGAGTGACCTT-1-0	sittc6	0	FALSE	399	463	5	1.07991	8	1.72786	procambium
CAGATCACATGCTGCG-1-0	sittc6	0	FALSE	396	462	12	2.5974	22	4.7619	IM epidermis
AGAGAATAGATAACGT-1-0	sittc6	0	FALSE	384	449	1	0.222717	3	0.668151	G2/M-phase
AGGGTCCCATATCGGT-1-0	sittc6	0	FALSE	386	459	1	0.217865	46	10.0218	rib zone
TCCATGCAGTAGATCA-1-0	sittc6	0	FALSE	354	450	4	0.888889	5	1.11111	S-phase
ACCAAACCACCTGTCT-1-0	sittc6	0	FALSE	337	444	17	3.82883	9	2.02703	G2/M-phase
ATTACCTCACACCTAA-1-0	sittc6	0	FALSE	383	463	12	2.59179	24	5.18359	unknown 1
TAACTTCGTCCTCCAT-1-0	sittc6	0	FALSE	311	440	5	1.13636	18	4.09091	G2/M-phase
GATGAGGCATCGCTCT-1-0	sittc6	0	FALSE	399	458	1	0.218341	6	1.31004	undifferentiated cells
TCCTTCTCACAATTCG-1-0	sittc6	0	FALSE	361	448	17	3.79464	22	4.91071	rib zone
CTGAGGCGTTTCTATC-1-0	sittc6	0	FALSE	397	460	4	0.869565	16	3.47826	S-phase
CGAGTTAGTACTAGCT-1-0	sittc6	0	FALSE	363	461	7	1.51844	26	5.63991	S-phase
AGACAAACAGATAAAC-1-0	sittc6	0	FALSE	387	458	10	2.18341	16	3.49345	EP
CCTCATGGTCGTTTCC-1-0	sittc6	0	FALSE	365	439	1	0.22779	2	0.455581	rib zone
CACAGGCTCATGCAGT-1-0	sittc6	0	FALSE	394	462	1	0.21645	19	4.11255	G2/M-phase
ACGTAACTCTCTGAGA-1-0	sittc6	0	FALSE	316	434	3	0.691244	11	2.53456	IM epidermis
ATGACCATCCAAGAGG-1-0	sittc6	0	FALSE	344	445	13	2.92135	24	5.39326	S-phase
CTGAGGCGTTGTAAAG-1-0	sittc6	0	FALSE	351	438	1	0.22831	84	19.1781	procambium
CTATCCGTCAAGAGGC-1-0	sittc6	0	FALSE	373	458	7	1.52838	17	3.71179	rib zone
ACGATCAGTTTGGGTT-1-0	sittc6	0	FALSE	361	445	4	0.898876	13	2.92135	S-phase
CTGTATTGTTCGGTTA-1-0	sittc6	0	FALSE	359	417	1	0.239808	3	0.719424	xylem parenchyma
CCTCAACTCACTGGTA-1-0	sittc6	0	FALSE	347	427	0	0	2	0.468384	stem epidermis
AAGTGAAGTCGAGATG-1-0	sittc6	0	FALSE	359	449	14	3.11804	4	0.890869	undifferentiated cells
GTTGTAGGTGACAACG-1-0	sittc6	0	FALSE	337	451	40	8.86918	36	7.98226	procambium
AACGTCAGTTGTACGT-1-0	sittc6	0	FALSE	377	441	10	2.26757	18	4.08163	xylem parenchyma
GTCATTTAGCAGCACA-1-0	sittc6	0	FALSE	361	440	0	0	0	0	rib zone
CGGGTCACATGTACGT-1-0	sittc6	0	FALSE	343	438	4	0.913242	17	3.88128	IM epidermis
TGGATGTTCTTGGTGA-1-0	sittc6	0	FALSE	274	411	0	0	0	0	pollen
GGGAAGTCACCATATG-1-0	sittc6	0	FALSE	363	448	10	2.23214	9	2.00893	undifferentiated cells
CTCCTTTCAAACTGCT-1-0	sittc6	0	FALSE	266	409	9	2.20049	19	4.64548	stem epidermis
TTGGATGTCCATTTCA-1-0	sittc6	0	FALSE	330	412	9	2.18447	5	1.21359	rib zone
TGCTCCACAGCTGGTC-1-0	sittc6	0	FALSE	369	440	12	2.72727	4	0.909091	rib zone
GATGCTAAGCTGTGCC-1-0	sittc6	0	FALSE	383	441	2	0.453515	4	0.90703	EP
GTCATGAGTGCCCAGT-1-0	sittc6	0	FALSE	344	430	7	1.62791	17	3.95349	EP
CAGTTAGGTTCGGTCG-1-0	sittc6	0	FALSE	383	453	11	2.42826	21	4.63576	EP
TGAGTCACATGACTTG-1-0	sittc6	0	FALSE	377	451	11	2.43902	12	2.66075	BD
ATGTCCCAGACTTCGT-1-0	sittc6	0	FALSE	343	430	3	0.697674	10	2.32558	IM epidermis
TAACCAGAGGACAAGA-1-0	sittc6	0	FALSE	367	434	6	1.38249	3	0.691244	S-phase
CGTAAGTGTGTGGTCC-1-0	sittc6	0	FALSE	384	442	1	0.226244	4	0.904977	procambium
TGAATCGTCTTGAGCA-1-0	sittc6	0	FALSE	352	426	8	1.87793	13	3.05164	rib zone
CACAACATCATTGTTC-1-0	sittc6	0	FALSE	310	413	4	0.968523	4	0.968523	rib zone
CCCTAACAGTAAGAGG-1-0	sittc6	0	FALSE	359	445	7	1.57303	12	2.69663	EP
GGATGTTTCATCACCC-1-0	sittc6	0	FALSE	372	442	3	0.678733	6	1.35747	rib zone
ATACTTCCATATACCG-1-0	sittc6	0	FALSE	320	436	8	1.83486	18	4.12844	S-phase
CGGTCAGTCGCAAGAG-1-0	sittc6	0	FALSE	382	436	5	1.14679	5	1.14679	rib zone
GGGTCTGCACATCCCT-1-0	sittc6	0	FALSE	325	410	4	0.97561	3	0.731707	IM epidermis
GACACGCCATACGCAT-1-0	sittc6	0	FALSE	294	404	2	0.49505	40	9.90099	G2/M-phase
CTACATTCACAACGAG-1-0	sittc6	0	FALSE	326	428	5	1.16822	2	0.46729	undifferentiated cells
TGATGGTGTCCTGTCT-1-0	sittc6	0	FALSE	254	417	5	1.19904	145	34.7722	unknown 2
ATTCCATTCTGTCCGT-1-0	sittc6	0	FALSE	325	412	4	0.970874	0	0	stem epidermis
TCCAGAAAGGCATCAG-1-0	sittc6	0	FALSE	336	409	0	0	4	0.977995	xylem parenchyma
TAACTTCGTTGGAGAC-1-0	sittc6	0	FALSE	382	435	2	0.45977	5	1.14943	unknown 1
GCCAGGTTCAGACCCG-1-0	sittc6	0	FALSE	375	438	5	1.14155	4	0.913242	cortex
GATGAGGTCCTCTCGA-1-0	sittc6	0	FALSE	372	430	3	0.697674	3	0.697674	EP
TGGAACTTCACAATGC-1-0	sittc6	0	FALSE	284	429	24	5.59441	20	4.662	G2/M-phase
TGTTACTGTTCGGACC-1-0	sittc6	0	FALSE	382	430	2	0.465116	14	3.25581	unknown 1
GCTTCACCACAGACGA-1-0	sittc6	0	FALSE	340	414	6	1.44928	9	2.17391	procambium
CTTAGGAAGAAGAACG-1-0	sittc6	0	FALSE	296	405	5	1.23457	6	1.48148	G2/M-phase
CTCAGTCAGACTCTAC-1-0	sittc6	0	FALSE	326	424	1	0.235849	23	5.42453	photosynthetic cells
TGTTCTAAGTCGGGAT-1-0	sittc6	0	FALSE	321	429	4	0.932401	57	13.2867	G2/M-phase
TCCTTTCGTAGGTCAG-1-0	sittc6	0	FALSE	319	427	1	0.234192	51	11.9438	BD
TCTATCATCGCTTGCT-1-0	sittc6	0	FALSE	328	413	1	0.242131	78	18.8862	photosynthetic cells
TGGATCAAGAATACAC-1-0	sittc6	0	FALSE	345	415	1	0.240964	10	2.40964	S-phase
ATACCTTGTACAGAAT-1-0	sittc6	0	FALSE	312	379	4	1.05541	8	2.11082	xylem parenchyma
TCTACATCAAGTTCCA-1-0	sittc6	0	FALSE	364	429	11	2.5641	6	1.3986	unknown 1
TTGAGTGCATATGCGT-1-0	sittc6	0	FALSE	329	410	7	1.70732	5	1.21951	G2/M-phase
CTTCTCTAGGTACAAT-1-0	sittc6	0	FALSE	314	399	2	0.501253	44	11.0276	stress-response
ACTATTCGTCACCGCA-1-0	sittc6	0	FALSE	359	425	3	0.705882	9	2.11765	rib zone
GAATCGTTCTCGACGG-1-0	sittc6	0	FALSE	312	420	13	3.09524	16	3.80952	G2/M-phase
CCGTTCACATGTGTCA-1-0	sittc6	0	FALSE	367	431	4	0.928074	9	2.08817	S-phase
CTCACTGGTGGCCTCA-1-0	sittc6	0	FALSE	344	425	1	0.235294	45	10.5882	cortex
CTGCCATAGTAGCCAG-1-0	sittc6	0	FALSE	363	415	1	0.240964	0	0	S-phase
CTCCGATTCGAACCTA-1-0	sittc6	0	FALSE	312	424	6	1.41509	8	1.88679	procambium
CAGTTCCCATCGAACT-1-0	sittc6	0	FALSE	176	349	8	2.29226	4	1.14613	pollen
CCAAGCGAGCTGCCTG-1-0	sittc6	0	FALSE	368	428	17	3.97196	11	2.57009	undifferentiated cells
TCTATACAGTCGCCAC-1-0	sittc6	0	FALSE	325	404	4	0.990099	14	3.46535	rib zone
TCCCATGGTATCACCA-1-0	sittc6	0	FALSE	346	428	8	1.86916	10	2.33645	rib zone
CCGAACGGTTACGATC-1-0	sittc6	0	FALSE	346	411	2	0.486618	2	0.486618	S-phase
TACGGTAAGCCTTGAT-1-0	sittc6	0	FALSE	334	410	4	0.97561	9	2.19512	G2/M-phase
GTCCCATGTTAGGGAC-1-0	sittc6	0	FALSE	297	398	1	0.251256	7	1.75879	G2/M-phase
TGTTCCGAGGAAGAAC-1-0	sittc6	0	FALSE	344	421	18	4.27553	24	5.70071	S-phase
ACAGCCGAGCCATTCA-1-0	sittc6	0	FALSE	352	431	2	0.464037	15	3.48028	S-phase
GCAGTTAAGATAGCTA-1-0	sittc6	0	FALSE	365	422	14	3.31754	6	1.4218	procambium
GAAACCTAGCACGATG-1-0	sittc6	0	FALSE	343	409	5	1.22249	2	0.488998	rib zone
TCACACCAGCGTCGAA-1-0	sittc6	0	FALSE	338	428	4	0.934579	7	1.63551	undifferentiated cells
CAAGACTAGACTAAGT-1-0	sittc6	0	FALSE	343	417	7	1.67866	4	0.959233	stress-response
TTCCACGAGAGCAAGA-1-0	sittc6	0	FALSE	361	428	4	0.934579	16	3.73832	stress-response
CATCGCTCAATAGTAG-1-0	sittc6	0	FALSE	375	426	4	0.938967	12	2.8169	EP
CAAGCTAAGTCCGTCG-1-0	sittc6	0	FALSE	341	411	4	0.973236	6	1.45985	S-phase
TGGGAAGTCTAGCCAA-1-0	sittc6	0	FALSE	358	419	7	1.67064	14	3.34129	rib zone
AGGGTTTGTAGGAGTC-1-0	sittc6	0	FALSE	332	416	0	0	58	13.9423	photosynthetic cells
CTTCCTTGTACCTAGT-1-0	sittc6	0	FALSE	356	425	7	1.64706	39	9.17647	BD
ACCTGAAGTTTCTATC-1-0	sittc6	0	FALSE	334	417	17	4.07674	47	11.271	procambium
CAACAGTGTTCAAGGG-1-0	sittc6	0	FALSE	306	401	4	0.997506	12	2.99252	IM epidermis
GAAGCCCGTTGTTTGG-1-0	sittc6	0	FALSE	316	405	11	2.71605	14	3.45679	S-phase
AACCCAAGTGCGGATA-1-0	sittc6	0	FALSE	369	426	6	1.40845	9	2.11268	G2/M-phase
GTAGGTTTCAATCAGC-1-0	sittc6	0	FALSE	342	408	1	0.245098	7	1.71569	rib zone
CAAGACTTCCTGGGTG-1-0	sittc6	0	FALSE	322	409	8	1.95599	15	3.66748	G2/M-phase
GAGGCCTTCGCCTCTA-1-0	sittc6	0	FALSE	326	422	29	6.87204	31	7.34597	rib zone
TCCTTTCAGTAAGGGA-1-0	sittc6	0	FALSE	361	424	5	1.17925	0	0	rib zone
GTTGTGATCTGTGCTC-1-0	sittc6	0	FALSE	341	403	4	0.992556	4	0.992556	rib zone
GGGAAGTTCGCATGAT-1-0	sittc6	0	FALSE	315	398	0	0	7	1.75879	S-phase
TGATCTTTCTGTTCAT-1-0	sittc6	0	FALSE	292	404	22	5.44554	20	4.9505	S-phase
TGCTTGCAGAAGCGCT-1-0	sittc6	0	FALSE	299	405	3	0.740741	8	1.97531	EP
GGGAAGTGTACTTGTG-1-0	sittc6	0	FALSE	357	423	2	0.472813	2	0.472813	G2/M-phase
ATGGATCGTCTACGAT-1-0	sittc6	0	FALSE	305	411	11	2.6764	21	5.10949	rib zone
TTGTTGTCAATTGAAG-1-0	sittc6	0	FALSE	326	401	4	0.997506	20	4.98753	G2/M-phase
GCAGCCATCGCCAGTG-1-0	sittc6	0	FALSE	359	409	5	1.22249	21	5.13447	rib zone
TGGTACAAGCTACTGT-1-0	sittc6	0	FALSE	319	406	22	5.41872	19	4.6798	S-phase
CGAGGAAGTACGGCAA-1-0	sittc6	0	FALSE	341	400	2	0.5	10	2.5	IM epidermis
ATGCGATTCTCGCCTA-1-0	sittc6	0	FALSE	334	407	3	0.737101	4	0.982801	procambium
TGTTGGAAGTATGACA-1-0	sittc6	0	FALSE	315	409	12	2.93399	21	5.13447	undifferentiated cells
GTCGAATAGCTGACAG-1-0	sittc6	0	FALSE	309	397	16	4.03023	9	2.267	IM epidermis
TCTATACAGCTCATAC-1-0	sittc6	0	FALSE	346	422	9	2.1327	8	1.89573	G2/M-phase
AGAACCTAGGTTGCCC-1-0	sittc6	0	FALSE	336	387	3	0.775194	12	3.10078	unknown 1
GTACAACGTGATACCT-1-0	sittc6	0	FALSE	345	419	7	1.67064	37	8.83055	S-phase
GAGTTGTGTTATGACC-1-0	sittc6	0	FALSE	312	398	0	0	0	0	stem epidermis
TAAGTCGCACAAGCTT-1-0	sittc6	0	FALSE	367	418	2	0.478469	1	0.239234	IM epidermis
GGGTAGACAGTTCTAG-1-0	sittc6	0	FALSE	366	410	3	0.731707	20	4.87805	cortex
CCTCCTCCACGAGAAC-1-0	sittc6	0	FALSE	340	420	15	3.57143	31	7.38095	xylem parenchyma
GGATCTATCAATCCGA-1-0	sittc6	0	FALSE	359	416	0	0	12	2.88462	xylem parenchyma
TTTGGTTAGCGTGTTT-1-0	sittc6	0	FALSE	330	413	26	6.2954	23	5.56901	BD
CCCGAAGGTCCTCCAT-1-0	sittc6	0	FALSE	304	398	9	2.26131	5	1.25628	S-phase
CTCTGGTTCGATGCAT-1-0	sittc6	0	FALSE	322	385	3	0.779221	2	0.519481	cortex
CTGTCGTAGTGATCGG-1-0	sittc6	0	FALSE	324	379	1	0.263852	1	0.263852	BD
TGTCAGATCCGCAACG-1-0	sittc6	0	FALSE	298	393	0	0	60	15.2672	photosynthetic cells
TTTCAGTAGGGTCTTT-1-0	sittc6	0	FALSE	311	411	14	3.40633	11	2.6764	cortex
AGCGTATTCTATTGTC-1-0	sittc6	0	FALSE	311	375	0	0	5	1.33333	unknown 1
TGAGCGCCAAGCGATG-1-0	sittc6	0	FALSE	327	399	11	2.75689	15	3.7594	unknown 1
CAGGCCATCAAGAGGC-1-0	sittc6	0	FALSE	358	416	8	1.92308	5	1.20192	IM epidermis
TTCCTAAAGACTCATC-1-0	sittc6	0	FALSE	312	383	8	2.08877	7	1.82768	unknown 1
GAGTGAGTCTTTCGAT-1-0	sittc6	0	FALSE	341	412	5	1.21359	12	2.91262	unknown 1
ATAGACCAGGATTTCC-1-0	sittc6	0	FALSE	296	404	24	5.94059	47	11.6337	rib zone
GGTAACTGTGAGCCAA-1-0	sittc6	0	FALSE	340	413	6	1.45278	19	4.60048	unknown 1
ACTTTGTTCGACATAC-1-0	sittc6	0	FALSE	342	402	2	0.497512	40	9.95025	floral identity
ACTCCCATCTTACCAT-1-0	sittc6	0	FALSE	329	402	6	1.49254	12	2.98507	S-phase
TCATACTAGTTTAGGA-1-0	sittc6	0	FALSE	359	398	3	0.753769	5	1.25628	undifferentiated cells
CGGGTCACATATCTGG-1-0	sittc6	0	FALSE	272	379	35	9.23483	9	2.37467	S-phase
TGGATCAAGTGAGTTA-1-0	sittc6	0	FALSE	326	395	17	4.3038	25	6.32911	rib zone
ATTCCTATCGCTCATC-1-0	sittc6	0	FALSE	319	385	7	1.81818	1	0.25974	unknown 1
CTAACTTAGGACAGTC-1-0	sittc6	0	FALSE	300	355	1	0.28169	0	0	stress-response
ACACAGTCATCGTCCT-1-0	sittc6	0	FALSE	345	411	3	0.729927	13	3.16302	rib zone
GGACGTCCATAGAATG-1-0	sittc6	0	FALSE	327	410	17	4.14634	12	2.92683	undifferentiated cells
CCACACTTCTCTATAC-1-0	sittc6	0	FALSE	322	411	31	7.54258	18	4.37956	undifferentiated cells
CATACTTAGTCTGTAC-1-0	sittc6	0	FALSE	313	388	3	0.773196	4	1.03093	G2/M-phase
GAAGGGTCACCTGCGA-1-0	sittc6	0	FALSE	340	401	4	0.997506	5	1.24688	EP
ATCAGGTTCCCGGTAG-1-0	sittc6	0	FALSE	312	376	4	1.06383	5	1.32979	rib zone
CTAGGTAAGCCGAATG-1-0	sittc6	0	FALSE	347	405	1	0.246914	2	0.493827	unknown 2
GTGCACGGTCACTTCC-1-0	sittc6	0	FALSE	327	407	4	0.982801	20	4.914	IM epidermis
AGATGCTGTCAAACGG-1-0	sittc6	0	FALSE	336	383	1	0.261097	2	0.522193	rib zone
CTTCCGACATGAGATA-1-0	sittc6	0	FALSE	337	395	1	0.253165	4	1.01266	G2/M-phase
TACGCTCCAACCAATC-1-0	sittc6	0	FALSE	309	394	5	1.26904	15	3.80711	cortex
AGGGAGTCAAGTGACG-1-0	sittc6	0	FALSE	323	397	3	0.755668	17	4.28212	S-phase
ATCGGCGAGACGGTTG-1-0	sittc6	0	FALSE	322	384	3	0.78125	3	0.78125	BD
CTGAGCGGTCCATAGT-1-0	sittc6	0	FALSE	342	396	3	0.757576	9	2.27273	procambium
GTACAACCAAGAAACT-1-0	sittc6	0	FALSE	355	396	3	0.757576	8	2.0202	cortex
CGAAGGATCTCGTCAC-1-0	sittc6	0	FALSE	344	406	22	5.41872	17	4.18719	BD
ACGTTCCTCTGGGCCA-1-0	sittc6	0	FALSE	319	369	6	1.62602	5	1.35501	unknown 1
ATTCACTTCTGTGCAA-1-0	sittc6	0	FALSE	280	366	0	0	39	10.6557	cortex
GTCCACTTCCCTCGAT-1-0	sittc6	0	FALSE	264	367	3	0.817439	0	0	pollen
TTCCTAAGTTACACTG-1-0	sittc6	0	FALSE	282	387	7	1.80879	10	2.58398	G2/M-phase
TGCTTCGCATCCTAAG-1-0	sittc6	0	FALSE	332	384	3	0.78125	10	2.60417	unknown 1
CTCCTTTCAACGGCTC-1-0	sittc6	0	FALSE	340	399	2	0.501253	15	3.7594	cortex
AGGAAATTCATGCCCT-1-0	sittc6	0	FALSE	296	383	16	4.17755	10	2.61097	undifferentiated cells
TATCAGGAGTAGCCAG-1-0	sittc6	0	FALSE	333	402	31	7.71144	19	4.72637	rib zone
GTCAAGTGTGCTTCAA-1-0	sittc6	0	FALSE	304	380	2	0.526316	20	5.26316	floral identity
GTGTGATTCGACGAGA-1-0	sittc6	0	FALSE	299	385	19	4.93506	6	1.55844	IM epidermis
CCCGGAATCAAGAGGC-1-0	sittc6	0	FALSE	332	391	1	0.255754	3	0.767263	EP
TGTGATGCAACGACAG-1-0	sittc6	0	FALSE	335	395	6	1.51899	7	1.77215	EP
CATCCACAGTCAGCCC-1-0	sittc6	0	FALSE	336	385	6	1.55844	1	0.25974	procambium
GAGTCATCAGCTACAT-1-0	sittc6	0	FALSE	352	402	0	0	8	1.99005	rib zone
AGGAGGTCATGGGCAA-1-0	sittc6	0	FALSE	295	374	4	1.06952	45	12.0321	G2/M-phase
TTTGGAGCAGTGCCTG-1-0	sittc6	0	FALSE	351	396	3	0.757576	15	3.78788	procambium
GAATCGTAGCTGACTT-1-0	sittc6	0	FALSE	319	392	10	2.55102	11	2.80612	unknown 1
GCCATGGAGAGCAACC-1-0	sittc6	0	FALSE	340	391	2	0.511509	7	1.79028	rib zone
TATTGCTGTTGGGACA-1-0	sittc6	0	FALSE	328	393	3	0.763359	16	4.07125	rib zone
AATTTCCGTGGTCTAT-1-0	sittc6	0	FALSE	300	386	8	2.07254	2	0.518135	G2/M-phase
TACGTCCGTTTACGTG-1-0	sittc6	0	FALSE	270	371	1	0.269542	1	0.269542	G2/M-phase
ACATCCCAGTATGAAC-1-0	sittc6	0	FALSE	322	379	0	0	25	6.59631	xylem parenchyma
CACGTTCAGGCTTTCA-1-0	sittc6	0	FALSE	315	392	12	3.06122	12	3.06122	BD
CATGCAATCGACGTCG-1-0	sittc6	0	FALSE	330	387	5	1.29199	4	1.03359	procambium
TGGAGGAAGAGTGAAG-1-0	sittc6	0	FALSE	351	397	1	0.251889	3	0.755668	floral identity
AGAGAATTCGCAATTG-1-0	sittc6	0	FALSE	327	383	3	0.78329	2	0.522193	rib zone
GGTTGTATCAGAATAG-1-0	sittc6	0	FALSE	279	356	1	0.280899	4	1.1236	procambium
CGTCAAATCGGACTTA-1-0	sittc6	0	FALSE	328	373	2	0.536193	4	1.07239	unknown 1
CTACTATTCTCTTAAC-1-0	sittc6	0	FALSE	309	382	7	1.83246	0	0	rib zone
GTTGAACTCGTTACCC-1-0	sittc6	0	FALSE	282	346	5	1.44509	1	0.289017	unknown 1
CTACGGGGTGGTAACG-1-0	sittc6	0	FALSE	351	395	5	1.26582	4	1.01266	undifferentiated cells
ATGGAGGCACAAATGA-1-0	sittc6	0	FALSE	279	379	30	7.91557	27	7.12401	cortex
CTGTGAACACGACAAG-1-0	sittc6	0	FALSE	334	388	5	1.28866	6	1.54639	undifferentiated cells
ACCACAATCTATACGG-1-0	sittc6	0	FALSE	293	360	4	1.11111	27	7.5	unknown 2
CTTGAGAGTCGGCCTA-1-0	sittc6	0	FALSE	313	367	0	0	6	1.63488	unknown 1
CTTGATTCAAGCAGGT-1-0	sittc6	0	FALSE	310	380	3	0.789474	14	3.68421	floral identity
TCCATGCCATTCCTAT-1-0	sittc6	0	FALSE	311	377	6	1.59151	29	7.69231	procambium
ACCGTTCCACGTATAC-1-0	sittc6	0	FALSE	323	389	5	1.28535	19	4.88432	rib zone
GATGCTAAGGCACCAA-1-0	sittc6	0	FALSE	334	379	1	0.263852	5	1.31926	unknown 1
GGGTGAACATAATCGC-1-0	sittc6	0	FALSE	328	377	1	0.265252	1	0.265252	procambium
TCACTCGGTAGAGATT-1-0	sittc6	0	FALSE	338	378	2	0.529101	12	3.1746	xylem parenchyma
TTCGGTCGTTTCCCAC-1-0	sittc6	0	FALSE	285	361	8	2.21607	18	4.98615	G2/M-phase
TCATTTGTCGTAGCCG-1-0	sittc6	0	FALSE	286	368	13	3.53261	19	5.16304	rib zone
CCGATGGAGCAATTAG-1-0	sittc6	0	FALSE	318	377	3	0.795756	6	1.59151	EP
TACGTCCCAATGTGGG-1-0	sittc6	0	FALSE	282	355	2	0.56338	4	1.12676	rib zone
CCCATTGGTATGCGGA-1-0	sittc6	0	FALSE	305	365	2	0.547945	6	1.64384	G2/M-phase
CTATCTAAGTACAACA-1-0	sittc6	0	FALSE	321	383	5	1.30548	18	4.69974	undifferentiated cells
CTAAGTGGTGGCTGAA-1-0	sittc6	0	FALSE	322	378	2	0.529101	8	2.1164	undifferentiated cells
AGATAGAAGGAGATAG-1-0	sittc6	0	FALSE	304	364	1	0.274725	14	3.84615	G2/M-phase
CTCAATTGTCCGCAGT-1-0	sittc6	0	FALSE	279	354	8	2.25989	18	5.08475	S-phase
TCACAAGCAAAGAGTT-1-0	sittc6	0	FALSE	281	350	0	0	31	8.85714	photosynthetic cells
ACACTGAGTGGAGGTT-1-0	sittc6	0	FALSE	315	368	0	0	9	2.44565	BD
TTGGGATAGGTACATA-1-0	sittc6	0	FALSE	226	360	0	0	0	0	G2/M-phase
GTAATCGCATTGCTTT-1-0	sittc6	0	FALSE	294	364	10	2.74725	0	0	procambium
GTTCTATAGCCGAACA-1-0	sittc6	0	FALSE	307	374	7	1.87166	18	4.81283	G2/M-phase
GGAGAACGTAGTGTGG-1-0	sittc6	0	FALSE	289	344	0	0	7	2.03488	rib zone
TTTACGTGTCGACTTA-1-0	sittc6	0	FALSE	311	378	6	1.5873	28	7.40741	rib zone
CTCCCTCAGGATCATA-1-0	sittc6	0	FALSE	325	386	11	2.84974	15	3.88601	rib zone
GAGATGGCAGCGGTCT-1-0	sittc6	0	FALSE	286	341	2	0.58651	12	3.51906	floral identity
AGGTCTAGTTCAATCG-1-0	sittc6	0	FALSE	316	376	2	0.531915	2	0.531915	undifferentiated cells
ACTTAGGAGAGCTGCA-1-0	sittc6	0	FALSE	295	354	7	1.9774	15	4.23729	stem epidermis
TGAGGAGGTGTAACGG-1-0	sittc6	0	FALSE	335	375	3	0.8	9	2.4	floral identity
TTACCGCGTCCTGTCT-1-0	sittc6	0	FALSE	276	361	32	8.86427	17	4.70914	EP
AGGCTGCTCACCGCTT-1-0	sittc6	0	FALSE	299	369	4	1.08401	9	2.43902	procambium
CGCCAGATCCAAGCCG-1-0	sittc6	0	FALSE	294	367	13	3.54223	10	2.7248	EP
GTCGAATGTACTCGCG-1-0	sittc6	0	FALSE	304	368	9	2.44565	32	8.69565	G2/M-phase
CAATTTCTCTGGAAGG-1-0	sittc6	0	FALSE	253	350	0	0	2	0.571429	G2/M-phase
ACGGTTACAAAGCGTG-1-0	sittc6	0	FALSE	331	374	2	0.534759	21	5.61497	procambium
CAGCCAGTCCCACAGG-1-0	sittc6	0	FALSE	303	349	7	2.00573	3	0.859599	rib zone
ACGGTTACAAAGCTCT-1-0	sittc6	0	FALSE	263	351	5	1.4245	1	0.2849	S-phase
CCAATGATCTTCCACG-1-0	sittc6	0	FALSE	242	328	0	0	5	1.52439	unknown 1
CTTAGGACAGGTGAGT-1-0	sittc6	0	FALSE	327	364	8	2.1978	9	2.47253	S-phase
GTGAGCCGTCGCTGCA-1-0	sittc6	0	FALSE	305	364	5	1.37363	16	4.3956	xylem parenchyma
TTGGGATGTAGAGACC-1-0	sittc6	0	FALSE	266	362	13	3.59116	18	4.97238	xylem parenchyma
GCATCTCTCCTTCACG-1-0	sittc6	0	FALSE	279	361	2	0.554017	19	5.26316	unknown 1
TGATCAGGTAGACACG-1-0	sittc6	0	FALSE	294	342	3	0.877193	7	2.04678	S-phase
AACAAAGCAATCGCGC-1-0	sittc6	0	FALSE	310	370	1	0.27027	19	5.13514	G2/M-phase
TCTTGCGCAGAAACCG-1-0	sittc6	0	FALSE	248	322	3	0.931677	0	0	pollen
TTCGGTCAGATAGCTA-1-0	sittc6	0	FALSE	227	321	0	0	85	26.4798	photosynthetic cells
TTCCTAACATCTCCCA-1-0	sittc6	0	FALSE	301	354	10	2.82486	9	2.54237	BD
GTGGTTAGTTCAACGT-1-0	sittc6	0	FALSE	291	353	2	0.566572	0	0	S-phase
CTAAGTGCAAGAGCTG-1-0	sittc6	0	FALSE	320	373	3	0.80429	12	3.21716	unknown 2
CATACAGAGAATTCAG-1-0	sittc6	0	FALSE	325	369	5	1.35501	3	0.813008	EP
TTTGATCTCAGGAAAT-1-0	sittc6	0	FALSE	300	343	0	0	2	0.58309	G2/M-phase
AGGTCTATCACTCTTA-1-0	sittc6	0	FALSE	265	320	0	0	11	3.4375	unknown 1
TTTACGTTCCCGTGAG-1-0	sittc6	0	FALSE	243	332	5	1.50602	13	3.91566	G2/M-phase
GCGAGAATCCTGTACC-1-0	sittc6	0	FALSE	300	356	0	0	4	1.1236	EP
TGAGACTGTATGACAA-1-0	sittc6	0	FALSE	261	337	0	0	0	0	pollen
ATATCCTCAGAGAGGG-1-0	sittc6	0	FALSE	281	335	0	0	3	0.895522	stem epidermis
GCGAGAACATCCTCAC-1-0	sittc6	0	FALSE	278	336	10	2.97619	6	1.78571	undifferentiated cells
GCGTTTCTCGTTCCCA-1-0	sittc6	0	FALSE	306	356	2	0.561798	5	1.40449	S-phase
CATCCCAGTAACGTTC-1-0	sittc6	0	FALSE	296	343	3	0.874636	11	3.207	G2/M-phase
GAACTGTAGGACTATA-1-0	sittc6	0	FALSE	277	341	4	1.17302	0	0	S-phase
TGATCTTCAGGAGGAG-1-0	sittc6	0	FALSE	300	349	3	0.859599	16	4.58453	photosynthetic cells
CAACAACCAGAGAGGG-1-0	sittc6	0	FALSE	292	355	5	1.40845	34	9.57747	xylem parenchyma
CCCATTGAGCTAGAAT-1-0	sittc6	0	FALSE	306	365	6	1.64384	15	4.10959	rib zone
TCGCTTGGTTTATGCG-1-0	sittc6	0	FALSE	296	359	0	0	18	5.01393	S-phase
AAGATAGCAACAGCTT-1-0	sittc6	0	FALSE	298	353	6	1.69972	26	7.36544	rib zone
CTGCTCATCCTACGGG-1-0	sittc6	0	FALSE	268	341	9	2.6393	11	3.22581	IM epidermis
TCTAACTGTGATATAG-1-0	sittc6	0	FALSE	300	348	7	2.01149	5	1.43678	rib zone
ACTATGGAGAGCATCG-1-0	sittc6	0	FALSE	276	345	2	0.57971	10	2.89855	G2/M-phase
CTGCTCATCGTGGGTC-1-0	sittc6	0	FALSE	251	328	3	0.914634	6	1.82927	rib zone
ATCTTCAAGCACACAG-1-0	sittc6	0	FALSE	260	338	3	0.887574	2	0.591716	EP
ATGCCTCGTGTGTGTT-1-0	sittc6	0	FALSE	283	336	2	0.595238	16	4.7619	G2/M-phase
AGGGCCTCACAGCCAC-1-0	sittc6	0	FALSE	237	318	0	0	63	19.8113	photosynthetic cells
TCCGAAAAGCCACTCG-1-0	sittc6	0	FALSE	286	322	3	0.931677	1	0.310559	unknown 1
GGTAGAGCATGAATCC-1-0	sittc6	0	FALSE	210	311	18	5.78778	14	4.50161	photosynthetic cells
CGGAACCGTCCGATCG-1-0	sittc6	0	FALSE	258	345	27	7.82609	15	4.34783	G2/M-phase
TTTCACACAGCACAAG-1-0	sittc6	0	FALSE	289	339	7	2.0649	4	1.17994	rib zone
GGAGCAATCAACGAGG-1-0	sittc6	0	FALSE	278	336	1	0.297619	8	2.38095	undifferentiated cells
TAGCACATCTGTGCTC-1-0	sittc6	0	FALSE	250	322	6	1.86335	5	1.5528	stem epidermis
TCCTCGAGTTGCCTAA-1-0	sittc6	0	FALSE	251	345	28	8.11594	17	4.92754	unknown 1
CGTAGTACAGCAGACA-1-0	sittc6	0	FALSE	255	310	1	0.322581	3	0.967742	stem epidermis
GATCACACAACACGTT-1-0	sittc6	0	FALSE	284	330	3	0.909091	6	1.81818	floral identity
GTAATGCTCCTACCAC-1-0	sittc6	0	FALSE	291	332	2	0.60241	4	1.20482	rib zone
TCCTGCACAAGACAAT-1-0	sittc6	0	FALSE	273	349	4	1.14613	18	5.15759	procambium
TTAGTCTGTACCGCGT-1-0	sittc6	0	FALSE	275	331	12	3.62538	5	1.51057	IM epidermis
TCCTCTTTCGCGTCGA-1-0	sittc6	0	FALSE	258	330	5	1.51515	22	6.66667	stress-response
GCACGTGCATGACGAG-1-0	sittc6	0	FALSE	276	341	1	0.293255	15	4.39883	rib zone
CATCGTCGTACTTGTG-1-0	sittc6	0	FALSE	299	337	1	0.296736	6	1.78042	IM epidermis
CGAGGCTCATCAGTGT-1-0	sittc6	0	FALSE	255	329	0	0	0	0	pollen
ACAGAAACATCGAAGG-1-0	sittc6	0	FALSE	303	347	7	2.01729	10	2.88184	unknown 1
GAACGTTGTATTTCTC-1-0	sittc6	0	FALSE	271	336	11	3.27381	7	2.08333	unknown 1
GAATAGAAGTTGAATG-1-0	sittc6	0	FALSE	298	341	5	1.46628	5	1.46628	IM epidermis
ATGAAAGCAGGCTACC-1-0	sittc6	0	FALSE	306	350	3	0.857143	4	1.14286	EP
CAGGCCAGTTAAGACA-1-0	sittc6	0	FALSE	291	354	4	1.12994	10	2.82486	G2/M-phase
TCACAAGCATCGGAAG-1-0	sittc6	0	FALSE	297	337	9	2.67062	1	0.296736	unknown 1
CCAATGATCGCCGAAC-1-0	sittc6	0	FALSE	285	351	10	2.849	22	6.26781	G2/M-phase
GCGATCGTCATCACTT-1-0	sittc6	0	FALSE	317	356	5	1.40449	15	4.21348	undifferentiated cells
GTAGAAACAGGCACAA-1-0	sittc6	0	FALSE	255	313	4	1.27796	1	0.319489	procambium
ACCCTTGGTCCACAGC-1-0	sittc6	0	FALSE	252	323	6	1.85759	17	5.26316	cortex
CGCCATTGTTCGATTG-1-0	sittc6	0	FALSE	266	339	5	1.47493	17	5.01475	rib zone
CTTAGGACATACCAGT-1-0	sittc6	0	FALSE	253	327	4	1.22324	15	4.58716	G2/M-phase
CTGTATTCAACTCATG-1-0	sittc6	0	FALSE	316	355	8	2.25352	5	1.40845	procambium
TACAGGTCACTTGGCG-1-0	sittc6	0	FALSE	267	328	3	0.914634	8	2.43902	stress-response
CCGTAGGAGATCCCGC-1-0	sittc6	0	FALSE	287	343	9	2.62391	10	2.91545	S-phase
ACTGATGAGGTTATAG-1-0	sittc6	0	FALSE	296	351	3	0.854701	15	4.2735	unknown 1
TTCAGGAGTGGAATGC-1-0	sittc6	0	FALSE	286	338	3	0.887574	12	3.5503	rib zone
AGTGCCGAGCGCCGTT-1-0	sittc6	0	FALSE	301	350	1	0.285714	5	1.42857	undifferentiated cells
GAAATGAGTAATGCGG-1-0	sittc6	0	FALSE	244	318	4	1.25786	2	0.628931	G2/M-phase
ACTGTGATCTTCTTCC-1-0	sittc6	0	FALSE	282	329	5	1.51976	11	3.34347	unknown 2
CTACTATCATTGCAAC-1-0	sittc6	0	FALSE	248	327	8	2.44648	5	1.52905	floral identity
TCATGCCCAGCATCTA-1-0	sittc6	0	FALSE	281	324	1	0.308642	1	0.308642	unknown 1
GTTGTGAGTATCAGCT-1-0	sittc6	0	FALSE	283	348	6	1.72414	12	3.44828	IM epidermis
CACCAAAAGAAGTATC-1-0	sittc6	0	FALSE	276	328	5	1.52439	2	0.609756	EP
GTTACGACAAGAGAGA-1-0	sittc6	0	FALSE	238	323	2	0.619195	68	21.0526	photosynthetic cells
AGAACCTAGAGGATCC-1-0	sittc6	0	FALSE	285	339	1	0.294985	26	7.66962	xylem parenchyma
ATTCCCGAGTGCCCGT-1-0	sittc6	0	FALSE	269	338	4	1.18343	6	1.77515	unknown 2
TCGTGGGTCTATCCAT-1-0	sittc6	0	FALSE	303	343	10	2.91545	4	1.16618	unknown 1
TCGACGGTCCTCTTTC-1-0	sittc6	0	FALSE	245	333	6	1.8018	26	7.80781	S-phase
GTAGATCGTGGCTTGC-1-0	sittc6	0	FALSE	253	311	11	3.53698	0	0	unknown 1
GTACAGTGTGCCCGTA-1-0	sittc6	0	FALSE	264	327	16	4.89297	6	1.83486	EP
TGCAGTACAATAGTGA-1-0	sittc6	0	FALSE	274	341	3	0.879765	8	2.34604	S-phase
TTAGGCACACGTATAC-1-0	sittc6	0	FALSE	267	321	8	2.49221	5	1.55763	stem epidermis
GTGAGGATCGTCTCAC-1-0	sittc6	0	FALSE	288	348	3	0.862069	23	6.6092	S-phase
TCAGGGCCAGACCAAG-1-0	sittc6	0	FALSE	282	335	2	0.597015	3	0.895522	S-phase
CATACCCCACGATAGG-1-0	sittc6	0	FALSE	268	317	1	0.315457	26	8.20189	S-phase
TGTGGCGGTTGTTTGG-1-0	sittc6	0	FALSE	302	340	3	0.882353	5	1.47059	undifferentiated cells
TTGTGTTAGGGTTGCA-1-0	sittc6	0	FALSE	259	308	3	0.974026	1	0.324675	unknown 1
TATCTTGCACACAGAG-1-0	sittc6	0	FALSE	281	340	7	2.05882	12	3.52941	S-phase
CTATCCGTCCACTGAA-1-0	sittc6	0	FALSE	247	321	11	3.42679	9	2.80374	floral identity
TGAATCGTCATGCATG-1-0	sittc6	0	FALSE	269	329	1	0.303951	2	0.607903	undifferentiated cells
CAGTGCGTCATTGGTG-1-0	sittc6	0	FALSE	272	331	2	0.60423	7	2.1148	IM epidermis
AGTGATCAGGTAAACT-1-0	sittc6	0	FALSE	267	307	0	0	0	0	BD
CCAATGACAAGAGGCT-1-0	sittc6	0	FALSE	280	325	5	1.53846	28	8.61538	xylem parenchyma
CTATCCGGTAGATTAG-1-0	sittc6	0	FALSE	223	316	0	0	77	24.3671	photosynthetic cells
GGAATGGGTCGAGATG-1-0	sittc6	0	FALSE	280	340	7	2.05882	26	7.64706	G2/M-phase
CTCCTTTGTACTGCCG-1-0	sittc6	0	FALSE	287	324	0	0	8	2.46914	xylem parenchyma
GGCGTCATCAAGAATG-1-0	sittc6	0	FALSE	233	330	13	3.93939	8	2.42424	xylem parenchyma
AGACCATCAAGGTCGA-1-0	sittc6	0	FALSE	253	320	16	5	35	10.9375	unknown 1
AATAGAGAGAGCAGTC-1-0	sittc6	0	FALSE	289	336	1	0.297619	26	7.7381	rib zone
GGCGTCAAGAAGCGGG-1-0	sittc6	0	FALSE	279	324	2	0.617284	6	1.85185	unknown 1
TACGGTAGTGATATAG-1-0	sittc6	0	FALSE	276	314	1	0.318471	12	3.82166	cortex
TTCTTCCGTCGAAGCA-1-0	sittc6	0	FALSE	277	318	1	0.314465	16	5.03145	rib zone
CCTCAACAGGGTTGCA-1-0	sittc6	0	FALSE	282	330	3	0.909091	34	10.303	procambium
CTGAGCGTCTAGGAAA-1-0	sittc6	0	FALSE	289	324	2	0.617284	5	1.54321	G2/M-phase
GATGAGGAGACGCAGT-1-0	sittc6	0	FALSE	292	342	6	1.75439	3	0.877193	S-phase
GGAGGATAGCCAAGGT-1-0	sittc6	0	FALSE	261	309	0	0	9	2.91262	rib zone
GTTGTCCAGGACAGTC-1-0	sittc6	0	FALSE	263	313	9	2.8754	9	2.8754	stem epidermis
GACATCATCCATTCGC-1-0	sittc6	0	FALSE	246	305	6	1.96721	2	0.655738	unknown 1
CTATCTATCTAGTGTG-1-0	sittc6	0	FALSE	273	316	2	0.632911	1	0.316456	undifferentiated cells
GTAGAAATCGCAATGT-1-0	sittc6	0	FALSE	296	327	2	0.611621	8	2.44648	rib zone
ACTGTGAGTAGCTTTG-1-0	sittc6	0	FALSE	265	327	1	0.30581	9	2.75229	S-phase
TTACCATGTTTGTTGG-1-0	sittc6	0	FALSE	296	335	9	2.68657	10	2.98507	unknown 1
AGTAGCTGTAAGCAAT-1-0	sittc6	0	FALSE	287	322	1	0.310559	9	2.79503	S-phase
GACGTTAAGGCGCTTC-1-0	sittc6	0	FALSE	268	327	5	1.52905	3	0.917431	unknown 2
TGAGGAGGTAGTCGTT-1-0	sittc6	0	FALSE	267	327	4	1.22324	11	3.36391	S-phase
ACTTCGCCAGACTCTA-1-0	sittc6	0	FALSE	165	295	28	9.49153	17	5.76271	cortex
GTCAGCGCATCCGGCA-1-0	sittc6	0	FALSE	264	310	2	0.645161	45	14.5161	unknown 1
TAGGTACTCGTTCGCT-1-0	sittc6	0	FALSE	254	314	5	1.59236	9	2.86624	S-phase
ACTATCTGTAGCTGTT-1-0	sittc6	0	FALSE	282	322	1	0.310559	5	1.5528	procambium
ACGGTCGTCGTCAAAC-1-0	sittc6	0	FALSE	266	299	2	0.668896	1	0.334448	IM epidermis
TGGAGGAAGAGCAGTC-1-0	sittc6	0	FALSE	272	333	6	1.8018	5	1.5015	rib zone
TTACAGGAGTAAACAC-1-0	sittc6	0	FALSE	254	303	8	2.64026	2	0.660066	BD
CTTGATTTCTACGCAA-1-0	sittc6	0	FALSE	231	310	21	6.77419	1	0.322581	rib zone
GCGTGCAGTCCTTGTC-1-0	sittc6	0	FALSE	300	320	3	0.9375	7	2.1875	rib zone
TCACGCTGTGAATGAT-1-0	sittc6	0	FALSE	288	324	2	0.617284	3	0.925926	S-phase
TAAGTCGCAGTATGAA-1-0	sittc6	0	FALSE	243	286	1	0.34965	0	0	unknown 2
AAATGGATCAGGTGTT-1-0	sittc6	0	FALSE	252	298	0	0	2	0.671141	rib zone
CCACGAGAGCCGAACA-1-0	sittc6	0	FALSE	225	315	0	0	35	11.1111	photosynthetic cells
GTCGCGACAGCCTACG-1-0	sittc6	0	FALSE	214	316	4	1.26582	26	8.22785	G2/M-phase
CGTGCTTTCCCTGTTG-1-0	sittc6	0	FALSE	278	315	1	0.31746	0	0	procambium
GTAGCTAAGTAGCATA-1-0	sittc6	0	FALSE	242	309	0	0	46	14.8867	xylem parenchyma
CTCCCTCTCGCGTAGC-1-0	sittc6	0	FALSE	163	288	17	5.90278	22	7.63889	unknown 1
GTTGTAGAGGGTTTCT-1-0	sittc6	0	FALSE	263	319	17	5.32915	5	1.5674	S-phase
TTGCCTGTCAAACGAA-1-0	sittc6	0	FALSE	252	311	10	3.21543	9	2.89389	S-phase
GGGACTCTCGGTAGAG-1-0	sittc6	0	FALSE	271	330	17	5.15152	9	2.72727	EP
ACCACAAAGGGAGGAC-1-0	sittc6	0	FALSE	281	316	5	1.58228	13	4.11392	procambium
AGAACAATCCCGAAAT-1-0	sittc6	0	FALSE	261	311	2	0.643087	11	3.53698	rib zone
GACCCAGAGCTGACCC-1-0	sittc6	0	FALSE	270	323	8	2.47678	5	1.54799	undifferentiated cells
TTGTTTGTCAAGAGTA-1-0	sittc6	0	FALSE	250	295	0	0	1	0.338983	stem epidermis
CTCCACACAAGTCCAT-1-0	sittc6	0	FALSE	261	303	1	0.330033	5	1.65017	rib zone
TTAGGGTAGCGCTTCG-1-0	sittc6	0	FALSE	250	314	3	0.955414	4	1.27389	S-phase
CAGCAATGTGACCTGC-1-0	sittc6	0	FALSE	254	303	1	0.330033	6	1.9802	G2/M-phase
TCATCATTCTAACACG-1-0	sittc6	0	FALSE	252	307	3	0.977199	27	8.79479	G2/M-phase
CTGCCATTCCCGAGTG-1-0	sittc6	0	FALSE	173	283	16	5.65371	20	7.06714	photosynthetic cells
TGGGCGTAGTTTCGGT-1-0	sittc6	0	FALSE	238	291	0	0	13	4.46735	photosynthetic cells
TAGGGTTCAACCAGAG-1-0	sittc6	0	FALSE	245	282	1	0.35461	7	2.48227	rib zone
CATTCATCATGTTCAG-1-0	sittc6	0	FALSE	264	293	2	0.682594	2	0.682594	unknown 2
TTGGGTATCCAGCACG-1-0	sittc6	0	FALSE	187	277	26	9.38628	3	1.08303	IM epidermis
CAACCAATCGGACCAC-1-0	sittc6	0	FALSE	279	315	7	2.22222	5	1.5873	rib zone
ACCTACCAGATGAAGG-1-0	sittc6	0	FALSE	255	317	8	2.52366	22	6.94006	cortex
TGTAAGCCATACCATG-1-0	sittc6	0	FALSE	258	315	1	0.31746	10	3.1746	EP
CCTCAACAGCCGGAAT-1-0	sittc6	0	FALSE	262	308	4	1.2987	12	3.8961	IM epidermis
CAGGCCATCTAGAGCT-1-0	sittc6	0	FALSE	262	320	2	0.625	1	0.3125	rib zone
TCGCAGGAGCAGGCTA-1-0	sittc6	0	FALSE	254	302	3	0.993378	5	1.65563	unknown 1
GACGCTGGTTGCGAAG-1-0	sittc6	0	FALSE	266	302	7	2.31788	6	1.98676	unknown 1
AACAACCTCGGCTGTG-1-0	sittc6	0	FALSE	252	290	2	0.689655	4	1.37931	unknown 1
TTGGGTATCGCGATCG-1-0	sittc6	0	FALSE	236	306	17	5.55556	15	4.90196	BD
TCGGGTGAGCACGTCC-1-0	sittc6	0	FALSE	237	308	2	0.649351	0	0	IM epidermis
GTGTAACAGAGTCAAT-1-0	sittc6	0	FALSE	240	293	0	0	3	1.02389	IM epidermis
CGAGGCTAGAAATCCA-1-0	sittc6	0	FALSE	245	292	8	2.73973	3	1.0274	IM epidermis
TCTTTGATCATTTGTC-1-0	sittc6	0	FALSE	261	310	9	2.90323	3	0.967742	floral identity
GACAGCCAGCAGGGAG-1-0	sittc6	0	FALSE	278	324	5	1.54321	6	1.85185	BD
AAAGGTACAACAGTGG-1-0	sittc6	0	FALSE	242	294	1	0.340136	0	0	rib zone
CTGCAGGAGAATACAC-1-0	sittc6	0	FALSE	229	286	2	0.699301	8	2.7972	IM epidermis
GCAACATCAGAGTTGG-1-0	sittc6	0	FALSE	250	293	2	0.682594	1	0.341297	procambium
GGGTTATGTCGAATGG-1-0	sittc6	0	FALSE	277	320	6	1.875	6	1.875	EP
TGACTCCGTAGGACTG-1-0	sittc6	0	FALSE	230	289	0	0	5	1.7301	unknown 1
CCTAACCGTACGTGAG-1-0	sittc6	0	FALSE	251	296	1	0.337838	3	1.01351	G2/M-phase
GACGTTACACGAGGAT-1-0	sittc6	0	FALSE	257	311	4	1.28617	24	7.71704	rib zone
TCAAGTGGTCACGCTG-1-0	sittc6	0	FALSE	274	314	5	1.59236	11	3.50318	procambium
CGGAATTGTGTACAGG-1-0	sittc6	0	FALSE	284	310	8	2.58065	2	0.645161	S-phase
GTGCGTGCAGGACATG-1-0	sittc6	0	FALSE	256	300	6	2	19	6.33333	S-phase
GTCACTCCAGCACGAA-1-0	sittc6	0	FALSE	269	303	3	0.990099	0	0	unknown 1
ATCACGATCAAACGAA-1-0	sittc6	0	FALSE	258	302	5	1.65563	4	1.3245	S-phase
CGGGTGTCAGGTGACA-1-0	sittc6	0	FALSE	253	299	6	2.00669	5	1.67224	unknown 2
CAAGGGAAGCAACTTC-1-0	sittc6	0	FALSE	265	306	11	3.59477	7	2.28758	BD
GGTAATCAGTACGAGC-1-0	sittc6	0	FALSE	231	282	1	0.35461	11	3.90071	unknown 2
AGGCTGCAGGTATTGA-1-0	sittc6	0	FALSE	260	304	0	0	1	0.328947	procambium
CACGGGTTCTATACGG-1-0	sittc6	0	FALSE	257	302	4	1.3245	0	0	undifferentiated cells
CTGGCAGCATCGATAC-1-0	sittc6	0	FALSE	222	293	3	1.02389	51	17.4061	photosynthetic cells
TTCCTTCTCTATCGGA-1-0	sittc6	0	FALSE	255	312	4	1.28205	0	0	procambium
TCGCTCAAGCACCCAC-1-0	sittc6	0	FALSE	221	292	8	2.73973	10	3.42466	rib zone
GGTTGTATCCCATACC-1-0	sittc6	0	FALSE	248	290	4	1.37931	1	0.344828	rib zone
AGTCATGTCATTCTTG-1-0	sittc6	0	FALSE	272	306	3	0.980392	0	0	unknown 2
AGTGATCGTGTTACTG-1-0	sittc6	0	FALSE	244	286	5	1.74825	0	0	stem epidermis
TCTAACTCAATCTCTT-1-0	sittc6	0	FALSE	232	276	2	0.724638	7	2.53623	stem epidermis
GAGAGGTCATATTCGG-1-0	sittc6	0	FALSE	235	276	0	0	2	0.724638	EP
GTTATGGGTAACGTTC-1-0	sittc6	0	FALSE	257	307	1	0.325733	1	0.325733	procambium
TGGTGATTCCGAGATT-1-0	sittc6	0	FALSE	251	297	8	2.6936	17	5.72391	rib zone
AACCTGATCGCGATCG-1-0	sittc6	0	FALSE	250	289	2	0.692042	8	2.76817	rib zone
CACTGAAAGAATCTAG-1-0	sittc6	0	FALSE	156	244	1	0.409836	86	35.2459	photosynthetic cells
AGGGAGTGTGTTATCG-1-0	sittc6	0	FALSE	230	273	0	0	0	0	rib zone
AGGTTACTCTCATGGA-1-0	sittc6	0	FALSE	272	319	9	2.82132	8	2.50784	undifferentiated cells
CTCAGTCAGCCAGACA-1-0	sittc6	0	FALSE	261	303	5	1.65017	19	6.27063	S-phase
TGGTAGTAGTGAGCCA-1-0	sittc6	0	FALSE	260	297	10	3.367	7	2.3569	undifferentiated cells
CAGCCAGAGGATTACA-1-0	sittc6	0	FALSE	260	296	1	0.337838	2	0.675676	procambium
CATACTTGTGTTACAC-1-0	sittc6	0	FALSE	175	263	4	1.52091	14	5.32319	photosynthetic cells
CGTGCTTAGCAGTCTT-1-0	sittc6	0	FALSE	273	307	5	1.62866	6	1.9544	procambium
GTGTCCTCAACACACT-1-0	sittc6	0	FALSE	278	312	2	0.641026	8	2.5641	procambium
AGGGTGATCTAGCCTC-1-0	sittc6	0	FALSE	236	295	9	3.05085	28	9.49153	BD
CCGGACAAGTTCAACC-1-0	sittc6	0	FALSE	250	293	10	3.41297	11	3.75427	G2/M-phase
AAGATAGCACAACGCC-1-0	sittc6	0	FALSE	245	297	15	5.05051	17	5.72391	IM epidermis
CCCTCTCGTCACTTCC-1-0	sittc6	0	FALSE	246	296	5	1.68919	10	3.37838	S-phase
TGAGCATTCCCTTTGG-1-0	sittc6	0	FALSE	235	301	3	0.996678	13	4.31894	undifferentiated cells
GCAGCCATCACGAGGA-1-0	sittc6	0	FALSE	13	228	12	5.26316	2	0.877193	unknown 1
TTGCCTGAGTACTGGG-1-0	sittc6	0	FALSE	256	297	11	3.7037	11	3.7037	cortex
CGAGAAGAGCTCCACG-1-0	sittc6	0	FALSE	259	303	1	0.330033	16	5.28053	photosynthetic cells
CGCCAGACAGAATCGG-1-0	sittc6	0	FALSE	237	280	4	1.42857	9	3.21429	procambium
TCATCCGGTCTCGGAC-1-0	sittc6	0	FALSE	262	311	1	0.321543	3	0.96463	BD
ATTTACCGTGTGGACA-1-0	sittc6	0	FALSE	225	260	0	0	1	0.384615	stem epidermis
AGGATAAAGGGATCAC-1-0	sittc6	0	FALSE	222	279	0	0	0	0	G2/M-phase
GCCATTCTCAGAATAG-1-0	sittc6	0	FALSE	245	286	6	2.0979	16	5.59441	S-phase
TCATTGTGTTGGGAAC-1-0	sittc6	0	FALSE	230	272	2	0.735294	5	1.83824	EP
AACGAAAGTTGAGGAC-1-0	sittc6	0	FALSE	231	287	0	0	1	0.348432	procambium
TTTACGTGTTTACGTG-1-0	sittc6	0	FALSE	245	295	1	0.338983	5	1.69492	G2/M-phase
GTCATTTTCTATGCCC-1-0	sittc6	0	FALSE	240	274	7	2.55474	2	0.729927	unknown 1
ATTTACCCAACGATCT-1-0	sittc6	0	FALSE	220	278	5	1.79856	8	2.8777	procambium
GCAGGCTAGCCTCTTC-1-0	sittc6	0	FALSE	238	278	2	0.719424	4	1.43885	rib zone
CATGGTAAGACGGATC-1-0	sittc6	0	FALSE	245	280	1	0.357143	2	0.714286	rib zone
CTCCTTTGTACAGAGC-1-0	sittc6	0	FALSE	260	297	5	1.6835	23	7.74411	floral identity
GTTATGGTCGTACACA-1-0	sittc6	0	FALSE	242	295	7	2.37288	13	4.40678	G2/M-phase
CCGCAAGGTACCGTCG-1-0	sittc6	0	FALSE	248	292	14	4.79452	5	1.71233	EP
TCGACCTTCCATTCGC-1-0	sittc6	0	FALSE	217	281	4	1.42349	18	6.40569	rib zone
TCTAACTTCAAGATAG-1-0	sittc6	0	FALSE	254	289	4	1.38408	3	1.03806	rib zone
GCCAGCAGTACTAAGA-1-0	sittc6	0	FALSE	252	292	5	1.71233	11	3.76712	EP
CTTGAGACAACGGGTA-1-0	sittc6	0	FALSE	242	277	12	4.33213	6	2.16606	IM epidermis
ATCCACCCAATCGTCA-1-0	sittc6	0	FALSE	223	281	3	1.06762	34	12.0996	rib zone
TGAGCATTCGCACGGT-1-0	sittc6	0	FALSE	264	290	1	0.344828	4	1.37931	S-phase
GGTGAAGTCCCTCATG-1-0	sittc6	0	FALSE	257	284	1	0.352113	3	1.05634	S-phase
AGGCATTAGGATGAGA-1-0	sittc6	0	FALSE	231	267	5	1.87266	8	2.99625	IM epidermis
ACTACGACAAGTGATA-1-0	sittc6	0	FALSE	226	285	12	4.21053	6	2.10526	stress-response
CTGAGGCCATAGACTC-1-0	sittc6	0	FALSE	193	261	11	4.21456	14	5.36398	S-phase
CGTGATAGTCATCACA-1-0	sittc6	0	FALSE	255	279	0	0	0	0	undifferentiated cells
ATGGGTTGTACTGAGG-1-0	sittc6	0	FALSE	207	268	4	1.49254	1	0.373134	G2/M-phase
GATAGAATCGCCGATG-1-0	sittc6	0	FALSE	175	221	0	0	61	27.6018	photosynthetic cells
CATACTTGTACTGGGA-1-0	sittc6	0	FALSE	245	286	7	2.44755	3	1.04895	S-phase
TGATGCAGTTCACGAT-1-0	sittc6	0	FALSE	216	266	7	2.63158	0	0	G2/M-phase
GTCGTTCGTTGGTAGG-1-0	sittc6	0	FALSE	258	286	7	2.44755	1	0.34965	unknown 1
CTACCCAAGTGTTCCA-1-0	sittc6	0	FALSE	235	268	1	0.373134	0	0	rib zone
CAACAGTGTCCTTGTC-1-0	sittc6	0	FALSE	232	284	12	4.22535	8	2.8169	G2/M-phase
TCAGTTTAGCTTAGTC-1-0	sittc6	0	FALSE	211	267	2	0.749064	3	1.1236	S-phase
CACGAATGTCTCGACG-1-0	sittc6	0	FALSE	233	274	1	0.364964	7	2.55474	rib zone
GTTACAGGTACCTATG-1-0	sittc6	0	FALSE	190	261	0	0	2	0.766284	IM epidermis
AATTTCCAGTAAGCAT-1-0	sittc6	0	FALSE	236	270	0	0	4	1.48148	rib zone
ACAACCATCCGCAAAT-1-0	sittc6	0	FALSE	156	266	5	1.8797	26	9.77444	EP
AATCGACTCCAGCAAT-1-0	sittc6	0	FALSE	224	262	2	0.763359	1	0.381679	stem epidermis
TAAGTCGGTGCAGATG-1-0	sittc6	0	FALSE	266	287	2	0.696864	2	0.696864	unknown 1
GATCAGTTCGCACGAC-1-0	sittc6	0	FALSE	185	258	14	5.42636	28	10.8527	unknown 1
TGGATGTAGGGTAGCT-1-0	sittc6	0	FALSE	231	262	6	2.29008	0	0	procambium
GAGACTTCAACCGATT-1-0	sittc6	0	FALSE	199	251	6	2.39044	4	1.59363	pollen
CATCCACGTACAGGTG-1-0	sittc6	0	FALSE	228	277	1	0.361011	0	0	EP
GATTGGTAGCCGCTTG-1-0	sittc6	0	FALSE	232	277	1	0.361011	4	1.44404	IM epidermis
AGGGAGTGTTTACGAC-1-0	sittc6	0	FALSE	251	286	6	2.0979	9	3.14685	EP
GGGATGAGTGTTCCAA-1-0	sittc6	0	FALSE	209	256	1	0.390625	0	0	S-phase
TCGACCTAGGGAGGTG-1-0	sittc6	0	FALSE	248	287	4	1.39373	8	2.78746	unknown 2
GGGCTCAGTCCCGCAA-1-0	sittc6	0	FALSE	188	256	0	0	1	0.390625	unknown 2
TATCAGGCAGCAGTTT-1-0	sittc6	0	FALSE	184	253	0	0	36	14.2292	unknown 1
CATCGGGTCGGACTGC-1-0	sittc6	0	FALSE	270	297	5	1.6835	9	3.0303	G2/M-phase
CTCAAGACAGAATTCC-1-0	sittc6	0	FALSE	232	266	4	1.50376	1	0.37594	procambium
TTGCATTGTTGTTTGG-1-0	sittc6	0	FALSE	232	269	3	1.11524	4	1.48699	IM epidermis
TGGGTTATCTCGTTTA-1-0	sittc6	0	FALSE	185	246	1	0.406504	68	27.6423	photosynthetic cells
ATCATTCGTCAGTCGC-1-0	sittc6	0	FALSE	229	270	0	0	8	2.96296	unknown 1
GATTCTTAGGATGTTA-1-0	sittc6	0	FALSE	223	254	1	0.393701	1	0.393701	procambium
TCTCCGAAGGCTGGAT-1-0	sittc6	0	FALSE	247	281	4	1.42349	4	1.42349	floral identity
CCATCACCACGTGAGA-1-0	sittc6	0	FALSE	217	258	3	1.16279	1	0.387597	procambium
TTGCCTGGTAATTAGG-1-0	sittc6	0	FALSE	241	284	9	3.16901	1	0.352113	S-phase
TCATGTTGTATGCTTG-1-0	sittc6	0	FALSE	205	249	0	0	10	4.01606	xylem parenchyma
TGCATGATCGACGTCG-1-0	sittc6	0	FALSE	229	259	0	0	0	0	rib zone
AATAGAGTCGCGTGAC-1-0	sittc6	0	FALSE	209	285	4	1.40351	8	2.80702	EP
GTGCTTCCATTCACCC-1-0	sittc6	0	FALSE	219	261	5	1.91571	1	0.383142	stem epidermis
GTTACAGTCATCTCTA-1-0	sittc6	0	FALSE	216	253	0	0	7	2.7668	photosynthetic cells
TTCTTGAGTAGCGAGT-1-0	sittc6	0	FALSE	229	271	1	0.369004	0	0	S-phase
GTAGATCGTCGATTTG-1-0	sittc6	0	FALSE	217	274	5	1.82482	17	6.20438	S-phase
TCTGGCTGTACCGCGT-1-0	sittc6	0	FALSE	215	261	2	0.766284	0	0	rib zone
GCTACCTAGCAGAAAG-1-0	sittc6	0	FALSE	231	269	2	0.743494	1	0.371747	unknown 2
TTTGACTTCTGTGCAA-1-0	sittc6	0	FALSE	182	254	12	4.72441	7	2.75591	EP
GTCCACTCACCAGTTA-1-0	sittc6	0	FALSE	228	264	4	1.51515	6	2.27273	unknown 2
GGTAATCCAACGACTT-1-0	sittc6	0	FALSE	225	256	2	0.78125	6	2.34375	EP
AGGGCTCCACAATGCT-1-0	sittc6	0	FALSE	206	267	3	1.1236	7	2.62172	IM epidermis
GAGGCAATCTAAGCGT-1-0	sittc6	0	FALSE	221	259	0	0	6	2.3166	unknown 1
ACTCTCGTCGTCGGGT-1-0	sittc6	0	FALSE	190	266	3	1.12782	9	3.38346	G2/M-phase
GTGTGATCATTCAGGT-1-0	sittc6	0	FALSE	190	243	14	5.76132	25	10.2881	G2/M-phase
GAGACCCAGATACAGT-1-0	sittc6	0	FALSE	225	260	9	3.46154	1	0.384615	rib zone
AGCGCCAGTCTGTGCG-1-0	sittc6	0	FALSE	216	254	1	0.393701	1	0.393701	IM epidermis
GTGAGTTGTAACTAAG-1-0	sittc6	0	FALSE	223	250	0	0	2	0.8	stem epidermis
GGATGTTGTGTCATTG-1-0	sittc6	0	FALSE	233	269	5	1.85874	0	0	unknown 1
CGAAGGAGTTTGACAC-1-0	sittc6	0	FALSE	214	262	12	4.58015	17	6.48855	S-phase
TCAAGCAGTCAGACGA-1-0	sittc6	0	FALSE	178	249	9	3.61446	1	0.401606	S-phase
ACGGTTAGTCGCTGCA-1-0	sittc6	0	FALSE	225	268	0	0	4	1.49254	IM epidermis
ACAAAGAAGTGTTCAC-1-0	sittc6	0	FALSE	228	264	2	0.757576	7	2.65152	S-phase
GTTACAGAGTTGGAGC-1-0	sittc6	0	FALSE	213	242	1	0.413223	5	2.06612	EP
AAGCATCAGCGACAGT-1-0	sittc6	0	FALSE	234	273	1	0.3663	9	3.2967	S-phase
CACGTGGCAGCTCCTT-1-0	sittc6	0	FALSE	201	253	5	1.97628	1	0.395257	IM epidermis
CCTTCAGTCGCAAGAG-1-0	sittc6	0	FALSE	199	272	16	5.88235	30	11.0294	S-phase
TCTATACAGATACCAA-1-0	sittc6	0	FALSE	227	261	1	0.383142	18	6.89655	photosynthetic cells
CAAGCTATCTGTCGTC-1-0	sittc6	0	FALSE	206	252	4	1.5873	5	1.98413	IM epidermis
CCCTCTCGTCTATGAC-1-0	sittc6	0	FALSE	201	271	10	3.69004	21	7.74908	cortex
CTCAATTAGCATCGAG-1-0	sittc6	0	FALSE	206	255	1	0.392157	21	8.23529	stem epidermis
GGAGGTATCTTGAGCA-1-0	sittc6	0	FALSE	217	250	0	0	0	0	unknown 1
GGTGATTAGTTCAACC-1-0	sittc6	0	FALSE	247	281	2	0.711744	14	4.98221	EP
GTCAGCGGTCCAAAGG-1-0	sittc6	0	FALSE	235	266	2	0.75188	3	1.12782	undifferentiated cells
GTGGTTAGTATCCCTC-1-0	sittc6	0	FALSE	238	270	3	1.11111	4	1.48148	unknown 2
GAACGTTGTATGAGCG-1-0	sittc6	0	FALSE	219	260	9	3.46154	22	8.46154	procambium
AGTAGCTGTACGAGTG-1-0	sittc6	0	FALSE	226	256	6	2.34375	2	0.78125	stress-response
GATCAGTGTCTTTCAT-1-0	sittc6	0	FALSE	201	249	13	5.22088	4	1.60643	EP
TTTGACTGTTGCGTAT-1-0	sittc6	0	FALSE	199	233	2	0.858369	1	0.429185	stem epidermis
AGTGCCGGTAACGTTC-1-0	sittc6	0	FALSE	220	257	2	0.77821	2	0.77821	unknown 2
TGACTCCCATGACTAC-1-0	sittc6	0	FALSE	186	241	2	0.829876	13	5.39419	IM epidermis
CTGCCATAGGCCATAG-1-0	sittc6	0	FALSE	193	235	2	0.851064	3	1.2766	xylem parenchyma
GTTCTATAGACGACTG-1-0	sittc6	0	FALSE	224	249	1	0.401606	0	0	stress-response
AGAGAATCAGCAGTGA-1-0	sittc6	0	FALSE	202	249	0	0	0	0	stem epidermis
TGCGGCATCATGGCCG-1-0	sittc6	0	FALSE	202	255	2	0.784314	0	0	S-phase
TCATTACCAACTTCTT-1-0	sittc6	0	FALSE	190	235	0	0	1	0.425532	unknown 1
ACGATGTGTCATGGCC-1-0	sittc6	0	FALSE	211	253	3	1.18577	2	0.790514	rib zone
GTGAGCCCACTTGAAC-1-0	sittc6	0	FALSE	243	269	4	1.48699	16	5.94796	procambium
TGTACAGAGCCAACCC-1-0	sittc6	0	FALSE	213	248	1	0.403226	0	0	xylem parenchyma
CCGATGGCACGCGCTA-1-0	sittc6	0	FALSE	170	256	0	0	0	0	pollen
CGAGTTAAGCATCTTG-1-0	sittc6	0	FALSE	243	269	2	0.743494	2	0.743494	S-phase
ATTGGGTAGGCTAAAT-1-0	sittc6	0	FALSE	201	248	1	0.403226	14	5.64516	rib zone
ATGAGGGCAGTGCCTG-1-0	sittc6	0	FALSE	212	249	3	1.20482	12	4.81928	rib zone
TCGACCTCATGGAGAC-1-0	sittc6	0	FALSE	179	243	0	0	55	22.6337	photosynthetic cells
GTAATGCGTACATACC-1-0	sittc6	0	FALSE	208	246	3	1.21951	3	1.21951	unknown 1
TGGAGGAAGAGGCGGA-1-0	sittc6	0	FALSE	199	250	1	0.4	6	2.4	G2/M-phase
TATTTCGCAGGTCCCA-1-0	sittc6	0	FALSE	168	217	5	2.30415	18	8.29493	rib zone
GAGGGTAAGCTGACCC-1-0	sittc6	0	FALSE	207	248	0	0	10	4.03226	rib zone
AGTCTCCAGGTGATCG-1-0	sittc6	0	FALSE	214	249	0	0	0	0	procambium
CTTCCTTGTAGCACAG-1-0	sittc6	0	FALSE	175	225	6	2.66667	4	1.77778	IM epidermis
AACCAACTCGTAGGAG-1-0	sittc6	0	FALSE	227	246	1	0.406504	0	0	EP
GCCAGTGTCTGTCGTC-1-0	sittc6	0	FALSE	225	249	3	1.20482	4	1.60643	unknown 1
TCGATTTGTTGTACGT-1-0	sittc6	0	FALSE	206	248	8	3.22581	4	1.6129	stem epidermis
GGGTTTAAGCACGATG-1-0	sittc6	0	FALSE	226	247	3	1.21457	2	0.809717	unknown 2
TGATCAGAGATAACAC-1-0	sittc6	0	FALSE	168	230	1	0.434783	1	0.434783	G2/M-phase
TGGTAGTAGCTGGCCT-1-0	sittc6	0	FALSE	222	245	2	0.816326	0	0	BD
GTATTGGGTTAAGGGC-1-0	sittc6	0	FALSE	215	246	1	0.406504	6	2.43902	unknown 1
GCTTTCGTCAACCTCC-1-0	sittc6	0	FALSE	202	248	0	0	17	6.85484	photosynthetic cells
GTCATCCTCGATACGT-1-0	sittc6	0	FALSE	204	246	9	3.65854	16	6.50406	unknown 1
AGAAGTAAGGTTGGTG-1-0	sittc6	0	FALSE	202	235	2	0.851064	4	1.70213	G2/M-phase
GGTGAAGTCCAAGCAT-1-0	sittc6	0	FALSE	223	254	1	0.393701	17	6.69291	unknown 1
TGTGCGGTCAGTAGGG-1-0	sittc6	0	FALSE	207	243	1	0.411523	5	2.05761	S-phase
GTTGCTCTCGTCTAAG-1-0	sittc6	0	FALSE	211	247	6	2.42915	1	0.404858	rib zone
GGGCTACTCATCAGTG-1-0	sittc6	0	FALSE	199	237	2	0.843882	9	3.79747	floral identity
AACAGGGCAAGTATAG-1-0	sittc6	0	FALSE	223	252	5	1.98413	5	1.98413	rib zone
TCGTGGGGTTAAGGGC-1-0	sittc6	0	FALSE	209	249	0	0	2	0.803213	S-phase
CAGATCAGTTCGGTCG-1-0	sittc6	0	FALSE	165	197	3	1.52284	2	1.01523	IM epidermis
AGCATCACAGCTTCGG-1-0	sittc6	0	FALSE	209	244	8	3.27869	26	10.6557	S-phase
AATCACGGTGACTCTA-1-0	sittc6	0	FALSE	190	233	0	0	3	1.28755	unknown 1
CTTCTCTGTAAGGAGA-1-0	sittc6	0	FALSE	217	259	9	3.4749	9	3.4749	unknown 1
GTATTGGAGCCTCTTC-1-0	sittc6	0	FALSE	198	249	5	2.00803	0	0	undifferentiated cells
AGGACGATCGACACCG-1-0	sittc6	0	FALSE	217	250	2	0.8	1	0.4	S-phase
TTCGATTAGGCCTGCT-1-0	sittc6	0	FALSE	206	240	0	0	0	0	procambium
GGAACCCCAGCTGGTC-1-0	sittc6	0	FALSE	176	236	1	0.423729	1	0.423729	S-phase
TCCTGCATCCGTGTAA-1-0	sittc6	0	FALSE	211	259	16	6.17761	10	3.861	unknown 1
AGAAGTAGTGCGTGCT-1-0	sittc6	0	FALSE	182	232	5	2.15517	6	2.58621	undifferentiated cells
GGAATGGCATGTTCAG-1-0	sittc6	0	FALSE	231	255	1	0.392157	3	1.17647	unknown 2
TCTTTGAGTACGAGCA-1-0	sittc6	0	FALSE	187	245	13	5.30612	11	4.4898	procambium
TGTAAGCGTTGTCCCT-1-0	sittc6	0	FALSE	200	230	0	0	0	0	procambium
GGATCTACAGGGATAC-1-0	sittc6	0	FALSE	183	238	10	4.20168	25	10.5042	G2/M-phase
GTTCGCTCACAACATC-1-0	sittc6	0	FALSE	147	214	4	1.86916	0	0	unknown 2
GCATGATAGGGTCAAC-1-0	sittc6	0	FALSE	178	235	14	5.95745	13	5.53191	cortex
ATCATTCCAGCAATTC-1-0	sittc6	0	FALSE	153	227	10	4.40529	6	2.64317	IM epidermis
CACATGAGTTAAAGTG-1-0	sittc6	0	FALSE	216	255	16	6.27451	14	5.4902	cortex
TTCTGTAAGGAGTACC-1-0	sittc6	0	FALSE	214	249	3	1.20482	21	8.43373	unknown 2
GTGTAACCATGGTACT-1-0	sittc6	0	FALSE	207	248	4	1.6129	13	5.24194	IM epidermis
CGTCAAAAGATAACAC-1-0	sittc6	0	FALSE	201	227	0	0	0	0	unknown 1
TTCTAACTCACCTCAC-1-0	sittc6	0	FALSE	165	226	3	1.32743	0	0	EP
CATTGCCGTTCAGGTT-1-0	sittc6	0	FALSE	219	249	3	1.20482	7	2.81124	rib zone
GCACGTGGTAACAGTA-1-0	sittc6	0	FALSE	169	218	3	1.37615	2	0.917431	BD
AGCTCAACAACGTTAC-1-0	sittc6	0	FALSE	134	228	12	5.26316	11	4.82456	unknown 1
TGGAGGAGTTGCTCGG-1-0	sittc6	0	FALSE	233	254	0	0	6	2.3622	S-phase
ATTATCCTCCAACCGG-1-0	sittc6	0	FALSE	210	234	0	0	3	1.28205	xylem parenchyma
CGCAGGTGTGGTTTAC-1-0	sittc6	0	FALSE	203	238	0	0	0	0	procambium
CTCTCGACATAGAATG-1-0	sittc6	0	FALSE	203	246	5	2.03252	4	1.62602	S-phase
ATACTTCGTATAGGAT-1-0	sittc6	0	FALSE	228	249	2	0.803213	16	6.4257	rib zone
GGTCACGCATGACAGG-1-0	sittc6	0	FALSE	194	236	0	0	1	0.423729	xylem parenchyma
TTAATCCAGGTTGAGC-1-0	sittc6	0	FALSE	208	227	3	1.32159	11	4.84582	stem epidermis
GTGCTGGGTCTCACGG-1-0	sittc6	0	FALSE	195	241	17	7.05394	7	2.90456	unknown 1
ACAAGCTAGCAGCGAT-1-0	sittc6	0	FALSE	203	247	2	0.809717	0	0	floral identity
GCTACCTGTATTTCCT-1-0	sittc6	0	FALSE	199	237	0	0	1	0.421941	unknown 2
GACCAATCACCTGATA-1-0	sittc6	0	FALSE	197	235	12	5.10638	4	1.70213	EP
ATGAGGGTCACTGTCC-1-0	sittc6	0	FALSE	175	235	14	5.95745	9	3.82979	G2/M-phase
TTCCTCTCACTAAACC-1-0	sittc6	0	FALSE	194	232	1	0.431034	3	1.2931	rib zone
TTCCGTGTCGTCCTTG-1-0	sittc6	0	FALSE	176	237	14	5.90717	26	10.9705	procambium
CCTTGTGTCCCTTGTG-1-0	sittc6	0	FALSE	190	226	2	0.884956	4	1.76991	G2/M-phase
GCTACCTCAGTCTTCC-1-0	sittc6	0	FALSE	219	239	1	0.41841	0	0	undifferentiated cells
TGTGTGAAGACAAGCC-1-0	sittc6	0	FALSE	158	230	12	5.21739	19	8.26087	unknown 1
CGTGCTTGTTCTTGTT-1-0	sittc6	0	FALSE	172	228	3	1.31579	1	0.438596	S-phase
TGCAGATTCTTGCAGA-1-0	sittc6	0	FALSE	196	222	0	0	1	0.45045	unknown 1
TACCGGGTCCATTTCA-1-0	sittc6	0	FALSE	196	228	3	1.31579	9	3.94737	BD
TCATTCAAGCTACTAC-1-0	sittc6	0	FALSE	184	232	3	1.2931	1	0.431034	EP
TCTACATGTTCCGTTC-1-0	sittc6	0	FALSE	166	224	16	7.14286	15	6.69643	procambium
TCGAAGTTCTACGCGG-1-0	sittc6	0	FALSE	188	223	7	3.13901	2	0.896861	unknown 1
CATACAGAGTGGCAGT-1-0	sittc6	0	FALSE	196	241	1	0.414938	39	16.1826	photosynthetic cells
AAGTTCGGTATCTCTT-1-0	sittc6	0	FALSE	140	202	4	1.9802	1	0.49505	rib zone
CTTGATTGTATTCTCT-1-0	sittc6	0	FALSE	182	229	4	1.74672	0	0	unknown 2
AAGACAATCGCGTGCA-1-0	sittc6	0	FALSE	141	219	0	0	1	0.456621	G2/M-phase
ATTCATCAGTGTGTTC-1-0	sittc6	0	FALSE	193	231	11	4.7619	1	0.4329	S-phase
GTGGAGAGTCGCGTCA-1-0	sittc6	0	FALSE	177	221	4	1.80995	1	0.452489	stem epidermis
AGTGTTGAGACGGTTG-1-0	sittc6	0	FALSE	206	237	6	2.53165	21	8.86076	procambium
TGACGCGAGTACAGAT-1-0	sittc6	0	FALSE	176	215	5	2.32558	1	0.465116	unknown 1
GGTAATCTCCATTCAT-1-0	sittc6	0	FALSE	189	217	2	0.921659	1	0.460829	procambium
TCGTGCTCAGCTACCG-1-0	sittc6	0	FALSE	199	228	1	0.438596	0	0	unknown 2
CAAGGGACATCAGCTA-1-0	sittc6	0	FALSE	214	237	3	1.26582	2	0.843882	S-phase
ACAGGGACAAATGCGG-1-0	sittc6	0	FALSE	204	232	2	0.862069	13	5.60345	S-phase
CAGCGTGAGGCAGGTT-1-0	sittc6	0	FALSE	205	238	4	1.68067	4	1.68067	G2/M-phase
CATCCCATCGCTTAAG-1-0	sittc6	0	FALSE	179	218	0	0	0	0	procambium
TGGAGAGAGAAACTGT-1-0	sittc6	0	FALSE	201	223	1	0.448431	5	2.24215	procambium
CGATGGCAGACGGTTG-1-0	sittc6	0	FALSE	193	228	1	0.438596	0	0	S-phase
TGAATGCCATTGGGAG-1-0	sittc6	0	FALSE	191	224	6	2.67857	6	2.67857	G2/M-phase
CGAGGCTTCTTACCGC-1-0	sittc6	0	FALSE	163	217	5	2.30415	0	0	rib zone
AAAGGTACATGCCGCA-1-0	sittc6	0	FALSE	162	215	18	8.37209	15	6.97674	cortex
TAAGCCACAACAGCCC-1-0	sittc6	0	FALSE	142	201	3	1.49254	1	0.497512	unknown 2
AGCGCCATCGGCATTA-1-0	sittc6	0	FALSE	159	211	1	0.473934	4	1.89573	G2/M-phase
AAACGCTCACAAGTGG-1-0	sittc6	0	FALSE	182	217	0	0	45	20.7373	photosynthetic cells
TTACAGGTCACCGGGT-1-0	sittc6	0	FALSE	201	225	2	0.888889	1	0.444444	unknown 1
ATTCGTTTCCGAGCTG-1-0	sittc6	0	FALSE	138	198	9	4.54545	0	0	S-phase
GACTGATTCCATTGCC-1-0	sittc6	0	FALSE	177	227	9	3.96476	16	7.04846	G2/M-phase
GTGAGTTGTCTGATAC-1-0	sittc6	0	FALSE	193	219	1	0.456621	0	0	BD
CAGATCATCTTGGTCC-1-0	sittc6	0	FALSE	203	234	3	1.28205	5	2.13675	rib zone
CCTACGTTCGAATGCT-1-0	sittc6	0	FALSE	184	220	0	0	17	7.72727	unknown 2
AGTGATCGTCGAATGG-1-0	sittc6	0	FALSE	142	190	12	6.31579	5	2.63158	stem epidermis
GACTCAATCTCATTGT-1-0	sittc6	0	FALSE	188	211	2	0.947867	3	1.4218	stress-response
CAACAGTAGCTTCGTA-1-0	sittc6	0	FALSE	176	203	6	2.95567	5	2.46305	stem epidermis
TCACAAGTCGGTAGGA-1-0	sittc6	0	FALSE	198	230	3	1.30435	2	0.869565	procambium
ACAACCAGTATGTCAC-1-0	sittc6	0	FALSE	201	229	0	0	3	1.31004	procambium
TTGTTGTCACGTACAT-1-0	sittc6	0	FALSE	208	233	3	1.28755	0	0	procambium
TACCTGCAGGTCACAG-1-0	sittc6	0	FALSE	188	210	3	1.42857	11	5.2381	photosynthetic cells
TCCCAGTGTGGGCTCT-1-0	sittc6	0	FALSE	186	220	2	0.909091	7	3.18182	xylem parenchyma
CCGTTCAGTCTTACAG-1-0	sittc6	0	FALSE	141	201	7	3.48259	9	4.47761	EP
ATTACTCGTTGTGCAT-1-0	sittc6	0	FALSE	182	220	6	2.72727	0	0	unknown 1
AGGCCACTCCTTACCG-1-0	sittc6	0	FALSE	119	205	14	6.82927	24	11.7073	rib zone
CTCTCAGGTCACCCTT-1-0	sittc6	0	FALSE	158	207	1	0.483092	4	1.93237	unknown 1
GCACTAACAGTAACGG-1-0	sittc6	0	FALSE	203	223	0	0	0	0	BD
TCACGCTAGCGTTAGG-1-0	sittc6	0	FALSE	141	210	3	1.42857	14	6.66667	EP
CGGGTGTTCACTCACC-1-0	sittc6	0	FALSE	155	199	3	1.50754	29	14.5729	rib zone
ACCATTTCACCCTTAC-1-0	sittc6	0	FALSE	196	224	1	0.446429	1	0.446429	G2/M-phase
GGGTGTCCACACACTA-1-0	sittc6	0	FALSE	194	214	1	0.46729	16	7.47664	rib zone
CATGGATCAGAACTCT-1-0	sittc6	0	FALSE	182	226	3	1.32743	15	6.63717	rib zone
CGAATTGGTAACGCGA-1-0	sittc6	0	FALSE	176	221	5	2.26244	4	1.80995	EP
ACCATTTTCGGATTAC-1-0	sittc6	0	FALSE	163	210	15	7.14286	6	2.85714	rib zone
AGCTACATCTTGCAGA-1-0	sittc6	0	FALSE	175	206	1	0.485437	2	0.970874	procambium
TCATTACCAAGTGATA-1-0	sittc6	0	FALSE	185	214	1	0.46729	17	7.94393	xylem parenchyma
TCATCATAGTCACTAC-1-0	sittc6	0	FALSE	176	204	0	0	1	0.490196	procambium
ACTATGGGTCATCCCT-1-0	sittc6	0	FALSE	174	214	4	1.86916	2	0.934579	IM epidermis
ACGTCCTGTATCACCA-1-0	sittc6	0	FALSE	151	201	0	0	44	21.8905	photosynthetic cells
TATGTTCCAGGCACAA-1-0	sittc6	0	FALSE	173	198	1	0.50505	0	0	procambium
GTAACACGTGGCTACC-1-0	sittc6	0	FALSE	176	201	3	1.49254	3	1.49254	unknown 1
CTCACTGAGCATGCGA-1-0	sittc6	0	FALSE	183	208	5	2.40385	0	0	unknown 1
CCGGACACAACACAGG-1-0	sittc6	0	FALSE	190	225	1	0.444444	3	1.33333	unknown 2
CCAATTTAGATACGAT-1-0	sittc6	0	FALSE	145	194	6	3.09278	1	0.515464	G2/M-phase
TTCAATCAGTGTAGTA-1-0	sittc6	0	FALSE	196	208	0	0	0	0	xylem parenchyma
GGAATGGAGCCAAGGT-1-0	sittc6	0	FALSE	183	214	0	0	45	21.028	cortex
TACGCTCCACGTATAC-1-0	sittc6	0	FALSE	180	213	5	2.34742	3	1.40845	EP
GGTAATCAGCTGGTGA-1-0	sittc6	0	FALSE	198	230	3	1.30435	0	0	rib zone
CTGGTCTTCACCTTAT-1-0	sittc6	0	FALSE	200	220	0	0	2	0.909091	unknown 1
TCAGTTTCAGAGATGC-1-0	sittc6	0	FALSE	177	214	1	0.46729	4	1.86916	S-phase
TGTGAGTAGAGCATCG-1-0	sittc6	0	FALSE	185	207	1	0.483092	0	0	rib zone
TTAGGCAAGTAGCAAT-1-0	sittc6	0	FALSE	173	210	11	5.2381	1	0.476191	IM epidermis
AAACGCTCAAAGCAAT-1-0	sittc6	0	FALSE	166	194	2	1.03093	2	1.03093	BD
ATTCCCGCATGCCGAC-1-0	sittc6	0	FALSE	169	217	17	7.8341	10	4.60829	unknown 1
TGCAGTAGTGAGGATC-1-0	sittc6	0	FALSE	167	204	1	0.490196	4	1.96078	rib zone
TTCAGGACATCGAAGG-1-0	sittc6	0	FALSE	176	218	0	0	40	18.3486	photosynthetic cells
ACTGATGTCTCGTTTA-1-0	sittc6	0	FALSE	149	184	8	4.34783	3	1.63043	undifferentiated cells
CGTGAATAGAACAAGG-1-0	sittc6	0	FALSE	187	210	4	1.90476	0	0	IM epidermis
TCGTGCTCATCAGTCA-1-0	sittc6	0	FALSE	175	201	3	1.49254	3	1.49254	IM epidermis
GGTAACTTCATCGCTC-1-0	sittc6	0	FALSE	178	204	1	0.490196	1	0.490196	unknown 1
TTGGTTTTCTGCGAGC-1-0	sittc6	0	FALSE	176	200	0	0	0	0	cortex
GATTGGTCAAGACGAC-1-0	sittc6	0	FALSE	153	196	0	0	1	0.510204	cortex
TACCTCGCAAGAGTGC-1-0	sittc6	0	FALSE	159	201	10	4.97512	20	9.95025	S-phase
CTGTGAAGTCATCCGG-1-0	sittc6	0	FALSE	206	230	3	1.30435	5	2.17391	procambium
TAGAGTCCAAGTGGGT-1-0	sittc6	0	FALSE	183	209	0	0	0	0	unknown 1
TATCAGGTCGAGAAAT-1-0	sittc6	0	FALSE	170	212	0	0	32	15.0943	photosynthetic cells
GTCATCCAGATCCCGC-1-0	sittc6	0	FALSE	158	204	7	3.43137	1	0.490196	EP
CTGTATTAGACCCGCT-1-0	sittc6	0	FALSE	172	199	5	2.51256	0	0	unknown 1
TGCACGGGTTAGAAAC-1-0	sittc6	0	FALSE	124	187	9	4.81283	2	1.06952	rib zone
CACGTTCCAACAGCCC-1-0	sittc6	0	FALSE	158	186	3	1.6129	11	5.91398	procambium
CACAACATCCACAGCG-1-0	sittc6	0	FALSE	202	212	2	0.943396	0	0	unknown 1
TTACTGTGTGTGCCTG-1-0	sittc6	0	FALSE	176	206	0	0	3	1.45631	unknown 2
TGACAGTGTCGCAACC-1-0	sittc6	0	FALSE	168	201	1	0.497512	8	3.9801	stem epidermis
CACGAATGTACCGTCG-1-0	sittc6	0	FALSE	184	214	0	0	0	0	IM epidermis
TGGGCTGAGTTGGAGC-1-0	sittc6	0	FALSE	196	218	1	0.458716	7	3.21101	xylem parenchyma
TCACGCTCACTGAATC-1-0	sittc6	0	FALSE	136	190	10	5.26316	4	2.10526	EP
TGAATCGCAGTCTCTC-1-0	sittc6	0	FALSE	187	200	0	0	1	0.5	IM epidermis
CACCAAAAGAAGTGTT-1-0	sittc6	0	FALSE	171	210	8	3.80952	7	3.33333	rib zone
TCATTGTTCCAGCCTT-1-0	sittc6	0	FALSE	125	192	14	7.29167	7	3.64583	unknown 1
TACCTCGCACTCCGGA-1-0	sittc6	0	FALSE	136	188	4	2.12766	2	1.06383	procambium
TGGTAGTGTAGGACTG-1-0	sittc6	0	FALSE	165	191	3	1.57068	4	2.09424	unknown 1
GAAATGATCTGGTTGA-1-0	sittc6	0	FALSE	165	207	1	0.483092	11	5.31401	G2/M-phase
CATGCGGGTGTGTGTT-1-0	sittc6	0	FALSE	182	204	1	0.490196	0	0	rib zone
CCGGTGAGTGAGATTA-1-0	sittc6	0	FALSE	149	186	1	0.537634	1	0.537634	IM epidermis
TGAGCATGTCGGTACC-1-0	sittc6	0	FALSE	165	193	1	0.518135	0	0	undifferentiated cells
GTAGCTAAGGGAGTTC-1-0	sittc6	0	FALSE	172	207	0	0	12	5.7971	rib zone
GCACTAATCTACTGCC-1-0	sittc6	0	FALSE	159	193	0	0	3	1.5544	G2/M-phase
TCGTCCAGTTCGGCGT-1-0	sittc6	0	FALSE	169	191	3	1.57068	6	3.14136	rib zone
GACTATGGTATGCGGA-1-0	sittc6	0	FALSE	173	205	0	0	0	0	rib zone
ATACCTTTCAACTCTT-1-0	sittc6	0	FALSE	144	203	8	3.94089	2	0.985222	stress-response
ATCTTCATCGCGTGAC-1-0	sittc6	0	FALSE	184	202	4	1.9802	3	1.48515	unknown 2
TAGACCATCTGTGCGG-1-0	sittc6	0	FALSE	179	195	0	0	3	1.53846	xylem parenchyma
CATTCATTCGTTACCC-1-0	sittc6	0	FALSE	163	193	0	0	1	0.518135	cortex
GAACTGTGTATCGAAA-1-0	sittc6	0	FALSE	182	203	4	1.97044	2	0.985222	EP
GGAAGTGAGACGGATC-1-0	sittc6	0	FALSE	175	201	4	1.99005	9	4.47761	EP
ACCACAATCGCAGAGA-1-0	sittc6	0	FALSE	174	202	0	0	3	1.48515	unknown 1
TAAGTCGTCAAAGGTA-1-0	sittc6	0	FALSE	194	222	2	0.900901	9	4.05405	S-phase
GCATGATAGTAGGTTA-1-0	sittc6	0	FALSE	162	191	4	2.09424	5	2.6178	unknown 1
CGATGGCAGCGTGAAC-1-0	sittc6	0	FALSE	159	188	1	0.531915	0	0	pollen
TTAGGGTTCAGCTAGT-1-0	sittc6	0	FALSE	150	183	8	4.37158	10	5.46448	EP
TCATCCGGTCTGCCTT-1-0	sittc6	0	FALSE	156	203	18	8.86699	5	2.46305	procambium
TGAGTCAAGCGCGTTC-1-0	sittc6	0	FALSE	173	193	1	0.518135	1	0.518135	procambium
GTAGCTATCCACGTGG-1-0	sittc6	0	FALSE	150	182	4	2.1978	3	1.64835	xylem parenchyma
GACAGCCTCGGCTGTG-1-0	sittc6	0	FALSE	161	186	0	0	3	1.6129	unknown 1
TCAGCCTCATCCTTCG-1-0	sittc6	0	FALSE	161	193	0	0	1	0.518135	rib zone
ACTATGGTCCCATTCG-1-0	sittc6	0	FALSE	181	211	2	0.947867	2	0.947867	S-phase
GACTCTCAGCCTCATA-1-0	sittc6	0	FALSE	166	185	0	0	0	0	BD
ACCAAACAGCGCCTTG-1-0	sittc6	0	FALSE	165	187	0	0	0	0	unknown 1
CTTCCGAGTCTAGGTT-1-0	sittc6	0	FALSE	163	187	0	0	3	1.60428	rib zone
GTAGATCCAACGATCT-1-0	sittc6	0	FALSE	152	171	0	0	6	3.50877	IM epidermis
GTAACACGTCCACATA-1-0	sittc6	0	FALSE	174	195	2	1.02564	2	1.02564	rib zone
TAGAGTCGTCCGGACT-1-0	sittc6	0	FALSE	169	199	5	2.51256	1	0.502513	photosynthetic cells
CTCCACAAGCACACCC-1-0	sittc6	0	FALSE	126	177	5	2.82486	3	1.69492	unknown 1
TAGGAGGAGGTAGGCT-1-0	sittc6	0	FALSE	164	204	2	0.980392	47	23.0392	G2/M-phase
TGCCGAGCAGACCAAG-1-0	sittc6	0	FALSE	163	187	0	0	1	0.534759	rib zone
AAAGGATCACTACACA-1-0	sittc6	0	FALSE	115	177	3	1.69492	0	0	EP
CCTCAGTAGAGGTATT-1-0	sittc6	0	FALSE	176	194	3	1.54639	1	0.515464	undifferentiated cells
TGACGCGGTAGAATAC-1-0	sittc6	0	FALSE	178	205	0	0	0	0	rib zone
GCCAGTGAGGTCTACT-1-0	sittc6	0	FALSE	136	189	0	0	66	34.9206	unknown 2
CTTAGGATCATCTGTT-1-0	sittc6	0	FALSE	155	188	8	4.25532	0	0	EP
ACACGCGAGTGGTTAA-1-0	sittc6	0	FALSE	161	197	0	0	0	0	procambium
GGTGATTAGTAGTCTC-1-0	sittc6	0	FALSE	178	209	9	4.30622	4	1.91388	G2/M-phase
GATTCTTTCCGCACGA-1-0	sittc6	0	FALSE	147	182	3	1.64835	13	7.14286	unknown 2
GATGTTGTCGATACGT-1-0	sittc6	0	FALSE	122	160	0	0	3	1.875	rib zone
TGGGCGTCATGAAGCG-1-0	sittc6	0	FALSE	169	186	1	0.537634	0	0	EP
GTTACCCAGACGCATG-1-0	sittc6	0	FALSE	148	177	0	0	0	0	unknown 2
TGTGGCGTCGGCTTGG-1-0	sittc6	0	FALSE	172	199	8	4.0201	8	4.0201	S-phase
CGTAGTAAGATACTGA-1-0	sittc6	0	FALSE	168	186	0	0	3	1.6129	cortex
TCACTCGGTACCGTGC-1-0	sittc6	0	FALSE	144	178	3	1.68539	8	4.49438	unknown 1
TTGAGTGAGGCTAGCA-1-0	sittc6	0	FALSE	124	163	0	0	27	16.5644	rib zone
TGCTTCGTCACGGACC-1-0	sittc6	0	FALSE	159	185	4	2.16216	4	2.16216	BD
TCGTCCACAAATTGCC-1-0	sittc6	0	FALSE	156	185	1	0.540541	2	1.08108	S-phase
TGACAGTTCCATTTCA-1-0	sittc6	0	FALSE	166	185	1	0.540541	0	0	rib zone
GATGACTCACGCTGTG-1-0	sittc6	0	FALSE	171	195	6	3.07692	0	0	S-phase
TACAACGCACGTGTGC-1-0	sittc6	0	FALSE	185	201	2	0.995025	5	2.48756	S-phase
CATTGCCCATAAGCAA-1-0	sittc6	0	FALSE	140	168	2	1.19048	4	2.38095	unknown 2
GCATTAGCATCAGTGT-1-0	sittc6	0	FALSE	148	183	4	2.18579	8	4.37158	BD
CACCGTTTCCATTGCC-1-0	sittc6	0	FALSE	137	181	0	0	6	3.31492	floral identity
GACCCTTGTACAGTAA-1-0	sittc6	0	FALSE	170	183	1	0.546448	1	0.546448	xylem parenchyma
CTTCTAAAGCGGATCA-1-0	sittc6	0	FALSE	131	181	0	0	0	0	G2/M-phase
GAGTGTTAGCAGGCTA-1-0	sittc6	0	FALSE	170	194	4	2.06186	4	2.06186	rib zone
GCTTTCGCATGCCGAC-1-0	sittc6	0	FALSE	163	182	1	0.549451	0	0	BD
CGTTCTGAGCTGCCTG-1-0	sittc6	0	FALSE	131	172	5	2.90698	11	6.39535	unknown 1
TCTTTGAAGACATACA-1-0	sittc6	0	FALSE	151	173	3	1.7341	7	4.04624	rib zone
ATGGGAGAGCCGCTTG-1-0	sittc6	0	FALSE	161	180	0	0	0	0	EP
GAGTTGTAGAGGATGA-1-0	sittc6	0	FALSE	169	198	0	0	0	0	EP
TAGATCGCATATCTGG-1-0	sittc6	0	FALSE	137	168	0	0	27	16.0714	photosynthetic cells
TCACGCTCATATCGGT-1-0	sittc6	0	FALSE	132	170	1	0.588235	33	19.4118	IM epidermis
TTGAACGAGGTACATA-1-0	sittc6	0	FALSE	148	178	3	1.68539	2	1.1236	rib zone
CAATCGATCGTGCATA-1-0	sittc6	0	FALSE	176	185	0	0	2	1.08108	unknown 1
CGATGCGTCGACGAGA-1-0	sittc6	0	FALSE	162	189	12	6.34921	4	2.1164	floral identity
CGTAAGTAGGTTCAGG-1-0	sittc6	0	FALSE	125	182	0	0	70	38.4615	photosynthetic cells
ACGGAAGGTCGACTTA-1-0	sittc6	0	FALSE	155	178	4	2.24719	10	5.61798	unknown 1
TATTTCGAGCCAAGTG-1-0	sittc6	0	FALSE	159	174	4	2.29885	2	1.14943	rib zone
CGAAGTTCACCGTGAC-1-0	sittc6	0	FALSE	153	180	0	0	5	2.77778	xylem parenchyma
GGCTGTGAGGTTCCGC-1-0	sittc6	0	FALSE	141	177	7	3.9548	6	3.38983	BD
CTGTCGTCAGGATCTT-1-0	sittc6	0	FALSE	162	181	3	1.65746	0	0	S-phase
CTCCACATCCGTGGTG-1-0	sittc6	0	FALSE	138	182	0	0	21	11.5385	stress-response
TTGGGATCAAGTCCCG-1-0	sittc6	0	FALSE	114	161	9	5.59006	9	5.59006	G2/M-phase
TGAGGGAAGGTTCAGG-1-0	sittc6	0	FALSE	146	180	7	3.88889	0	0	EP
TGAGGAGTCCTACGAA-1-0	sittc6	0	FALSE	154	182	1	0.549451	1	0.549451	BD
TGTAACGGTCTGATCA-1-0	sittc6	0	FALSE	140	176	5	2.84091	12	6.81818	S-phase
TGCATGATCGGTGTAT-1-0	sittc6	0	FALSE	164	194	4	2.06186	12	6.18557	unknown 1
TTCCGGTGTACTCAAC-1-0	sittc6	0	FALSE	106	149	1	0.671141	0	0	unknown 2
CTTCTAATCTGCGGAC-1-0	sittc6	0	FALSE	165	179	0	0	9	5.02793	unknown 2
TGCCGAGTCGTTAGTG-1-0	sittc6	0	FALSE	134	166	16	9.63855	17	10.241	cortex
GATAGAATCATGCCCT-1-0	sittc6	0	FALSE	123	166	13	7.83133	1	0.60241	undifferentiated cells
TGCACGGAGGGAGTTC-1-0	sittc6	0	FALSE	138	173	0	0	0	0	IM epidermis
GTGGAGATCACCACAA-1-0	sittc6	0	FALSE	177	194	0	0	1	0.515464	BD
ATCTTCAAGGAACTCG-1-0	sittc6	0	FALSE	157	176	0	0	0	0	rib zone
GAAATGAAGTCTAGCT-1-0	sittc6	0	FALSE	168	183	1	0.546448	1	0.546448	EP
ACCATTTGTCCGGTCA-1-0	sittc6	0	FALSE	145	171	0	0	0	0	rib zone
TGCAGTATCTCTCTAA-1-0	sittc6	0	FALSE	105	144	1	0.694444	0	0	undifferentiated cells
TCACACCGTGGTTTGT-1-0	sittc6	0	FALSE	126	161	1	0.621118	9	5.59006	stress-response
TCCATGCGTCTTCGAA-1-0	sittc6	0	FALSE	140	170	0	0	0	0	procambium
TCAAGCATCCTCACTG-1-0	sittc6	0	FALSE	109	164	10	6.09756	6	3.65854	G2/M-phase
GTGCGTGTCTAGGAAA-1-0	sittc6	0	FALSE	168	183	2	1.0929	2	1.0929	unknown 1
GTTGTCCCATCTTTCA-1-0	sittc6	0	FALSE	108	156	6	3.84615	11	7.05128	unknown 1
GCGGAAACAACACTAC-1-0	sittc6	0	FALSE	153	170	4	2.35294	0	0	rib zone
CCTTTGGGTATCCTCC-1-0	sittc6	0	FALSE	131	166	0	0	1	0.60241	unknown 1
TCCATGCCAGAAACCG-1-0	sittc6	0	FALSE	142	166	1	0.60241	10	6.0241	unknown 1
CCTCAGTCATCGTCCT-1-0	sittc6	0	FALSE	122	166	0	0	12	7.22892	stress-response
CATTCTACACATAACC-1-0	sittc6	0	FALSE	140	172	4	2.32558	1	0.581395	EP
CGATGCGCATGACAGG-1-0	sittc6	0	FALSE	142	166	1	0.60241	1	0.60241	S-phase
GAGCCTGGTCGAGCAA-1-0	sittc6	0	FALSE	10	159	13	8.1761	0	0	unknown 1
AGCTCAAAGCCTATTG-1-0	sittc6	0	FALSE	134	155	7	4.51613	7	4.51613	procambium
GTCGCGATCTTAAGGC-1-0	sittc6	0	FALSE	172	184	0	0	1	0.543478	unknown 2
TTGATGGGTAGTTAGA-1-0	sittc6	0	FALSE	169	185	10	5.40541	9	4.86486	unknown 1
CTCAGGGCAACTGATC-1-0	sittc6	0	FALSE	155	175	1	0.571429	2	1.14286	procambium
TCGTAGACACTCCACT-1-0	sittc6	0	FALSE	115	176	3	1.70455	8	4.54545	G2/M-phase
AGGCCACCACTTCCTG-1-0	sittc6	0	FALSE	124	168	16	9.52381	8	4.7619	procambium
TTCATTGAGTTGCGAG-1-0	sittc6	0	FALSE	151	177	0	0	0	0	rib zone
ACTGCAAAGCTGCCAC-1-0	sittc6	0	FALSE	133	170	14	8.23529	7	4.11765	unknown 1
GGGTGTCGTGGGCTCT-1-0	sittc6	0	FALSE	145	164	0	0	0	0	procambium
GTAACACGTAGCACAG-1-0	sittc6	0	FALSE	112	144	3	2.08333	12	8.33333	stem epidermis
GAGGGATAGAAGCCAC-1-0	sittc6	0	FALSE	161	175	0	0	0	0	unknown 2
CTCACTGGTGAGATAT-1-0	sittc6	0	FALSE	146	166	0	0	1	0.60241	rib zone
GAGATGGCATGTCTAG-1-0	sittc6	0	FALSE	144	163	0	0	0	0	IM epidermis
TGTTCTACAATAACGA-1-0	sittc6	0	FALSE	156	167	1	0.598802	2	1.1976	rib zone
AAAGGTAGTTACCTGA-1-0	sittc6	0	FALSE	131	158	8	5.06329	8	5.06329	unknown 1
AGAGAATTCGGTCGAC-1-0	sittc6	0	FALSE	141	172	2	1.16279	0	0	rib zone
TCCACCAGTTCCGCGA-1-0	sittc6	0	FALSE	156	175	0	0	0	0	G2/M-phase
GTGAGGAGTGTCATCA-1-0	sittc6	0	FALSE	148	173	7	4.04624	2	1.15607	unknown 1
TTGTTCAGTCGTCATA-1-0	sittc6	0	FALSE	91	149	0	0	0	0	unknown 1
CTTCAATTCTGTCTCG-1-0	sittc6	0	FALSE	144	164	2	1.21951	8	4.87805	rib zone
ACGTACAAGAGGACTC-1-0	sittc6	0	FALSE	149	169	2	1.18343	2	1.18343	rib zone
TCCGTGTGTGATCATC-1-0	sittc6	0	FALSE	107	146	8	5.47945	19	13.0137	IM epidermis
ACGTCCTAGCAAGTGC-1-0	sittc6	0	FALSE	128	146	1	0.684932	1	0.684932	unknown 1
CACATGATCTTAGCCC-1-0	sittc6	0	FALSE	98	137	12	8.75912	12	8.75912	photosynthetic cells
GCCAACGGTAACAAGT-1-0	sittc6	0	FALSE	132	162	0	0	0	0	G2/M-phase
TGTCAGACAGCGTACC-1-0	sittc6	0	FALSE	146	159	1	0.628931	1	0.628931	rib zone
CTCATGCTCACAGTGT-1-0	sittc6	0	FALSE	133	164	2	1.21951	1	0.609756	unknown 2
AGGGTTTCAAACCATC-1-0	sittc6	0	FALSE	129	154	4	2.5974	4	2.5974	procambium
CGATGCGTCCCGGTAG-1-0	sittc6	0	FALSE	134	154	1	0.649351	0	0	unknown 2
GACTCTCTCCATACAG-1-0	sittc6	0	FALSE	105	154	14	9.09091	12	7.79221	unknown 1
ATGTCTTGTCTAACGT-1-0	sittc6	0	FALSE	147	161	0	0	0	0	EP
TTTCATGCATGGGAAC-1-0	sittc6	0	FALSE	145	169	9	5.32544	2	1.18343	IM epidermis
ACCATTTTCATCCCGT-1-0	sittc6	0	FALSE	139	165	4	2.42424	16	9.69697	S-phase
GTGTGATCAACGGGTA-1-0	sittc6	0	FALSE	130	153	9	5.88235	5	3.26797	rib zone
CGGGACTAGCTCGTGC-1-0	sittc6	0	FALSE	125	153	15	9.80392	17	11.1111	unknown 1
GCCCAGAGTAGGAGTC-1-0	sittc6	0	FALSE	151	163	2	1.22699	6	3.68098	unknown 2
CCGTGAGCAAGTGGTG-1-0	sittc6	0	FALSE	138	151	0	0	0	0	BD
GGGCGTTAGCTATCCA-1-0	sittc6	0	FALSE	109	147	0	0	57	38.7755	photosynthetic cells
ATTGGGTCAGTCGAGA-1-0	sittc6	0	FALSE	138	161	4	2.48447	0	0	unknown 1
ACCAACAAGTCTTCGA-1-0	sittc6	0	FALSE	124	149	0	0	0	0	IM epidermis
TCTAACTGTAGTGCGA-1-0	sittc6	0	FALSE	126	144	2	1.38889	1	0.694444	unknown 2
CACTGGGGTCGATTCA-1-0	sittc6	0	FALSE	128	138	0	0	9	6.52174	unknown 1
AAAGGTACAGTTAGGG-1-0	sittc6	0	FALSE	140	154	0	0	0	0	rib zone
TGTTTGTGTTGTGCCG-1-0	sittc6	0	FALSE	149	161	2	1.24224	0	0	BD
TTGTTGTGTGCGGTAA-1-0	sittc6	0	FALSE	148	163	1	0.613497	3	1.84049	EP
CTGCCTAGTGGTTTAC-1-0	sittc6	0	FALSE	115	145	3	2.06897	11	7.58621	S-phase
TGATCAGCACGTCATA-1-0	sittc6	0	FALSE	132	158	1	0.632911	0	0	unknown 2
CTTCTCTAGGACGCAT-1-0	sittc6	0	FALSE	132	154	0	0	0	0	unknown 1
ACATTTCGTGCGCTCA-1-0	sittc6	0	FALSE	127	162	9	5.55556	0	0	unknown 1
CGTTCTGTCGCTGTTC-1-0	sittc6	0	FALSE	119	146	4	2.73973	2	1.36986	G2/M-phase
TAACCAGCAGGTGACA-1-0	sittc6	0	FALSE	133	155	1	0.645161	1	0.645161	unknown 1
AACACACTCTTGAACG-1-0	sittc6	0	FALSE	156	176	2	1.13636	0	0	G2/M-phase
CTACCTGAGTGATGGC-1-0	sittc6	0	FALSE	94	135	3	2.22222	0	0	EP
GTCTAGATCAGATTGC-1-0	sittc6	0	FALSE	138	164	4	2.43902	10	6.09756	stress-response
GTGCAGCAGGAACGAA-1-0	sittc6	0	FALSE	133	161	7	4.34783	20	12.4224	unknown 1
GGAGAACTCACCGGTG-1-0	sittc6	0	FALSE	122	143	3	2.0979	6	4.1958	S-phase
GTTCGCTAGTCGTTAC-1-0	sittc6	0	FALSE	134	150	1	0.666667	9	6	unknown 2
GAGACCCCAGCAGGAT-1-0	sittc6	0	FALSE	141	166	5	3.01205	5	3.01205	G2/M-phase
TAATCTCGTAGTCGTT-1-0	sittc6	0	FALSE	151	161	0	0	0	0	unknown 2
AGCTCAATCCCTGGTT-1-0	sittc6	0	FALSE	110	133	2	1.50376	1	0.75188	unknown 1
CACGTGGCAATAACGA-1-0	sittc6	0	FALSE	135	160	0	0	27	16.875	unknown 2
CTGTGGGTCTCTAGGA-1-0	sittc6	0	FALSE	99	132	3	2.27273	33	25	photosynthetic cells
AGTTCGAAGTGTACAA-1-0	sittc6	0	FALSE	129	153	0	0	2	1.30719	rib zone
TGTCCACTCGAAGGAC-1-0	sittc6	0	FALSE	154	170	0	0	7	4.11765	S-phase
CACTGAACACAGCCAC-1-0	sittc6	0	FALSE	106	140	7	5	11	7.85714	unknown 1
TACAGGTTCGGAATGG-1-0	sittc6	0	FALSE	126	137	1	0.729927	1	0.729927	unknown 2
CCTCACACACTTGTCC-1-0	sittc6	0	FALSE	102	142	4	2.8169	3	2.11268	stem epidermis
ACAGAAATCCTGTTAT-1-0	sittc6	0	FALSE	101	141	8	5.67376	3	2.12766	procambium
GATTTCTTCAAACCCA-1-0	sittc6	0	FALSE	95	130	1	0.769231	12	9.23077	rib zone
CGTGCTTGTTAGTCGT-1-0	sittc6	0	FALSE	127	145	0	0	1	0.689655	xylem parenchyma
TACAGGTAGATGACCG-1-0	sittc6	0	FALSE	132	148	1	0.675676	1	0.675676	unknown 2
TCGGATACAGTTAAAG-1-0	sittc6	0	FALSE	146	161	0	0	1	0.621118	G2/M-phase
GAGAAATTCCTACCAC-1-0	sittc6	0	FALSE	133	157	0	0	3	1.91083	S-phase
CGAGTTAGTTGCCGAC-1-0	sittc6	0	FALSE	119	141	11	7.80142	4	2.83688	S-phase
CGTGATAAGCGGACAT-1-0	sittc6	0	FALSE	152	167	1	0.598802	3	1.79641	S-phase
TCTCCGATCACTGATG-1-0	sittc6	0	FALSE	108	145	5	3.44828	1	0.689655	IM epidermis
GCAACATCAATTCACG-1-0	sittc6	0	FALSE	152	164	0	0	0	0	unknown 2
TCCTGCAAGTATGAGT-1-0	sittc6	0	FALSE	121	147	4	2.72109	0	0	BD
TGACTCCCACTGCTTC-1-0	sittc6	0	FALSE	84	136	0	0	0	0	EP
CAATGACCACTATCCC-1-0	sittc6	0	FALSE	108	144	0	0	0	0	cortex
TTGGGCGGTCTACGTA-1-0	sittc6	0	FALSE	103	138	7	5.07246	11	7.97101	S-phase
TGGATCAAGAGAACCC-1-0	sittc6	0	FALSE	80	121	4	3.30578	2	1.65289	stress-response
ATGTCCCAGCAGAAAG-1-0	sittc6	0	FALSE	117	142	1	0.704225	0	0	EP
GGATGTTTCGAGATGG-1-0	sittc6	0	FALSE	93	136	5	3.67647	10	7.35294	EP
CGTTGGGCAAAGCTCT-1-0	sittc6	0	FALSE	127	148	4	2.7027	4	2.7027	S-phase
TCTATACAGACATAAC-1-0	sittc6	0	FALSE	101	136	1	0.735294	0	0	unknown 1
AATGGAAAGTAAACAC-1-0	sittc6	0	FALSE	107	133	6	4.51128	0	0	IM epidermis
TGATCTTTCAAGCCGC-1-0	sittc6	0	FALSE	134	148	0	0	3	2.02703	rib zone
CTATCCGAGAGAGGTA-1-0	sittc6	0	FALSE	124	145	1	0.689655	0	0	EP
AGGCTGCAGTCCTGTA-1-0	sittc6	0	FALSE	109	147	1	0.680272	25	17.0068	procambium
GTCGTAATCTATCCAT-1-0	sittc6	0	FALSE	139	152	6	3.94737	0	0	unknown 1
GAAGTAAAGAGTGGCT-1-0	sittc6	0	FALSE	138	146	1	0.684932	6	4.10959	BD
CTTCTAATCAGGACGA-1-0	sittc6	0	FALSE	92	122	1	0.819672	0	0	EP
CTGAGGCCAATATCCG-1-0	sittc6	0	FALSE	134	143	1	0.699301	0	0	procambium
TCAGGTAAGAACTGAT-1-0	sittc6	0	FALSE	129	148	6	4.05405	1	0.675676	S-phase
ACGTACATCTGGGCGT-1-0	sittc6	0	FALSE	82	125	0	0	0	0	rib zone
TGCATCCGTACCTTCC-1-0	sittc6	0	FALSE	109	138	1	0.724638	3	2.17391	unknown 1
GTAATGCGTGGGACAT-1-0	sittc6	0	FALSE	116	137	0	0	1	0.729927	IM epidermis
GATGATCAGGCTGGAT-1-0	sittc6	0	FALSE	136	151	4	2.64901	3	1.98676	S-phase
GCATTAGAGGCATGGT-1-0	sittc6	0	FALSE	129	145	0	0	0	0	rib zone
CTTAGGACAGTCGGTC-1-0	sittc6	0	FALSE	108	141	14	9.92908	4	2.83688	xylem parenchyma
AAACGCTAGTAACAGT-1-0	sittc6	0	FALSE	143	150	0	0	0	0	unknown 1
AGACACTAGGTACAGC-1-0	sittc6	0	FALSE	103	134	0	0	1	0.746269	G2/M-phase
TTGTGGATCACTCGAA-1-0	sittc6	0	FALSE	122	140	0	0	0	0	rib zone
GTGGAGATCTCCGATC-1-0	sittc6	0	FALSE	121	151	1	0.662252	0	0	G2/M-phase
TACGGGCTCGTAGTGT-1-0	sittc6	0	FALSE	104	130	0	0	0	0	IM epidermis
GCAGTTAAGGGAGGAC-1-0	sittc6	0	FALSE	126	147	0	0	4	2.72109	rib zone
GAACACTAGGCGAAGG-1-0	sittc6	0	FALSE	133	148	1	0.675676	0	0	EP
GGAGGTACACGCTGAC-1-0	sittc6	0	FALSE	102	135	13	9.62963	4	2.96296	unknown 1
TGCTCGTCATAATCCG-1-0	sittc6	0	FALSE	127	140	0	0	0	0	procambium
GTCACGGCACAGAAGC-1-0	sittc6	0	FALSE	96	115	4	3.47826	0	0	S-phase
GTCATTTTCTGTCAGA-1-0	sittc6	0	FALSE	97	132	0	0	2	1.51515	stem epidermis
GGGTCACCAACGATTC-1-0	sittc6	0	FALSE	107	130	2	1.53846	2	1.53846	unknown 2
GAATAGAAGAGGGTCT-1-0	sittc6	0	FALSE	104	131	3	2.29008	7	5.34351	procambium
AATGACCAGTTCCTGA-1-0	sittc6	0	FALSE	81	112	0	0	0	0	unknown 1
AACAGGGTCCCAGGCA-1-0	sittc6	0	FALSE	121	138	0	0	0	0	unknown 2
TATTGCTGTTATGACC-1-0	sittc6	0	FALSE	80	117	4	3.4188	0	0	unknown 1
CGTTGGGGTGACCTGC-1-0	sittc6	0	FALSE	107	130	3	2.30769	0	0	rib zone
CCATCACGTTAGCGGA-1-0	sittc6	0	FALSE	111	129	0	0	3	2.32558	IM epidermis
AGATGAATCTGCTCTG-1-0	sittc6	0	FALSE	104	125	1	0.8	4	3.2	G2/M-phase
CTCATCGCAGTCAGAG-1-0	sittc6	0	FALSE	103	131	7	5.34351	0	0	rib zone
TCATGGAGTCATTCCC-1-0	sittc6	0	FALSE	110	118	2	1.69492	1	0.847458	EP
GCTGAATCACTAGGTT-1-0	sittc6	0	FALSE	96	126	9	7.14286	0	0	unknown 1
ACATGCACATCCAACA-1-0	sittc6	0	FALSE	109	133	5	3.7594	6	4.51128	cortex
TGGGAAGTCCAGCTCT-1-0	sittc6	0	FALSE	99	124	5	4.03226	3	2.41935	G2/M-phase
GTCGCGATCTCTCTTC-1-0	sittc6	0	FALSE	100	122	1	0.819672	0	0	rib zone
TCAAGTGAGACTCTAC-1-0	sittc6	0	FALSE	102	146	5	3.42466	3	2.05479	G2/M-phase
ACTTTGTCAACCTATG-1-0	sittc6	0	FALSE	133	149	3	2.01342	1	0.671141	S-phase
ATTGGGTCAAAGCACG-1-0	sittc6	0	FALSE	119	135	4	2.96296	0	0	stem epidermis
CGTAAGTAGGTACATA-1-0	sittc6	0	FALSE	79	105	1	0.952381	25	23.8095	photosynthetic cells
GGGACAAGTTTGAACC-1-0	sittc6	0	FALSE	98	118	0	0	0	0	unknown 2
CTGCGAGCAGGACGAT-1-0	sittc6	0	FALSE	107	127	0	0	0	0	unknown 1
AGGATAAAGCAATTCC-1-0	sittc6	0	FALSE	87	98	3	3.06122	0	0	S-phase
ATCCCTGAGCGTCAAG-1-0	sittc6	0	FALSE	116	134	3	2.23881	2	1.49254	EP
GGGTCACAGGGTTGCA-1-0	sittc6	0	FALSE	115	123	1	0.813008	0	0	procambium
CGTAATGTCTCTCTAA-1-0	sittc6	0	FALSE	107	128	1	0.78125	0	0	unknown 1
TCTACCGCAATACCTG-1-0	sittc6	0	FALSE	93	115	0	0	0	0	procambium
GCTTTCGAGTTGCGAG-1-0	sittc6	0	FALSE	113	134	0	0	4	2.98507	stress-response
CCTTTGGGTATGCGTT-1-0	sittc6	0	FALSE	107	120	0	0	1	0.833333	unknown 2
TCATTTGGTGCATGAG-1-0	sittc6	0	FALSE	102	111	2	1.8018	3	2.7027	unknown 2
CTCAGGGCAGAGATTA-1-0	sittc6	0	FALSE	106	136	0	0	0	0	stress-response
CCTAACCGTGCATTTG-1-0	sittc6	0	FALSE	103	125	2	1.6	0	0	procambium
GATCATGCAAGCGAGT-1-0	sittc6	0	FALSE	102	121	2	1.65289	1	0.826446	unknown 2
CGTAGTAGTTTAAGGA-1-0	sittc6	0	FALSE	111	126	0	0	2	1.5873	procambium
ACTTCCGCACTGCGAC-1-0	sittc6	0	FALSE	92	108	0	0	0	0	undifferentiated cells
GCACGGTAGGGTCAAC-1-0	sittc6	0	FALSE	83	104	1	0.961538	2	1.92308	unknown 1
GGAATGGCAATGCTCA-1-0	sittc6	0	FALSE	114	129	0	0	0	0	unknown 2
CAATCGAGTGATACTC-1-0	sittc6	0	FALSE	94	121	5	4.13223	0	0	unknown 2
TTCCAATGTACTCCCT-1-0	sittc6	0	FALSE	99	113	1	0.884956	0	0	IM epidermis
GTTATGGCAAGCGAAC-1-0	sittc6	0	FALSE	115	134	0	0	0	0	rib zone
GATAGAATCTCGCCTA-1-0	sittc6	0	FALSE	121	130	0	0	0	0	unknown 1
TTGGGCGTCTTCGACC-1-0	sittc6	0	FALSE	70	96	4	4.16667	0	0	unknown 1
CAATCGAGTTTGGAGG-1-0	sittc6	0	FALSE	124	136	0	0	0	0	unknown 1
GGGATGATCGCCAACG-1-0	sittc6	0	FALSE	97	115	2	1.73913	0	0	IM epidermis
TTACCATAGCGTGAGT-1-0	sittc6	0	FALSE	119	133	0	0	5	3.7594	unknown 1
AATCGTGAGCTAATCC-1-0	sittc6	0	FALSE	112	128	0	0	0	0	floral identity
TCTCACGCATGTGCTA-1-0	sittc6	0	FALSE	80	116	2	1.72414	0	0	G2/M-phase
CATGCTCTCAAACCCA-1-0	sittc6	0	FALSE	91	110	3	2.72727	0	0	EP
ACATTTCCAAATGGAT-1-0	sittc6	0	FALSE	118	125	0	0	0	0	unknown 1
TCCTCCCGTCTAGATC-1-0	sittc6	0	FALSE	85	109	1	0.917431	3	2.75229	rib zone
CATGAGTCAGCGTATT-1-0	sittc6	0	FALSE	64	117	9	7.69231	8	6.83761	unknown 1
TCGGGCAAGACTACGG-1-0	sittc6	0	FALSE	86	103	1	0.970874	2	1.94175	rib zone
CATGCTCTCGGTCATA-1-0	sittc6	0	FALSE	84	100	3	3	11	11	unknown 1
AAAGGTAGTAACCCGC-1-0	sittc6	0	FALSE	84	113	2	1.76991	17	15.0442	unknown 1
GTGACGCGTGCCTTCT-1-0	sittc6	0	FALSE	98	124	1	0.806452	0	0	procambium
GGCTTGGAGGGATCGT-1-0	sittc6	0	FALSE	106	125	4	3.2	8	6.4	unknown 1
CAGATCACAAACACGG-1-0	sittc6	0	FALSE	115	117	2	1.7094	0	0	IM epidermis
ATTCTTGTCCGATAGT-1-0	sittc6	0	FALSE	106	125	1	0.8	0	0	procambium
GCGATCGAGGTTACAA-1-0	sittc6	0	FALSE	89	118	0	0	24	20.339	unknown 1
CGAGTGCTCCCTGTTG-1-0	sittc6	0	FALSE	73	94	5	5.31915	1	1.06383	S-phase
CAATACGAGATGCAGC-1-0	sittc6	0	FALSE	92	111	0	0	1	0.900901	unknown 2
CTTTCGGTCTTACGGA-1-0	sittc6	0	FALSE	97	121	1	0.826446	0	0	stem epidermis
CTTCCGATCAGACAAA-1-0	sittc6	0	FALSE	105	121	1	0.826446	0	0	unknown 2
AGTAGTCCAACCCTAA-1-0	sittc6	0	FALSE	91	110	3	2.72727	1	0.909091	xylem parenchyma
CCTCAACCACGCGTCA-1-0	sittc6	0	FALSE	79	98	5	5.10204	1	1.02041	unknown 1
GATGCTATCCGGCAAC-1-0	sittc6	0	FALSE	104	125	0	0	0	0	EP
AGAACAACAATTGCCA-1-0	sittc6	0	FALSE	93	112	2	1.78571	0	0	IM epidermis
GCCAGCATCGTCGGGT-1-0	sittc6	0	FALSE	118	131	2	1.52672	12	9.16031	pollen
CTTAGGAGTTGCTCGG-1-0	sittc6	0	FALSE	96	107	2	1.86916	0	0	S-phase
CACAGATCAAACAGGC-1-0	sittc6	0	FALSE	117	129	1	0.775194	0	0	unknown 2
ATCCTATTCTCTATGT-1-0	sittc6	0	FALSE	59	101	4	3.9604	7	6.93069	G2/M-phase
AGAACAAGTGTACAGG-1-0	sittc6	0	FALSE	103	125	1	0.8	28	22.4	cortex
TAGAGTCGTGATCATC-1-0	sittc6	0	FALSE	95	108	5	4.62963	17	15.7407	unknown 1
TGATTCTCAGCACCCA-1-0	sittc6	0	FALSE	56	87	2	2.29885	0	0	IM epidermis
GAGTTGTCAGTGGCTC-1-0	sittc6	0	FALSE	107	118	5	4.23729	0	0	cortex
GTCTAGACATACAGAA-1-0	sittc6	0	FALSE	79	89	0	0	0	0	unknown 2
CGGACACCACAACGAG-1-0	sittc6	0	FALSE	100	124	0	0	4	3.22581	unknown 2
AGGGCTCGTAATTGGA-1-0	sittc6	0	FALSE	91	112	1	0.892857	0	0	IM epidermis
AATGGAAGTGGGTTGA-1-0	sittc6	0	FALSE	106	117	0	0	1	0.854701	rib zone
AGTGACTTCCGATTAG-1-0	sittc6	0	FALSE	93	115	10	8.69565	2	1.73913	unknown 1
CCCATTGTCAATGCAC-1-0	sittc6	0	FALSE	87	104	2	1.92308	1	0.961538	xylem parenchyma
CACTTCGGTTATGGTC-1-0	sittc6	0	FALSE	100	114	0	0	0	0	procambium
AACCAACTCAAGCCCG-1-0	sittc6	0	FALSE	95	113	2	1.76991	0	0	unknown 1
GATTCGACATGACAAA-1-0	sittc6	0	FALSE	90	96	3	3.125	3	3.125	unknown 1
CATCGTCGTTGGCCGT-1-0	sittc6	0	FALSE	99	118	1	0.847458	0	0	IM epidermis
TCCACGTAGAACCCGA-1-0	sittc6	0	FALSE	85	100	1	1	2	2	unknown 1
CACTGGGCACCCTTAC-1-0	sittc6	0	FALSE	73	101	1	0.990099	2	1.9802	stress-response
TTGAACGAGTCATAGA-1-0	sittc6	0	FALSE	89	102	0	0	6	5.88235	unknown 2
CTCTCAGTCAGCATTG-1-0	sittc6	0	FALSE	101	116	0	0	0	0	undifferentiated cells
CTGCCTAGTTTCAGAC-1-0	sittc6	0	FALSE	89	111	0	0	3	2.7027	G2/M-phase
TGGAGGATCTAGGCCG-1-0	sittc6	0	FALSE	92	118	0	0	0	0	EP
CTACAGACACCCTAAA-1-0	sittc6	0	FALSE	55	71	0	0	2	2.8169	BD
GTAATCGGTATAGGGC-1-0	sittc6	0	FALSE	99	111	4	3.6036	0	0	unknown 1
TGGGAAGAGTCGCCCA-1-0	sittc6	0	FALSE	83	98	8	8.16327	0	0	rib zone
GCACTAAAGGCATCAG-1-0	sittc6	0	FALSE	100	125	0	0	0	0	xylem parenchyma
TAGGAGGCATCGGAGA-1-0	sittc6	0	FALSE	80	104	0	0	0	0	unknown 2
GGGAGATTCGGTCGGT-1-0	sittc6	0	FALSE	112	125	0	0	0	0	IM epidermis
CCTTGTGCAGAGAATT-1-0	sittc6	0	FALSE	96	107	1	0.934579	1	0.934579	G2/M-phase
CTTGAGACACTTGACA-1-0	sittc6	0	FALSE	70	99	8	8.08081	0	0	EP
TAGACTGTCGAGTGAG-1-0	sittc6	0	FALSE	86	89	0	0	1	1.1236	unknown 2
CCTAAGAAGTCATACC-1-0	sittc6	0	FALSE	76	93	1	1.07527	0	0	procambium
TTCATGTAGTTGCTCA-1-0	sittc6	0	FALSE	86	99	1	1.0101	0	0	IM epidermis
TCCCACAGTGGTCTCG-1-0	sittc6	0	FALSE	83	107	0	0	1	0.934579	procambium
GACAGCCGTAATCAAG-1-0	sittc6	0	FALSE	73	94	6	6.38298	4	4.25532	unknown 1
CGAAGGAGTTCCAAAC-1-0	sittc6	0	FALSE	102	113	0	0	0	0	procambium
TGAGGGATCGATGGAG-1-0	sittc6	0	FALSE	78	88	1	1.13636	2	2.27273	rib zone
GGCGTCACATCTCAAG-1-0	sittc6	0	FALSE	100	107	1	0.934579	0	0	IM epidermis
AGCCACGAGAAGCCTG-1-0	sittc6	0	FALSE	85	104	0	0	0	0	stress-response
CATGCTCAGACCGCCT-1-0	sittc6	0	FALSE	106	115	0	0	0	0	EP
CAAGGGAAGGTAAGGA-1-0	sittc6	0	FALSE	101	113	1	0.884956	2	1.76991	rib zone
CACAACAAGATGACCG-1-0	sittc6	0	FALSE	67	91	9	9.89011	1	1.0989	unknown 1
TCATACTGTAAGGTCG-1-0	sittc6	0	FALSE	93	112	3	2.67857	2	1.78571	cell wall-related
CACGGGTCATCGAGCC-1-0	sittc6	0	FALSE	95	104	0	0	0	0	cortex
TACTGCCCAAGACGGT-1-0	sittc6	0	FALSE	97	108	1	0.925926	0	0	procambium
GGGCCATCAGGCTACC-1-0	sittc6	0	FALSE	51	77	3	3.8961	0	0	unknown 1
GGTGATTAGCACGATG-1-0	sittc6	0	FALSE	81	82	1	1.21951	0	0	stem epidermis
ATGACCAGTTTGGCTA-1-0	sittc6	0	FALSE	94	105	0	0	0	0	procambium
ACCATTTGTTCTTGTT-1-0	sittc6	0	FALSE	54	88	2	2.27273	3	3.40909	unknown 2
GTTTACTAGAGCACTG-1-0	sittc6	0	FALSE	89	97	3	3.09278	1	1.03093	unknown 1
TTGCATTAGGGATGTC-1-0	sittc6	0	FALSE	67	83	3	3.61446	0	0	IM epidermis
AGGGTTTTCTCGCAGG-1-0	sittc6	0	FALSE	78	93	4	4.30108	0	0	unknown 1
CTCACTGTCCGATGTA-1-0	sittc6	0	FALSE	77	92	5	5.43478	0	0	unknown 1
TGCGGCATCCACAGCG-1-0	sittc6	0	FALSE	84	93	0	0	0	0	unknown 1
CAGTTAGTCCGCGAGT-1-0	sittc6	0	FALSE	64	85	3	3.52941	0	0	EP
GAGTGTTTCACACCCT-1-0	sittc6	0	FALSE	102	109	0	0	0	0	S-phase
ATGAAAGGTATACCTG-1-0	sittc6	0	FALSE	70	88	4	4.54545	0	0	cortex
TTCTTGATCTGAATCG-1-0	sittc6	0	FALSE	89	100	0	0	0	0	S-phase
TGGAGGACAGAGTAAT-1-0	sittc6	0	FALSE	94	111	1	0.900901	2	1.8018	G2/M-phase
CGAAGGATCAGCTTCC-1-0	sittc6	0	FALSE	89	106	4	3.77358	0	0	stress-response
ACAGAAACATGTGCTA-1-0	sittc6	0	FALSE	77	91	2	2.1978	0	0	unknown 1
AGTGATCAGATAGCAT-1-0	sittc6	0	FALSE	72	98	1	1.02041	0	0	IM epidermis
TGGATCAAGCGTATGG-1-0	sittc6	0	FALSE	95	109	0	0	30	27.5229	photosynthetic cells
AACGGGATCATCGCAA-1-0	sittc6	0	FALSE	98	104	0	0	0	0	xylem parenchyma
CATTGCCAGCGGACAT-1-0	sittc6	0	FALSE	60	90	2	2.22222	0	0	unknown 2
TCATGTTCATTCTCCG-1-0	sittc6	0	FALSE	57	74	2	2.7027	1	1.35135	rib zone
GAGTGAGTCAACTGGT-1-0	sittc6	0	FALSE	54	66	1	1.51515	0	0	S-phase
TACAGGTTCGGACCAC-1-0	sittc6	0	FALSE	81	88	0	0	0	0	IM epidermis
ATGGTTGGTTCGGCTG-1-0	sittc6	0	FALSE	73	77	1	1.2987	0	0	rib zone
CAAGCTACACGTCGTG-1-0	sittc6	0	FALSE	60	78	2	2.5641	2	2.5641	stem epidermis
ATAGGCTAGAAGCGCT-1-0	sittc6	0	FALSE	63	67	0	0	9	13.4328	unknown 1
GACTGATGTGTGTTTG-1-0	sittc6	0	FALSE	87	104	0	0	32	30.7692	photosynthetic cells
TCGGGTGGTAATTAGG-1-0	sittc6	0	FALSE	96	104	0	0	0	0	stress-response
CTGATCCTCCTCACCA-1-0	sittc6	0	FALSE	76	90	2	2.22222	0	0	EP
TAGGGTTGTGCTTCAA-1-0	sittc6	0	FALSE	82	85	0	0	0	0	BD
CTCACTGGTTGGGATG-1-0	sittc6	0	FALSE	54	85	4	4.70588	2	2.35294	BD
GGGCTACGTCACCTTC-1-0	sittc6	0	FALSE	53	70	0	0	0	0	unknown 1
TTCGGTCAGTTGAAGT-1-0	sittc6	0	FALSE	79	89	1	1.1236	1	1.1236	IM epidermis
TGACAGTGTGGGCTCT-1-0	sittc6	0	FALSE	90	100	1	1	0	0	unknown 1
ACTATCTCAGCTTTGA-1-0	sittc6	0	FALSE	74	95	2	2.10526	2	2.10526	cortex
ACTTTCAGTAATTGGA-1-0	sittc6	0	FALSE	90	97	0	0	0	0	undifferentiated cells
CCCGAAGGTTTCCCAC-1-0	sittc6	0	FALSE	77	92	5	5.43478	0	0	unknown 1
AATGGCTAGCGATCGA-1-0	sittc6	0	FALSE	74	94	0	0	5	5.31915	S-phase
AGCGCTGCAGAGGACT-1-0	sittc6	0	FALSE	80	95	0	0	2	2.10526	stem epidermis
CATTGAGTCCATCACC-1-0	sittc6	0	FALSE	61	84	3	3.57143	0	0	IM epidermis
CAATCGAGTCTATGAC-1-0	sittc6	0	FALSE	50	82	0	0	0	0	S-phase
AACGAAAAGATCCCGC-1-0	sittc6	0	FALSE	66	82	7	8.53659	1	1.21951	IM epidermis
TAGCACAAGGAACGAA-1-0	sittc6	0	FALSE	70	85	3	3.52941	7	8.23529	photosynthetic cells
CTACTATGTCCCGGTA-1-0	sittc6	0	FALSE	30	76	0	0	0	0	unknown 2
AGGCCACGTTAAACAG-1-0	sittc6	0	FALSE	83	103	0	0	0	0	G2/M-phase
AGATGCTTCGAACGGA-1-0	sittc6	0	FALSE	80	88	1	1.13636	0	0	unknown 2
TTTCGATGTCGAATGG-1-0	sittc6	0	FALSE	67	81	2	2.46914	0	0	EP
TCTACCGAGAGAGCGG-1-0	sittc6	0	FALSE	73	77	1	1.2987	0	0	rib zone
GAGGGATCATCCGATA-1-0	sittc6	0	FALSE	48	76	1	1.31579	0	0	EP
AATTTCCAGAGCAGTC-1-0	sittc6	0	FALSE	77	79	0	0	4	5.06329	stem epidermis
GTCACTCGTGACGTCC-1-0	sittc6	0	FALSE	61	80	1	1.25	1	1.25	unknown 2
CGGGTCAGTACGACTT-1-0	sittc6	0	FALSE	80	86	2	2.32558	0	0	unknown 1
TCAGCCTGTGCTCGTG-1-0	sittc6	0	FALSE	59	75	0	0	18	24	cortex
GCCAACGAGTAGGCCA-1-0	sittc6	0	FALSE	70	97	2	2.06186	1	1.03093	S-phase
TACGTCCCAGAAGTGC-1-0	sittc6	0	FALSE	71	96	0	0	29	30.2083	unknown 2
GTGGAAGCAATTTCGG-1-0	sittc6	0	FALSE	71	90	0	0	34	37.7778	S-phase
CATGGTAAGAAGGCTC-1-0	sittc6	0	FALSE	88	96	0	0	0	0	unknown 1
TCTTAGTCACTAACCA-1-0	sittc6	0	FALSE	60	84	8	9.52381	0	0	cortex
CGTTGGGAGGAGCTGT-1-0	sittc6	0	FALSE	76	92	4	4.34783	10	10.8696	G2/M-phase
TACGGTAAGAGTCGAC-1-0	sittc6	0	FALSE	72	79	0	0	2	2.53165	xylem parenchyma
TAGACCACAAGCCTGC-1-0	sittc6	0	FALSE	70	76	1	1.31579	0	0	xylem parenchyma
CTTCGGTTCCGCAAAT-1-0	sittc6	0	FALSE	65	87	5	5.74713	0	0	rib zone
GCCGATGAGAAGCGAA-1-0	sittc6	0	FALSE	37	48	0	0	1	2.08333	G2/M-phase
CATTCCGTCTTCTGTA-1-0	sittc6	0	FALSE	67	87	1	1.14943	1	1.14943	G2/M-phase
CGGAGAACAGTCAGTT-1-0	sittc6	0	FALSE	78	84	1	1.19048	1	1.19048	stress-response
TAACCAGAGGAGGGTG-1-0	sittc6	0	FALSE	62	66	1	1.51515	7	10.6061	procambium
CAGGTATTCATGCAGT-1-0	sittc6	0	FALSE	64	84	6	7.14286	1	1.19048	BD
GACGTTATCCTCTAGC-1-0	sittc6	0	FALSE	67	74	1	1.35135	6	8.10811	unknown 1
GTCTTTAAGATCCAAA-1-0	sittc6	0	FALSE	58	69	1	1.44928	3	4.34783	procambium
TTGGGTAGTCCTCAGG-1-0	sittc6	0	FALSE	48	54	0	0	0	0	G2/M-phase
GCATCTCGTTAAGCAA-1-0	sittc6	0	FALSE	70	86	1	1.16279	0	0	xylem parenchyma
AACAGGGCATCGTGCG-1-0	sittc6	0	FALSE	41	70	0	0	1	1.42857	unknown 2
ATCCTATGTCGAACAG-1-0	sittc6	0	FALSE	68	75	0	0	12	16	unknown 2
GCTACCTCAAGCGCAA-1-0	sittc6	0	FALSE	53	72	1	1.38889	37	51.3889	unknown 2
AAGCGAGGTTAGGCCC-1-0	sittc6	0	FALSE	76	85	1	1.17647	0	0	unknown 2
CGTAGTAAGTGGTCAG-1-0	sittc6	0	FALSE	65	71	0	0	0	0	EP
TTTGGAGAGTGGACTG-1-0	sittc6	0	FALSE	60	73	1	1.36986	4	5.47945	procambium
TCATGAGTCGCATAGT-1-0	sittc6	0	FALSE	28	59	2	3.38983	0	0	EP
GCCGTGACAAGGTTGG-1-0	sittc6	0	FALSE	41	57	1	1.75439	0	0	EP
TTAGGCAAGTGCCCGT-1-0	sittc6	0	FALSE	94	102	0	0	0	0	unknown 1
TGTTCCGAGAAGTATC-1-0	sittc6	0	FALSE	80	86	1	1.16279	0	0	G2/M-phase
GTAATCGAGCGAACTG-1-0	sittc6	0	FALSE	49	70	2	2.85714	1	1.42857	stress-response
AAAGGGCTCTTGGCTC-1-0	sittc6	0	FALSE	53	73	6	8.21918	0	0	unknown 1
TCATGAGCACTGAGTT-1-0	sittc6	0	FALSE	70	83	3	3.61446	0	0	unknown 1
ACGGGTCGTGTCTAAC-1-0	sittc6	0	FALSE	52	68	4	5.88235	1	1.47059	S-phase
AAGACAATCTCGGCTT-1-0	sittc6	0	FALSE	63	84	2	2.38095	2	2.38095	stem epidermis
GTTTGGAAGTTACTCG-1-0	sittc6	0	FALSE	73	80	0	0	0	0	unknown 2
ATCCCTGAGCAAATGT-1-0	sittc6	0	FALSE	70	85	1	1.17647	1	1.17647	procambium
CTCATTAGTCAGACTT-1-0	sittc6	0	FALSE	64	89	0	0	42	47.191	unknown 1
CATGAGTCACTGCACG-1-0	sittc6	0	FALSE	61	68	5	7.35294	2	2.94118	unknown 1
GCCAACGGTACTCGTA-1-0	sittc6	0	FALSE	66	90	0	0	0	0	stem epidermis
CACATGACAATACGAA-1-0	sittc6	0	FALSE	75	86	2	2.32558	0	0	rib zone
CGATGGCCATGACGAG-1-0	sittc6	0	FALSE	36	58	2	3.44828	0	0	unknown 1
GTATTTCTCGAGAACG-1-0	sittc6	0	FALSE	71	79	0	0	0	0	unknown 2
CCTGTTGTCAAGGAGC-1-0	sittc6	0	FALSE	47	68	2	2.94118	1	1.47059	unknown 1
TGACTCCTCTGGGTCG-1-0	sittc6	0	FALSE	90	94	0	0	0	0	unknown 2
AGGTGTTAGCGTTACT-1-0	sittc6	0	FALSE	71	76	1	1.31579	0	0	unknown 2
TTCAATCTCCCTTGGT-1-0	sittc6	0	FALSE	63	76	4	5.26316	0	0	unknown 1
CCGAACGGTATGCAAA-1-0	sittc6	0	FALSE	61	66	0	0	0	0	procambium
AGGACTTAGCTGTGCC-1-0	sittc6	0	FALSE	57	74	0	0	0	0	stem epidermis
CATTGTTAGAGCTGAC-1-0	sittc6	0	FALSE	71	81	1	1.23457	0	0	stem epidermis
CTGCCATAGACTTCCA-1-0	sittc6	0	FALSE	56	62	1	1.6129	1	1.6129	unknown 1
GTCACTCAGAATCTAG-1-0	sittc6	0	FALSE	61	81	4	4.93827	2	2.46914	stem epidermis
[truncated: 8,027 more rows]

## Sheet: Table S3
Table S3	AGI numbers and gene names used in this study
AGI	Gene name used in this work
AT3G11415	AT3G11415
AT1G31258	AT1G31258
AT5G24735	AT5G24735
AT2G45780	AT2G45780
AT2G42425	AT2G42425
AT4G01533	AT4G01533
AT4G09195	AT4G09195
AT1G79075	AT1G79075
AT5G10278	AT5G10278
AT1G67238	AT1G67238
AT4G36648	AT4G36648
AT4G03605	AT4G03605
AT2G15128	AT2G15128
AT3G02832	AT3G02832
AT3G48115	AT3G48115
AT1G07977	AT1G07977
AT1G18745	AT1G18745
AT5G40275	AT5G40275
AT4G09405	AT4G09405
AT5G02975	AT5G02975
AT5G24206	AT5G24206
AT5G23155	AT5G23155
AT3G45638	AT3G45638
AT5G24205	AT5G24205
AT5G03285	AT5G03285
AT3G00980	AT3G00980
AT3G25795	AT3G25795
AT2G42485	AT2G42485
AT3G52748	AT3G52748
AT3G52742	AT3G52742
AT3G60176	AT3G60176
AT1G32172	AT1G32172
AT1G26558	AT1G26558
AT4G16892	AT4G16892
AT2G10537	AT2G10537
AT1G78865	AT1G78865
AT2G09215	AT2G09215
AT1G10682	AT1G10682
AT2G19796	AT2G19796
AT1G04425	AT1G04425
AT1G15405	AT1G15405
AT2G45245	AT2G45245
AT1G06677	AT1G06677
AT2G45023	AT2G45023
AT1G14518	AT1G14518
AT5G05785	AT5G05785
AT1G19968	AT1G19968
AT2G36307	ZPR4
AT1G24068	AT1G24068
AT3G44798	AT3G44798
AT5G06095	AT5G06095
AT1G08933	AT1G08933
AT3G04535	AT3G04535
AT4G30872	AT4G30872
AT3G07485	AT3G07485
AT3G03065	AT3G03065
AT5G33439	AT5G33439
AT3G05215	AT3G05215
AT5G05295	AT5G05295
AT3G61198	AT3G61198
AT5G22788	AT5G22788
AT1G70581	AT1G70581
AT4G30975	AT4G30975
AT1G58808	AT1G58808
AT3G04485	AT3G04485
AT3G08410	AT3G08410
AT5G23410	AT5G23410
AT4G05365	AT4G05365
AT5G43725	AT5G43725
AT1G25175	AT1G25175
AT1G11592	AT1G11592
AT4G26255	AT4G26255
AT2G09155	AT2G09155
AT1G70185	AT1G70185
AT4G23205	AT4G23205
AT4G08035	AT4G08035
AT1G26235	AT1G26235
AT1G34418	AT1G34418
AT3G57157	AT3G57157
AT1G08823	AT1G08823
AT4G40065	AT4G40065
AT1G64572	AT1G64572
AT3G60238	AT3G60238
AT5G28262	AT5G28262
AT2G39681	TAS2
AT4G05940	AT4G05940
AT4G04315	AT4G04315
AT5G02135	AT5G02135
AT5G34871	AT5G34871
AT5G38005	AT5G38005
AT4G39404	AT4G39404
AT2G42388	AT2G42388
AT1G31935	AT1G31935
AT2G07975	AT2G07975
AT2G07575	AT2G07575
AT5G43403	AT5G43403
AT3G05185	AT3G05185
AT1G11175	AT1G11175
AT5G37485	AT5G37485
AT1G49952	AT1G49952
AT3G59765	AT3G59765
AT3G07635	AT3G07635
AT3G03695	AT3G03695
AT4G03811	AT4G03811
AT2G18735	AT2G18735
AT1G66173	AT1G66173
AT1G58590	AT1G58590
AT1G49832	AT1G49832
AT1G21529	AT1G21529
AT1G09583	AT1G09583
AT4G13495	AT4G13495
AT3G17185	TASIR-ARF
AT2G15555	AT2G15555
AT1G55525	AT1G55525
AT1G05813	AT1G05813
AT1G07257	AT1G07257
AT4G14548	AT4G14548
AT5G28824	AT5G28824
AT3G13277	AT3G13277
AT1G77138	AT1G77138
AT1G64618	AT1G64618
AT1G70518	AT1G70518
AT5G08575	AT5G08575
AT2G44995	AT2G44995
AT1G50055	TAS1B
AT3G14185	AT3G14185
AT1G23052	AT1G23052
AT4G02005	AT4G02005
AT1G34392	AT1G34392
AT2G30945	AT2G30945
AT2G14878	AT2G14878
AT4G15242	AT4G15242
AT3G46614	AT3G46614
AT1G33615	AT1G33615
AT5G49615	TAS3b
AT4G16748	AT4G16748
AT4G12917	AT4G12917
AT4G10507	AT4G10507
AT3G07215	AT3G07215
AT5G08125	AT5G08125
AT2G05518	AT2G05518
AT3G41761	AT3G41761
AT3G06962	AT3G06962
AT3G05152	AT3G05152
AT1G08253	AT1G08253
AT3G44765	AT3G44765
AT3G15536	AT3G15536
AT2G06562	AT2G06562
AT1G09073	AT1G09073
AT2G15292	AT2G15292
AT4G04223	AT4G04223
AT1G07507	AT1G07507
AT5G06955	AT5G06955
AT1G46554	AT1G46554
AT2G06002	AT2G06002
AT5G33399	AT5G33399
AT1G50659	AT1G50659
AT3G12965	AT3G12965
AT1G05697	AT1G05697
AT3G26612	AT3G26612
AT1G04867	AT1G04867
AT2G08610	AT2G08610
AT3G27884	AT3G27884
AT2G27400	TAS1A
AT1G52347	AT1G52347
AT1G64563	AT1G64563
AT2G24735	AT2G24735
AT2G21188	AT2G21188
AT3G06125	AT3G06125
AT2G32795	AT2G32795
AT4G06701	AT4G06701
AT4G31408	AT4G31408
AT3G53365	AT3G53365
AT1G06797	AT1G06797
AT5G40316	AT5G40316
AT2G43375	AT2G43375
AT2G09475	AT2G09475
AT1G43765	AT1G43765
AT3G61118	AT3G61118
AT5G45475	AT5G45475
AT2G05685	AT2G05685
AT2G07042	AT2G07042
AT1G16635	AT1G16635
AT2G07405	AT2G07405
AT2G22482	AT2G22482
AT2G18440	GUT15
AT1G11185	AT1G11185
AT4G05905	AT4G05905
AT5G00885	AT5G00885
AT1G05547	AT1G05547
AT5G44569	AT5G44569
AT2G39675	TAS1C
AT1G08493	AT1G08493
AT1G09277	AT1G09277
AT1G22403	AT1G22403
AT3G55485	AT3G55485
AT5G48412	AT5G48412
AT3G60972	AT3G60972
AT2G09365	AT2G09365
AT4G16355	AT4G16355
AT4G03038	AT4G03038
AT1G67105	AT1G67105
AT2G41312	AT2G41312
AT3G18362	AT3G18362
AT2G04705	AT2G04705
AT1G52615	AT1G52615
AT2G30115	AT2G30115
AT5G07322	AT5G07322
AT5G06165	AT5G06165
AT5G02825	AT5G02825
AT5G57735	TASIR-ARF_1
AT1G57835	AT1G57835
AT1G68872	AT1G68872
AT5G50190	AT5G50190
AT3G54366	AT3G54366
AT1G69252	AT1G69252
AT2G31585	AT2G31585
AT2G46192	AT2G46192
AT2G01422	AT2G01422
AT2G05995	AT2G05995
AT3G41768	AT3G41768
AT4G03935	AT4G03935
ATCG00950	RRN23S.1
ATCG01180	RRN23S.2
AT3G41979	AT3G41979
ATMG00020	RRN26
AT2G01020	AT2G01020
ATCG01170	RRN4.5S.2
ATCG00920	RRN16S.1
ATMG01390	RRN18
ATCG01210	RRN16S.2
ATCG01160	RRN5S
ATCG00970	RRN5S_1
ATMG01380	RRN5
AT2G01010	AT2G01010
ATCG00960	RRN4.5S.1
AT4G18725	AT4G18725
AT1G61910	AT1G61910
AT1G56940	AT1G56940
ATMG00800	TRNE
AT3G63003	AT3G63003
AT1G56990	AT1G56990
AT2G45020	AT2G45020
AT5G02505	AT5G02505
AT1G10440	AT1G10440
AT3G46585	AT3G46585
AT1G61880	AT1G61880
AT1G05980	AT1G05980
AT2G22220	AT2G22220
AT1G57170	AT1G57170
AT1G48080	AT1G48080
AT1G60580	AT1G60580
AT2G17810	AT2G17810
AT4G16465	AT4G16465
AT3G05835	AT3G05835
AT1G80430	AT1G80430
AT5G58495	AT5G58495
AT1G60910	AT1G60910
AT1G56760	AT1G56760
AT5G09345	AT5G09345
AT5G49435	AT5G49435
AT1G09110	AT1G09110
AT1G74610	AT1G74610
AT5G43535	AT5G43535
AT2G30850	AT2G30850
AT1G56970	AT1G56970
AT1G04720	AT1G04720
AT5G27715	AT5G27715
AT3G51265	AT3G51265
AT5G35605	AT5G35605
AT1G13010	AT1G13010
ATCG00880	TRNL.2
AT2G16240	AT2G16240
ATCG00410	TRNF
AT1G45238	AT1G45238
AT3G16552	AT3G16552
AT5G14495	AT5G14495
AT1G57370	AT1G57370
AT1G57480	AT1G57480
AT4G03135	AT4G03135
AT2G35220	AT2G35220
ATMG09450	ATMG09450
AT3G02315	AT3G02315
AT1G56980	AT1G56980
AT1G70050	AT1G70050
AT3G30345	AT3G30345
AT5G66568	AT5G66568
AT1G28730	AT1G28730
ATMG00420	TRNS.3
AT4G25435	AT4G25435
AT3G12585	AT3G12585
AT3G52285	AT3G52285
AT3G18815	AT3G18815
AT5G07625	AT5G07625
AT1G45246	AT1G45246
AT4G16475	AT4G16475
AT1G08870	AT1G08870
AT3G15585	AT3G15585
AT1G56830	AT1G56830
AT1G73900	AT1G73900
AT4G39615	AT4G39615
AT4G24025	AT4G24025
AT1G07760	AT1G07760
AT5G56745	AT5G56745
AT1G57140	AT1G57140
AT4G31695	AT4G31695
AT1G22320	AT1G22320
AT5G59945	AT5G59945
AT1G16450	AT1G16450
AT1G59880	AT1G59880
AT1G28820	AT1G28820
AT1G49690	AT1G49690
AT1G57060	AT1G57060
AT1G63510	AT1G63510
AT5G15815	AT5G15815
AT1G68950	AT1G68950
AT1G28900	AT1G28900
ATCG01290	TRNI.4
AT4G39195	AT4G39195
AT1G57300	AT1G57300
AT2G15950	AT2G15950
ATCG00060	TRNQ
AT5G63145	AT5G63145
AT2G36510	AT2G36510
AT4G28915	AT4G28915
AT2G25400	AT2G25400
AT1G45240	AT1G45240
AT5G11475	AT5G11475
AT1G74570	AT1G74570
AT5G23665	AT5G23665
AT2G02600	AT2G02600
AT2G33660	AT2G33660
ATMG00340	TRNY.1
AT5G53487	AT5G53487
AT1G01870	AT1G01870
AT5G02385	AT5G02385
AT4G31075	AT4G31075
AT4G32475	AT4G32475
AT3G25715	AT3G25715
AT2G07754	AT2G07754
AT1G79240	AT1G79240
AT1G30430	AT1G30430
AT1G28950	AT1G28950
ATMG00380	TRNN
AT5G66535	AT5G66535
AT4G11216	AT4G11216
ATCG01200	TRNI.3
AT5G39535	AT5G39535
AT5G41605	AT5G41605
AT2G07794	AT2G07794
AT5G66755	AT5G66755
AT4G39865	AT4G39865
AT5G59395	AT5G59395
AT1G26430	AT1G26430
AT1G13840	AT1G13840
ATCG00990	TRNN.1
AT1G21420	AT1G21420
AT5G03445	AT5G03445
AT2G30190	AT2G30190
AT4G20115	AT4G20115
AT1G57500	AT1G57500
AT4G11177	AT4G11177
AT5G46325	AT5G46325
AT1G57120	AT1G57120
AT5G56365	AT5G56365
AT3G07025	AT3G07025
AT1G11640	AT1G11640
AT5G20856	AT5G20856
AT3G12385	AT3G12385
AT3G61545	AT3G61545
AT3G51135	AT3G51135
ATMG00100	TRNK.1
AT1G79290	AT1G79290
AT2G36860	AT2G36860
AT2G07766	AT2G07766
AT2G33140	AT2G33140
AT5G05795	AT5G05795
AT1G15450	AT1G15450
AT1G60840	AT1G60840
AT3G61755	AT3G61755
ATCG00090	TRNS.1
AT2G36520	AT2G36520
AT5G09755	AT5G09755
AT4G02055	AT4G02055
AT2G07759	AT2G07759
AT4G18255	AT4G18255
AT5G50805	AT5G50805
AT1G50070	AT1G50070
AT1G57260	AT1G57260
AT1G57420	AT1G57420
AT4G16105	AT4G16105
AT5G08075	AT5G08075
AT2G33900	AT2G33900
AT2G33940	AT2G33940
AT3G48515	AT3G48515
ATCG00310	TRNG.2
AT5G65535	AT5G65535
AT4G17765	AT4G17765
AT4G10815	AT4G10815
AT1G53410	AT1G53410
AT1G57410	AT1G57410
AT4G26375	AT4G26375
AT5G52815	AT5G52815
AT5G39895	AT5G39895
AT4G36245	AT4G36245
AT5G03452	AT5G03452
AT1G56770	AT1G56770
AT4G13265	AT4G13265
AT1G28860	AT1G28860
ATCG00980	TRNR.2
AT5G60963	AT5G60963
AT1G32620	AT1G32620
AT2G33930	AT2G33930
AT3G63006	AT3G63006
AT5G21378	AT5G21378
AT2G33950	AT2G33950
AT3G10035	AT3G10035
AT1G65830	AT1G65830
AT3G50505	AT3G50505
AT1G07580	AT1G07580
AT4G11355	AT4G11355
AT1G57510	AT1G57510
AT3G11285	AT3G11285
AT2G33650	AT2G33650
AT5G48675	AT5G48675
AT1G57100	AT1G57100
AT5G54865	AT5G54865
AT3G58035	AT3G58035
ATMG09950	ATMG09950
AT3G10015	AT3G10015
AT1G71700	AT1G71700
AT2G30180	AT2G30180
AT5G32017	AT5G32017
AT2G03700	AT2G03700
AT2G07753	AT2G07753
AT2G18310	AT2G18310
AT5G64505	AT5G64505
AT1G30830	AT1G30830
AT1G52350	AT1G52350
AT4G12115	AT4G12115
AT5G18755	AT5G18755
AT5G55055	AT5G55055
AT3G58165	AT3G58165
AT2G42020	AT2G42020
AT3G06665	AT3G06665
AT1G56740	AT1G56740
AT1G57150	AT1G57150
AT1G13240	AT1G13240
ATCG00460	TRNM
AT1G57030	AT1G57030
ATCG00230	TRND
AT1G57400	AT1G57400
AT2G07765	AT2G07765
ATMG00360	TRNC
AT3G53775	AT3G53775
AT3G13223	AT3G13223
AT5G44283	AT5G44283
AT4G08345	AT4G08345
AT1G77190	AT1G77190
AT5G06685	AT5G06685
AT3G02715	AT3G02715
AT4G12405	AT4G12405
AT1G21800	AT1G21800
AT5G48835	AT5G48835
AT4G12065	AT4G12065
AT1G57390	AT1G57390
AT1G06480	AT1G06480
AT3G29095	AT3G29095
AT1G03515	AT1G03515
AT1G42120	AT1G42120
AT5G64855	AT5G64855
AT4G27885	AT4G27885
AT5G03705	AT5G03705
AT3G61105	AT3G61105
AT2G33970	AT2G33970
AT3G49925	AT3G49925
AT2G33890	AT2G33890
AT4G28362	AT4G28362
ATMG00190	TRNG
AT1G28870	AT1G28870
AT3G55735	AT3G55735
AT3G61825	AT3G61825
AT1G56890	AT1G56890
AT1G12590	AT1G12590
AT3G53965	AT3G53965
AT1G69130	AT1G69130
AT1G79980	AT1G79980
AT1G57310	AT1G57310
AT4G31895	AT4G31895
AT2G27560	AT2G27560
ATMG01340	TRNM.2
AT1G57160	AT1G57160
AT1G57470	AT1G57470
AT1G13720	AT1G13720
AT1G57080	AT1G57080
ATCG00940	TRNA.1
AT1G28910	AT1G28910
AT1G56850	AT1G56850
AT1G56960	AT1G56960
AT1G56730	AT1G56730
AT1G28980	AT1G28980
AT1G56950	AT1G56950
AT5G10235	AT5G10235
AT1G57290	AT1G57290
AT5G57885	AT5G57885
AT3G46875	AT3G46875
AT1G56780	AT1G56780
AT1G28780	AT1G28780
AT1G20250	AT1G20250
AT5G09655	AT5G09655
AT5G15805	AT5G15805
AT1G33370	AT1G33370
AT1G68970	AT1G68970
AT4G32265	AT4G32265
AT4G34035	AT4G34035
AT1G17670	AT1G17670
AT1G08240	AT1G08240
AT5G05945	AT5G05945
AT2G36600	AT2G36600
AT1G01270	AT1G01270
AT1G45242	AT1G45242
AT3G09585	AT3G09585
AT1G28830	AT1G28830
AT1G56920	AT1G56920
AT3G45935	AT3G45935
AT1G20040	AT1G20040
AT5G64735	AT5G64735
AT5G54375	AT5G54375
AT1G15650	AT1G15650
AT2G36140	AT2G36140
AT3G52765	AT3G52765
AT1G31110	AT1G31110
AT1G50100	AT1G50100
AT3G55734	MIR393B
AT3G07065	AT3G07065
AT2G08015	AT2G08015
AT1G06653	AT1G06653
AT4G27765	MIR828A
AT5G04935	AT5G04935
AT3G26812	MIR169I
AT1G07867	AT1G07867
AT1G06643	AT1G06643
AT1G48267	MIR161
AT5G41905	MIR166E
AT2G03445	MIR398A
AT1G18075	MIR159B
AT1G08287	AT1G08287
AT2G05615	AT2G05615
AT1G35501	MIR773A
AT1G21202	MIR781A
AT2G47275	MIR403
AT5G04995	AT5G04995
AT3G09515	AT3G09515
AT5G41663	MIR319B
AT5G04975	AT5G04975
AT1G60072	MIR859A
AT1G26975	MIR395B
AT1G04423	AT1G04423
AT4G04365	AT4G04365
AT2G04935	AT2G04935
AT5G59505	MIR172E
AT3G63375	MIR167B
AT1G20375	MIR394A
AT3G04655	AT3G04655
AT2G22496	MIR779A
AT1G14071	MIR830A
AT2G07915	AT2G07915
AT4G05800	AT4G05800
AT1G07727	AT1G07727
AT3G06595	AT3G06595
AT2G02741	MIR840A
AT4G04825	AT4G04825
AT1G01183	MIR165A
AT3G48057	MIR843A
AT1G67195	MIR414
AT3G18895	MIR418
AT1G52185	MIR406
AT5G24825	MIR169B
AT4G10345	MIR832A
AT1G08597	AT1G08597
AT1G32713	MIR829A
AT4G08116	MIR401
AT5G04275	MIR172B
AT2G22668	MIR405A
AT1G77235	MIR402
AT1G19464	MIR864A
AT3G23326	MIR853A
AT2G46685	MIR166A
AT3G51375	MIR171A
AT2G09150	AT2G09150
AT5G06105	AT5G06105
AT4G06915	AT4G06915
AT5G04955	AT5G04955
AT1G69795	MIR395E
AT4G05415	AT4G05415
AT3G26813	MIR169J
AT1G09817	AT1G09817
AT1G06647	AT1G06647
AT5G02035	AT5G02035
AT5G03305	AT5G03305
AT5G06175	AT5G06175
AT3G08150	AT3G08150
AT5G10945	MIR156D
AT5G07055	AT5G07055
AT1G78206	MIR775A
AT4G13564	MIR841A
AT2G46255	MIR159C
AT5G01915	AT5G01915
AT3G23125	MIR173
AT4G31877	MIR156C
AT5G01735	AT5G01735
AT1G62355	MIR413
AT2G40805	MIR319C
AT5G04915	AT5G04915
AT5G14565	MIR398C
AT4G23713	JAW
AT5G14545	MIR398B
AT1G70645	MIR777A
AT1G05637	AT1G05637
AT5G04965	AT5G04965
AT3G06445	AT3G06445
AT5G07655	AT5G07655
AT2G24103	MIR831A
AT1G07243	AT1G07243
AT3G26816	MIR169L
AT3G04765	MIR167C
AT3G55512	MIR172D
AT2G38325	MIR390A
AT1G08157	AT1G08157
AT1G09213	AT1G09213
AT3G03235	AT3G03235
AT1G61732	MIR776A
AT5G55835	MIR156H
AT5G26147	MIR156F
AT4G21595	MIR169G
AT3G03255	AT3G03255
AT4G03445	MIR447A
AT5G07965	AT5G07965
AT3G26819	MIR169N
AT2G08235	AT2G08235
AT1G32582	MIR400
AT5G39635	MIR169C
AT4G07080	AT4G07080
AT2G09995	AT2G09995
AT1G19371	MIR169H
AT1G07137	AT1G07137
AT5G40384	MIR866A
AT5G11977	MIR156E
AT2G10606	MIR396A
AT2G39885	MIR393A
AT2G05415	AT2G05415
AT4G08335	AT4G08335
AT2G06665	AT2G06665
AT1G04393	AT1G04393
AT4G05925	AT4G05925
AT5G03145	AT5G03145
AT5G07075	AT5G07075
AT5G39693	MIR869A
AT1G18879	MIR837A
AT4G09735	AT4G09735
AT1G07051	MIR847A
AT4G05105	MIR397A
AT5G26038	MIR860A
AT3G53016	MIR851A
AT1G78478	MIR833A
AT4G23387	MIR845A
AT3G07515	AT3G07515
AT3G18217	MIR157C
AT5G08255	AT5G08255
AT1G08303	AT1G08303
AT1G61224	MIR842A
AT4G00885	MIR165B
AT2G16145	MIR416
AT3G48201	MIR861A
AT3G07095	AT3G07095
AT4G03039	MIR826A
AT5G62848	MIR420
AT5G52797	MIR870A
AT5G05505	AT5G05505
AT2G39175	MIR160A
AT1G60073	MIR774A
AT5G08210	MIR834A
AT4G04125	AT4G04125
AT1G06903	AT1G06903
AT3G03245	AT3G03245
AT2G07910	AT2G07910
AT2G08275	AT2G08275
AT5G66045	MIR170
AT4G06260	AT4G06260
AT3G44444	MIR849A
AT5G62162	MIR399C
AT2G47585	MIR164A
AT2G34208	MIR399F
AT1G07633	AT1G07633
AT1G11735	MIR171B
AT5G08800	AT5G08800
AT1G32992	MIR856A
AT1G06597	AT1G06597
AT4G32445	MIR419
AT2G08555	AT2G08555
AT2G07195	AT2G07195
AT2G47015	MIR408
AT5G46845	MIR160C
AT5G04415	AT5G04415
AT3G11435	MIR172C
AT1G07283	AT1G07283
AT3G05515	AT3G05515
AT2G34204	MIR399E
AT5G01747	MIR164B
AT4G09925	AT4G09925
AT2G41616	MIR778A
AT4G13493	MIR850A
AT3G10745	MIR158A
AT1G71002	MIR858A
AT5G45307	MIR168B
AT5G23065	MIR162B
AT2G28056	MIR172A
AT5G15833	MIR865A
AT3G26815	MIR169K
AT5G05005	AT5G05005
AT5G05185	AT5G05185
AT3G13405	MIR169A
AT3G13724	MIR823A
AT5G03425	AT5G03425
AT4G23375	MIR845B
AT5G50717	MIR405B
AT5G03475	AT5G03475
AT1G04027	AT1G04027
AT1G04993	AT1G04993
AT5G01755	AT5G01755
AT4G05930	AT4G05930
AT5G03225	AT5G03225
AT1G26985	MIR395C
AT1G55591	MIR158B
AT1G66783	MIR157A
AT1G53687	MIR169E
AT4G13554	MIR857A
AT2G03855	AT2G03855
AT2G07895	AT2G07895
AT1G08783	AT1G08783
AT1G08337	AT1G08337
AT1G66795	MIR157B
AT2G09340	AT2G09340
AT5G35407	MIR396B
AT5G08185	MIR162A
AT2G25171	MIR862A
AT3G53015	MIR771A
AT3G09285	AT3G09285
AT3G07695	AT3G07695
AT3G61897	MIR166B
AT1G26973	MIR395A
AT1G67481	MIR839A
AT5G08925	AT5G08925
AT5G03265	AT5G03265
AT2G09670	AT2G09670
AT3G26818	MIR169M
AT4G07000	AT4G07000
AT1G07357	AT1G07357
AT5G13887	MIR848A
AT4G05508	MIR405D
AT4G05855	AT4G05855
AT3G03625	AT3G03625
AT3G09615	AT3G09615
AT1G76062	MIR835A
AT1G01046	MIR838A
AT1G29265	MIR399A
AT3G07685	AT3G07685
AT5G58465	MIR390B
AT1G62035	MIR171C
AT2G19425	MIR156G
AT1G08793	AT1G08793
AT1G09687	AT1G09687
AT4G07100	AT4G07100
AT2G25011	MIR836A
AT5G60408	MIR391
AT2G07315	AT2G07315
AT2G08855	AT2G08855
AT5G06605	AT5G06605
AT5G04255	AT5G04255
AT1G61226	MIR846A
AT4G06865	AT4G06865
AT1G08343	AT1G08343
AT1G63005	MIR399B
AT1G69792	MIR395D
AT1G31358	MIR404
AT1G66725	MIR163
AT3G06345	AT3G06345
AT3G05985	AT3G05985
AT1G53683	MIR169D
AT4G05860	AT4G05860
AT5G27807	MIR164C
AT1G09473	AT1G09473
AT1G12294	MIR472A
AT4G24415	MIR824A
AT4G17788	MIR160B
AT5G07065	AT5G07065
AT4G06110	AT4G06110
AT4G14811	MIR780A
AT5G05035	AT5G05035
AT4G05305	AT4G05305
AT2G23347	MIR844A
AT3G59884	MIR827A
AT5G43603	MIR166F
AT5G05315	AT5G05315
AT1G31173	MIR167D
AT2G07205	AT2G07205
AT1G69797	MIR395F
AT1G06623	AT1G06623
AT4G14504	MIR852A
AT1G73687	MIR159A
AT4G07005	AT4G07005
AT5G63715	MIR166G
AT4G06075	AT4G06075
AT1G08053	AT1G08053
AT2G09120	AT2G09120
AT4G04095	AT4G04095
AT4G05455	AT4G05455
AT2G26211	MIR825A
AT2G09080	AT2G09080
AT4G04835	AT4G04835
AT2G25095	MIR156A
AT2G08035	AT2G08035
AT1G60025	MIR426
AT1G08163	AT1G08163
AT2G05815	AT2G05815
AT5G08717	MIR166D
AT4G13494	MIR863A
AT5G03552	MIR822A
AT1G07613	AT1G07613
AT1G05627	AT1G05627
AT1G48742	MIR157D
AT3G22886	MIR167A
AT4G03438	MIR447C
AT3G08285	AT3G08285
AT5G08712	MIR166C
AT2G32273	MIR417
AT1G06523	AT1G06523
AT4G30972	MIR156B
AT5G04145	AT5G04145
AT3G14385	MIR169F
AT4G06130	AT4G06130
AT4G19395	MIR168A
AT5G05915	AT5G05915
AT2G32698	MIR407
AT3G18827	MIR868A
AT5G04985	AT5G04985
AT2G05605	AT2G05605
AT4G13555	MIR397B
AT5G07875	AT5G07875
AT1G08813	AT1G08813
AT5G01745	AT5G01745
AT3G07755	AT3G07755
AT4G03455	MIR447B
AT4G21362	MIR867A
AT1G76135	MIR394B
AT2G34202	MIR399D
AT4G07565	AT4G07565
AT2G05455	AT2G05455
AT3G47347	AT3G47347
AT4G06245	AT4G06245
AT1G03502	AT1G03502
AT2G08390	AT2G08390
AT3G02795	AT3G02795
AT1G04267	AT1G04267
AT5G01785	AT5G01785
AT4G05055	AT4G05055
AT5G06565	AT5G06565
AT5G08865	AT5G08865
AT4G06240	AT4G06240
AT3G03415	AT3G03415
AT2G06855	AT2G06855
AT5G05375	AT5G05375
AT4G02555	AT4G02555
AT4G39366	AT4G39366
AT2G07615	AT2G07615
AT5G01495	AT5G01495
AT1G06033	AT1G06033
AT5G51174	SNOR30
AT5G09130	AT5G09130
AT5G44286	AT5G44286
AT1G06467	AT1G06467
AT5G02675	AT5G02675
AT4G07625	AT4G07625
AT3G24615	AT3G24615
AT1G06277	AT1G06277
AT3G02725	AT3G02725
AT4G04475	AT4G04475
AT1G06237	AT1G06237
AT3G08275	AT3G08275
AT4G06255	AT4G06255
AT1G06463	AT1G06463
AT5G52471	U60.1F
AT2G35387	AT2G35387
AT4G06015	AT4G06015
AT3G05335	AT3G05335
AT5G02315	AT5G02315
AT5G08805	AT5G08805
AT5G58595	AT5G58595
AT5G06305	AT5G06305
AT1G07903	AT1G07903
AT3G50825	AT3G50825
AT4G08155	AT4G08155
AT2G08760	AT2G08760
AT4G26365	AT4G26365
AT3G08165	AT3G08165
AT4G08235	AT4G08235
AT1G19376	AT1G19376
AT5G06835	AT5G06835
AT2G20723	AT2G20723
AT3G02205	AT3G02205
AT3G07725	AT3G07725
AT3G24614	AT3G24614
AT1G08937	AT1G08937
AT1G08107	AT1G08107
AT1G05563	AT1G05563
AT4G04485	AT4G04485
AT3G05355	AT3G05355
AT3G09865	AT3G09865
AT3G05715	AT3G05715
AT1G06253	AT1G06253
AT5G02325	AT5G02325
AT1G07593	AT1G07593
AT4G08625	AT4G08625
AT2G08585	AT2G08585
AT1G04227	AT1G04227
AT1G06673	AT1G06673
AT1G08643	AT1G08643
AT1G05247	AT1G05247
AT2G43139	AT2G43139
AT1G09883	AT1G09883
AT1G04527	AT1G04527
AT1G08327	AT1G08327
AT5G08850	AT5G08850
AT5G09020	AT5G09020
AT1G04197	AT1G04197
AT5G08860	AT5G08860
AT2G17295	AT2G17295
AT3G02045	AT3G02045
AT4G05045	AT4G05045
AT2G43138	AT2G43138
AT5G02295	AT5G02295
AT4G13245	AT4G13245
AT4G06315	AT4G06315
AT5G09000	AT5G09000
AT5G53902	U3B
AT1G20015	AT1G20015
AT1G08353	AT1G08353
AT5G09515	AT5G09515
AT4G05048	U49.1
AT1G32385	AT1G32385
AT5G07725	AT5G07725
AT4G08325	AT4G08325
AT5G66564	AT5G66564
AT5G00755	AT5G00755
AT1G09333	AT1G09333
AT2G08725	AT2G08725
AT1G74453	AT1G74453
AT2G35747	AT2G35747
AT3G01155	AT3G01155
AT2G08580	AT2G08580
AT1G04193	AT1G04193
AT3G02385	AT3G02385
AT4G06305	AT4G06305
AT4G06250	AT4G06250
AT5G08515	AT5G08515
AT5G04945	AT5G04945
AT1G06233	AT1G06233
AT1G06453	AT1G06453
AT3G13525	AT3G13525
AT1G26233	SNOR95
AT5G07105	AT5G07105
AT1G09877	AT1G09877
AT1G05917	AT1G05917
AT5G66567	AT5G66567
AT4G03915	AT4G03915
AT2G09815	AT2G09815
AT1G07487	AT1G07487
AT3G27865	AT3G27865
AT5G09005	AT5G09005
AT4G09475	AT4G09475
AT1G09873	AT1G09873
AT1G12015	AT1G12015
AT2G35384	AT2G35384
AT1G05433	AT1G05433
AT1G09533	AT1G09533
AT5G54075	U3D
AT4G39364	AT4G39364
AT4G08165	AT4G08165
AT5G13225	AT5G13225
AT2G20722	AT2G20722
AT2G08755	AT2G08755
AT5G02305	AT5G02305
AT4G39361	AT4G39361
AT1G04273	AT1G04273
AT4G04465	AT4G04465
AT1G08113	AT1G08113
AT2G05765	AT2G05765
AT3G04165	AT3G04165
AT1G06457	AT1G06457
AT1G04547	AT1G04547
AT3G03445	AT3G03445
AT1G04217	AT1G04217
AT2G05565	AT2G05565
AT2G35742	AT2G35742
AT1G06273	AT1G06273
AT2G08905	AT2G08905
AT1G74456	AT1G74456
AT1G75163	AT1G75163
AT2G09460	AT2G09460
AT3G21805	AT3G21805
AT3G01313	AT3G01313
AT5G07095	AT5G07095
AT1G07957	AT1G07957
AT2G08770	AT2G08770
AT5G02665	AT5G02665
AT5G10572	SNOR77
AT3G14475	AT3G14475
AT3G24612	AT3G24612
AT1G08117	AT1G08117
AT4G09845	AT4G09845
AT3G01145	AT3G01145
AT4G25631	U60.2F
AT2G43141	AT2G43141
AT2G08375	AT2G08375
AT1G05423	AT1G05423
AT5G02915	AT5G02915
AT3G08485	AT3G08485
AT5G01515	AT5G01515
AT3G03425	AT3G03425
AT5G01195	AT5G01195
AT5G05385	AT5G05385
AT1G06243	AT1G06243
AT3G02435	AT3G02435
AT3G05325	AT3G05325
AT1G04213	AT1G04213
AT5G41471	SNOR108
AT1G75166	AT1G75166
AT4G03295	AT4G03295
AT1G07393	AT1G07393
AT5G00760	AT5G00760
AT3G02445	AT3G02445
AT2G09685	AT2G09685
AT3G00985	AT3G00985
AT4G04205	AT4G04205
AT5G01505	AT5G01505
AT2G07605	AT2G07605
AT1G05417	AT1G05417
AT3G09225	AT3G09225
AT1G06283	AT1G06283
AT4G06310	AT4G06310
AT1G06247	AT1G06247
AT4G06320	AT4G06320
AT5G00765	AT5G00765
AT5G04425	AT5G04425
AT2G08860	AT2G08860
AT4G39363	AT4G39363
AT1G03743	AT1G03743
AT1G07897	AT1G07897
AT2G08370	AT2G08370
AT2G08900	AT2G08900
AT2G08910	AT2G08910
AT2G43137	AT2G43137
AT5G02575	AT5G02575
AT1G09467	AT1G09467
AT4G08615	AT4G08615
AT1G04277	AT1G04277
AT1G04223	AT1G04223
AT1G06397	AT1G06397
AT5G00750	AT5G00750
AT1G19373	AT1G19373
AT2G04955	AT2G04955
AT1G06263	AT1G06263
AT3G01316	AT3G01316
AT1G08347	AT1G08347
AT3G58193	AT3G58193
AT5G09495	AT5G09495
AT1G04187	AT1G04187
AT3G04985	AT3G04985
AT5G01165	AT5G01165
AT1G03506	AT1G03506
AT3G58196	AT3G58196
AT3G03175	AT3G03175
AT1G06667	AT1G06667
AT1G03746	AT1G03746
AT3G08210	AT3G08210
AT1G05427	AT1G05427
AT4G15258	SNOR37-2
AT1G08123	AT1G08123
AT2G35744	AT2G35744
AT2G08765	AT2G08765
AT3G04175	AT3G04175
AT3G07735	AT3G07735
AT2G09690	AT2G09690
AT4G07635	AT4G07635
AT1G06087	AT1G06087
AT5G01145	AT5G01145
AT5G06825	AT5G06825
AT2G09695	AT2G09695
AT4G07075	AT4G07075
AT3G04155	AT3G04155
AT2G09705	AT2G09705
AT3G47342	AT3G47342
AT4G03925	AT4G03925
AT5G04545	AT5G04545
AT2G20721	AT2G20721
AT1G07702	AT1G07702
AT5G08525	AT5G08525
AT1G05997	AT1G05997
AT1G03935	AT1G03935
AT3G03585	AT3G03585
AT3G47348	AT3G47348
AT1G09027	AT1G09027
AT4G06705	AT4G06705
AT1G04517	AT1G04517
AT3G07715	AT3G07715
AT5G07735	AT5G07735
AT2G06865	AT2G06865
AT1G09867	AT1G09867
AT1G06267	AT1G06267
AT1G05993	AT1G05993
AT5G08495	AT5G08495
AT2G09700	AT2G09700
AT2G35382	AT2G35382
AT1G12013	SNOR111
AT4G06010	AT4G06010
AT1G05137	AT1G05137
AT2G05525	AT2G05525
AT5G02565	AT5G02565
AT5G66562	AT5G66562
AT1G29071	SNOR105
AT1G06547	AT1G06547
AT1G09083	AT1G09083
AT4G08425	AT4G08425
AT5G06115	AT5G06115
AT5G02655	AT5G02655
AT4G08125	AT4G08125
AT5G01135	AT5G01135
AT2G09465	AT2G09465
AT2G09680	AT2G09680
AT1G09787	AT1G09787
AT1G09087	AT1G09087
AT1G05907	AT1G05907
AT1G06553	AT1G06553
AT2G04965	AT2G04965
AT4G08175	AT4G08175
AT1G05853	AT1G05853
AT2G04455	AT2G04455
AT5G09945	AT5G09945
AT4G04185	AT4G04185
AT4G06405	AT4G06405
AT3G08735	AT3G08735
AT5G08810	AT5G08810
AT3G56825	U2.4
AT5G02255	AT5G02255
AT4G07120	AT4G07120
AT5G04085	AT5G04085
AT3G57645	U2.2
AT3G57765	U2.3
AT3G05115	AT3G05115
AT1G08115	AT1G08115
AT3G08945	AT3G08945
AT1G08987	AT1G08987
AT1G05273	AT1G05273
AT1G07827	AT1G07827
AT5G07345	AT5G07345
AT4G03995	AT4G03995
AT3G56705	U2.6
AT1G06877	AT1G06877
AT5G09010	AT5G09010
AT2G04375	AT2G04375
AT3G04905	AT3G04905
AT3G08615	AT3G08615
AT1G09143	AT1G09143
AT1G09237	AT1G09237
AT4G08755	AT4G08755
AT5G04465	AT5G04465
AT5G02245	AT5G02245
AT1G05057	AT1G05057
AT1G04897	AT1G04897
AT1G09947	AT1G09947
AT1G05673	AT1G05673
AT1G61275	U12
AT1G04733	AT1G04733
AT1G07883	AT1G07883
AT3G01715	AT3G01715
AT3G08695	AT3G08695
AT1G04263	AT1G04263
AT5G04105	AT5G04105
AT5G04315	AT5G04315
AT4G07145	AT4G07145
AT5G04455	AT5G04455
AT1G04907	AT1G04907
AT1G09893	AT1G09893
AT5G09585	U2.5
AT1G07537	AT1G07537
AT3G01695	AT3G01695
AT5G06815	AT5G06815
AT1G08367	AT1G08367
AT5G46315	U6-29
AT5G40395	U6acat
AT3G06900	U4.2
AT2G07295	AT2G07295
AT5G09140	AT5G09140
AT5G61455	U2.7
AT4G09135	AT4G09135
AT5G08025	AT5G08025
AT5G07775	AT5G07775
AT1G08737	AT1G08737
AT4G07875	AT4G07875
AT2G06455	AT2G06455
AT1G06873	AT1G06873
AT5G07335	AT5G07335
AT3G08575	AT3G08575
AT4G04615	AT4G04615
AT5G08115	AT5G08115
AT5G07415	AT5G07415
AT3G13855	U6-26
AT4G06375	AT4G06375
AT5G06055	AT5G06055
AT3G14735	U6-1
AT3G07265	AT3G07265
AT3G08605	AT3G08605
AT5G04305	AT5G04305
AT5G01845	AT5G01845
AT3G09005	AT3G09005
AT5G09080	AT5G09080
AT5G07405	AT5G07405
AT3G60805	AT3G60805
AT3G10415	AT3G10415
AT1G28890	AT1G28890
AT5G40545	AT5G40545
AT4G39985	AT4G39985
AT1G56840	AT1G56840
AT2G07752	AT2G07752
AT5G46105	AT5G46105
AT1G72780	AT1G72780
AT5G02815	AT5G02815
ATCG01150	TRNR.3
AT3G52345	AT3G52345
AT1G24080	AT1G24080
AT1G04320	AT1G04320
AT5G02025	AT5G02025
AT1G57090	AT1G57090
AT1G36350	AT1G36350
AT1G49020	AT1G49020
AT3G27555	AT3G27555
AT1G56800	AT1G56800
AT1G57240	AT1G57240
AT3G62285	AT3G62285
AT1G57230	AT1G57230
AT1G11010	AT1G11010
AT1G06610	AT1G06610
AT1G56880	AT1G56880
AT1G57430	AT1G57430
AT1G13850	AT1G13850
AT1G56790	AT1G56790
AT3G55795	AT3G55795
AT2G26090	AT2G26090
AT1G28840	AT1G28840
AT5G55505	AT5G55505
AT1G28750	AT1G28750
AT4G13445	AT4G13445
AT1G29210	AT1G29210
ATCG00110	TRNR.1
AT5G07315	AT5G07315
AT1G57280	AT1G57280
AT1G28940	AT1G28940
AT4G34975	AT4G34975
ATCG01260	TRNL.4
AT3G28695	AT3G28695
AT1G76330	AT1G76330
AT1G12510	AT1G12510
AT3G05525	AT3G05525
AT1G56930	AT1G56930
AT1G06860	AT1G06860
AT5G51055	AT5G51055
AT5G41265	AT5G41265
AT5G65305	AT5G65305
AT2G28770	AT2G28770
AT1G57020	AT1G57020
AT3G11505	AT3G11505
AT5G44375	AT5G44375
ATCG01220	TRNV.3
AT5G65615	AT5G65615
AT3G05755	AT3G05755
AT2G21670	AT2G21670
AT4G36635	AT4G36635
AT1G49460	AT1G49460
AT1G15090	AT1G15090
ATCG00240	TRNY
ATCG01190	TRNA.2
AT4G23915	AT4G23915
AT3G62735	AT3G62735
ATCG00370	TRNS.3_1
AT5G10525	AT5G10525
AT2G22380	AT2G22380
AT5G05985	AT5G05985
AT5G41675	AT5G41675
AT3G18952	AT3G18952
AT5G61345	AT5G61345
AT5G25625	AT5G25625
AT3G09505	AT3G09505
AT5G54365	AT5G54365
AT4G11405	AT4G11405
AT3G06105	AT3G06105
AT3G62245	AT3G62245
AT5G18005	AT5G18005
AT3G13335	AT3G13335
AT3G07185	AT3G07185
AT2G07756	AT2G07756
AT5G65015	AT5G65015
AT1G01890	AT1G01890
AT2G46120	AT2G46120
AT1G28800	AT1G28800
AT1G05390	AT1G05390
AT3G06335	AT3G06335
AT2G22580	AT2G22580
AT5G40945	AT5G40945
AT2G24380	AT2G24380
AT4G00985	AT4G00985
AT1G20170	AT1G20170
AT2G23020	AT2G23020
AT1G56900	AT1G56900
AT1G80250	AT1G80250
AT5G11325	AT5G11325
AT1G43820	AT1G43820
AT3G45955	AT3G45955
AT2G27850	AT2G27850
AT3G01705	AT3G01705
AT1G57270	AT1G57270
AT1G57050	AT1G57050
AT1G02760	AT1G02760
AT1G16100	AT1G16100
AT1G69000	AT1G69000
AT4G27875	AT4G27875
AT2G07755	AT2G07755
AT3G19235	AT3G19235
AT1G57440	AT1G57440
AT3G60075	AT3G60075
AT1G57490	AT1G57490
AT1G64120	AT1G64120
AT4G17975	AT4G17975
ATCG00290	TRNS.2
AT4G14415	AT4G14415
AT2G33920	AT2G33920
AT5G65445	AT5G65445
AT4G37175	AT4G37175
AT2G33910	AT2G33910
AT1G68860	AT1G68860
AT1G57110	AT1G57110
AT1G54670	AT1G54670
AT2G29520	AT2G29520
AT4G26675	AT4G26675
AT3G44955	AT3G44955
AT1G56860	AT1G56860
ATCG00200	TRNC_1
AT4G25585	AT4G25585
AT1G63790	AT1G63790
ATCG01030	TRNL.3
AT3G03845	AT3G03845
AT1G64420	AT1G64420
AT1G28810	AT1G28810
AT4G03405	AT4G03405
AT1G03640	AT1G03640
ATMG01160	TRNS.5
AT2G02900	AT2G02900
AT1G28990	AT1G28990
AT2G07761	AT2G07761
AT1G57210	AT1G57210
ATMG09740	ATMG09740
AT3G26747	AT3G26747
AT2G21700	AT2G21700
AT4G23635	AT4G23635
AT1G28790	AT1G28790
ATMG00780	TRNS.4
AT2G30450	AT2G30450
AT5G15175	AT5G15175
AT2G33960	AT2G33960
AT3G28685	AT3G28685
AT2G36280	AT2G36280
AT2G07793	AT2G07793
AT5G02435	AT5G02435
AT5G55045	AT5G55045
AT3G59415	AT3G59415
AT2G39860	AT2G39860
AT4G36197	AT4G36197
AT1G69300	AT1G69300
AT5G13845	AT5G13845
AT4G18815	AT4G18815
AT5G48465	AT5G48465
AT5G59385	AT5G59385
AT5G67455	AT5G67455
AT3G59923	AT3G59923
AT2G47740	AT2G47740
AT2G03790	AT2G03790
AT3G20655	AT3G20655
AT2G28730	AT2G28730
AT1G76000	AT1G76000
AT3G27845	AT3G27845
ATMG09980	ATMG09980
AT2G07758	AT2G07758
AT1G55625	AT1G55625
AT3G52955	AT3G52955
AT1G75970	AT1G75970
AT1G49280	AT1G49280
AT1G56810	AT1G56810
AT4G32765	AT4G32765
AT2G42970	AT2G42970
AT2G05315	AT2G05315
AT3G61715	AT3G61715
AT3G07055	AT3G07055
AT2G42420	AT2G42420
AT2G03490	AT2G03490
AT5G14035	AT5G14035
AT1G26490	AT1G26490
AT1G57180	AT1G57180
AT5G18085	AT5G18085
AT2G23650	AT2G23650
AT2G07745	AT2G07745
AT1G28920	AT1G28920
AT5G03775	AT5G03775
AT3G20885	AT3G20885
AT1G59570	AT1G59570
AT4G14345	AT4G14345
AT1G28720	AT1G28720
AT2G07746	AT2G07746
ATCG00030	TRNK
ATMG00460	TRNI
AT5G38905	AT5G38905
AT4G22265	AT4G22265
AT1G57320	AT1G57320
AT5G60285	AT5G60285
AT5G20854	ATC2
AT4G34415	AT4G34415
AT1G75570	AT1G75570
ATCG00620	TRNP
AT1G57200	AT1G57200
AT5G09975	AT5G09975
AT1G57190	AT1G57190
AT1G68770	AT1G68770
AT1G77040	AT1G77040
AT4G01355	AT4G01355
ATCG00910	TRNV.2
ATCG01140	TRNN.2
AT4G22754	AT4G22754
ATMG09960	ATMG09960
AT2G03660	AT2G03660
AT3G11395	AT3G11395
AT1G20420	AT1G20420
AT1G57530	AT1G57530
AT1G52170	AT1G52170
ATMG00790	TRNY.3
AT2G01160	AT2G01160
AT1G57350	AT1G57350
AT2G45390	AT2G45390
AT2G07762	AT2G07762
AT5G10455	AT5G10455
AT5G18015	AT5G18015
AT1G57070	AT1G57070
ATCG00610	TRNW
AT4G34695	AT4G34695
AT4G03285	AT4G03285
AT1G79300	AT1G79300
AT5G11225	AT5G11225
AT4G39345	AT4G39345
ATCG00450	TRNV.1
AT1G11550	AT1G11550
AT1G57220	AT1G57220
ATMG01070	TRND_1
AT5G56975	AT5G56975
AT4G29415	AT4G29415
AT4G00085	AT4G00085
AT3G50895	AT3G50895
AT1G45244	AT1G45244
AT3G48275	AT3G48275
AT2G38030	AT2G38030
AT1G11030	AT1G11030
AT1G75070	AT1G75070
AT3G02335	AT3G02335
ATCG00390	TRNT.2
ATCG00320	TRNFM
AT3G27825	AT3G27825
AT1G75650	AT1G75650
AT3G56085	AT3G56085
AT3G59926	AT3G59926
AT2G07757	AT2G07757
AT2G07763	AT2G07763
AT1G77560	AT1G77560
AT2G34950	AT2G34950
AT5G07135	AT5G07135
AT1G45234	AT1G45234
AT1G08950	AT1G08950
AT1G07100	AT1G07100
AT1G57000	AT1G57000
AT4G27395	AT4G27395
AT5G45745	AT5G45745
AT3G15055	AT3G15055
ATMG00930	TRNW_1
AT5G46595	AT5G46595
AT5G45715	AT5G45715
AT5G02725	AT5G02725
AT1G52860	AT1G52860
AT1G56820	AT1G56820
AT2G07743	AT2G07743
AT1G02600	AT1G02600
AT4G25635	AT4G25635
AT4G24565	AT4G24565
ATCG00100	TRNG.1
AT4G26385	AT4G26385
AT4G16235	AT4G16235
AT5G60966	AT5G60966
AT2G05355	AT2G05355
ATMG09730	ATMG09730
AT1G57040	AT1G57040
ATMG00330	TRNS.2_1
AT3G04525	AT3G04525
AT3G14855	AT3G14855
AT1G17570	AT1G17570
AT1G57340	AT1G57340
AT5G52355	AT5G52355
AT1G17660	AT1G17660
AT4G11213	AT4G11213
AT2G39600	AT2G39600
AT5G43455	AT5G43455
AT2G22280	AT2G22280
AT2G29030	AT2G29030
AT1G75740	AT1G75740
AT5G59055	AT5G59055
AT2G32110	AT2G32110
ATCG00400	TRNL.1
AT3G03852	AT3G03852
AT1G57520	AT1G57520
AT1G28770	AT1G28770
AT5G20858	AT5G20858
AT3G52565	AT3G52565
AT2G43300	AT2G43300
AT1G57010	AT1G57010
AT1G57460	AT1G57460
ATMG00950	TRNQ_1
AT3G07115	AT3G07115
AT2G21570	AT2G21570
AT5G02615	AT5G02615
AT1G57450	AT1G57450
AT5G37795	AT5G37795
AT5G01365	AT5G01365
AT5G44705	AT5G44705
ATMG00230	TRNS.1_1
AT1G28850	AT1G28850
AT1G57130	AT1G57130
AT5G38155	AT5G38155
AT3G21475	AT3G21475
ATCG00930	TRNI.2
AT5G16375	AT5G16375
AT1G28880	AT1G28880
AT2G39610	AT2G39610
AT2G07748	AT2G07748
AT5G52495	AT5G52495
AT2G34985	AT2G34985
AT5G61445	AT5G61445
ATMG00390	TRNY.2
AT4G15775	AT4G15775
AT4G31265	AT4G31265
ATCG00010	TRNH
AT1G60820	AT1G60820
AT5G06125	AT5G06125
AT4G03435	AT4G03435
AT2G44320	AT2G44320
AT2G47100	AT2G47100
ATCG00260	TRNT.1
AT5G50995	AT5G50995
AT4G17612	AT4G17612
AT3G48745	AT3G48745
AT4G01865	AT4G01865
AT1G03570	AT1G03570
AT1G57330	AT1G57330
AT1G06880	AT1G06880
AT5G61835	AT5G61835
AT2G07764	AT2G07764
AT2G22110	AT2G22110
AT5G07675	AT5G07675
AT1G18430	AT1G18430
AT1G57250	AT1G57250
AT1G20210	AT1G20210
AT1G20820	AT1G20820
ATCG00850	TRNI.1
AT3G09595	AT3G09595
AT5G19095	AT5G19095
AT1G18820	AT1G18820
AT2G07792	AT2G07792
AT4G26225	AT4G26225
AT1G28740	AT1G28740
AT1G28930	AT1G28930
AT1G57380	AT1G57380
ATMG00350	TRNP_1
AT5G20852	AT5G20852
AT1G57360	AT1G57360
AT5G25585	AT5G25585
AT5G03745	AT5G03745
AT1G56750	AT1G56750
AT3G45965	AT3G45965
AT1G02480	AT1G02480
AT2G36150	AT2G36150
AT4G11985	AT4G11985
ATCG00250	TRNE_1
AT5G66817	AT5G66817
AT3G50835	AT3G50835
AT3G50665	AT3G50665
AT2G21360	AT2G21360
AT1G53220	AT1G53220
AT1G56870	AT1G56870
AT1G78250	AT1G78250
AT1G56910	AT1G56910
ATMG00250	TRNM.1
AT5G22315	AT5G22315
AT4G39672	AT4G39672
AT1G28970	AT1G28970
AT1G61020	AT1G61020
AT4G22635	AT4G22635
ATMG00700	TRNK.2
AT4G06695	AT4G06695
AT5G02555	AT5G02555
AT1G04827	AT1G04827
AT4G05915	AT4G05915
AT4G06210	AT4G06210
AT4G04455	AT4G04455
AT1G09287	AT1G09287
AT5G05975	AT5G05975
AT4G05935	AT4G05935
AT2G08120	AT2G08120
AT3G07605	AT3G07605
AT3G03535	AT3G03535
AT1G35545	AT1G35545
AT4G37225	AT4G37225
AT5G09595	AT5G09595
AT1G09623	AT1G09623
AT4G04135	AT4G04135
AT3G09995	AT3G09995
AT4G34071	AT4G34071
AT1G07693	AT1G07693
AT5G20225	AT5G20225
AT4G08285	AT4G08285
AT3G03275	AT3G03275
AT2G09025	AT2G09025
AT2G07850	AT2G07850
AT1G09863	AT1G09863
AT1G09657	AT1G09657
AT5G02895	AT5G02895
AT3G03265	AT3G03265
AT1G09253	AT1G09253
AT2G04535	AT2G04535
AT3G02215	AT3G02215
AT4G05685	AT4G05685
AT1G09267	AT1G09267
AT4G06685	AT4G06685
AT2G04725	AT2G04725
AT1G01448	AT1G01448
AT3G08075	AT3G08075
AT1G06002	AT1G06002
AT3G03225	AT3G03225
AT1G09963	AT1G09963
AT3G05075	AT3G05075
AT2G35945	AT2G35945
AT2G05145	AT2G05145
AT3G01205	AT3G01205
AT1G09543	AT1G09543
AT2G05914	AT2G05914
AT1G08317	AT1G08317
AT2G35738	AT2G35738
AT5G01765	AT5G01765
AT4G08985	AT4G08985
AT5G08425	AT5G08425
AT2G09660	AT2G09660
AT1G08087	AT1G08087
AT3G01055	AT3G01055
AT2G21187	AT2G21187
AT5G04335	AT5G04335
AT1G09897	AT1G09897
AT3G03215	AT3G03215
AT1G04077	AT1G04077
AT4G08705	AT4G08705
AT1G04533	AT1G04533
AT4G26095	AT4G26095
AT4G05760	AT4G05760
AT1G09487	AT1G09487
AT3G09955	AT3G09955
AT5G59662	AT5G59662
AT1G08667	AT1G08667
AT1G05763	AT1G05763
AT1G08633	AT1G08633
AT1G04743	AT1G04743
AT5G02155	AT5G02155
AT5G08950	AT5G08950
AT1G04707	AT1G04707
AT3G09495	AT3G09495
AT1G05467	AT1G05467
AT3G05145	AT3G05145
AT1G08273	AT1G08273
AT5G02105	AT5G02105
AT1G09327	AT1G09327
AT4G39838	AT4G39838
AT3G02915	AT3G02915
AT4G38215	AT4G38215
AT4G04335	AT4G04335
AT4G22233	AT4G22233
AT3G01545	AT3G01545
AT5G01835	AT5G01835
AT3G02285	AT3G02285
AT1G04823	AT1G04823
AT1G60525	AT1G60525
AT5G03375	AT5G03375
AT2G08650	AT2G08650
AT5G00965	AT5G00965
AT2G08025	AT2G08025
AT1G03993	AT1G03993
AT3G05015	AT3G05015
AT3G02495	AT3G02495
AT4G07030	AT4G07030
AT2G08520	AT2G08520
AT4G26582	AT4G26582
AT4G08795	AT4G08795
AT3G07615	AT3G07615
AT1G25098	AT1G25098
AT2G03925	AT2G03925
AT3G08365	AT3G08365
AT4G04425	AT4G04425
AT3G02525	AT3G02525
AT2G09345	AT2G09345
AT4G06875	AT4G06875
AT5G60022	AT5G60022
AT3G24518	AT3G24518
AT1G04153	AT1G04153
AT2G07475	AT2G07475
AT1G04097	AT1G04097
AT5G00860	AT5G00860
AT5G07275	AT5G07275
AT2G09205	AT2G09205
AT1G09247	AT1G09247
AT3G07385	AT3G07385
AT2G09440	AT2G09440
AT5G00875	AT5G00875
AT2G19582	AT2G19582
AT5G49138	AT5G49138
AT1G08723	AT1G08723
AT2G09350	AT2G09350
AT1G07823	AT1G07823
AT1G09523	AT1G09523
AT2G42835	AT2G42835
AT1G04043	AT1G04043
AT3G59068	AT3G59068
AT1G09783	AT1G09783
AT3G07805	AT3G07805
AT3G01635	AT3G01635
AT1G77992	AT1G77992
AT1G08733	AT1G08733
AT1G07853	AT1G07853
AT3G02025	AT3G02025
AT1G72852	AT1G72852
AT1G09993	AT1G09993
AT2G08660	AT2G08660
AT2G09090	AT2G09090
AT3G02925	AT3G02925
AT2G04525	AT2G04525
AT3G08675	AT3G08675
AT1G04883	AT1G04883
AT1G60505	AT1G60505
AT3G05575	AT3G05575
AT4G03725	AT4G03725
AT2G07515	AT2G07515
AT1G04723	AT1G04723
AT1G08073	AT1G08073
AT2G08425	AT2G08425
AT1G08647	AT1G08647
AT2G32179	AT2G32179
AT1G05083	AT1G05083
AT3G02455	AT3G02455
AT1G09383	AT1G09383
AT5G26146	AT5G26146
AT5G09150	AT5G09150
AT2G09500	AT2G09500
AT3G54625	AT3G54625
AT5G02415	AT5G02415
AT3G08425	AT3G08425
AT1G05187	AT1G05187
AT2G26882	AT2G26882
AT1G05777	AT1G05777
AT1G04933	AT1G04933
AT1G53233	AT1G53233
AT2G03975	AT2G03975
AT2G04755	AT2G04755
AT1G08533	AT1G08533
AT1G04577	AT1G04577
AT3G02295	AT3G02295
AT1G56165	AT1G56165
AT1G08047	AT1G08047
AT1G09557	AT1G09557
AT2G31751	AT2G31751
AT4G06415	AT4G06415
AT2G04295	AT2G04295
AT1G09363	AT1G09363
AT5G01615	AT5G01615
AT5G16235	AT5G16235
AT1G09713	AT1G09713
AT1G07547	AT1G07547
AT5G08285	AT5G08285
AT2G07175	AT2G07175
AT3G02165	AT3G02165
AT3G07375	AT3G07375
AT4G08825	AT4G08825
AT3G09175	AT3G09175
AT1G04347	AT1G04347
AT2G09935	AT2G09935
AT2G36792	AT2G36792
AT1G04067	AT1G04067
AT2G46572	AT2G46572
AT2G32315	AT2G32315
AT5G03185	AT5G03185
AT3G24332	AT3G24332
AT4G05775	AT4G05775
AT3G29644	AT3G29644
AT1G09757	AT1G09757
AT5G06235	AT5G06235
AT5G07285	AT5G07285
AT1G04797	AT1G04797
AT5G08990	AT5G08990
AT4G08805	AT4G08805
AT1G04697	AT1G04697
AT1G08853	AT1G08853
AT4G06770	AT4G06770
AT1G04927	AT1G04927
AT1G09627	AT1G09627
AT2G22821	AT2G22821
AT4G09715	AT4G09715
AT3G07175	AT3G07175
AT3G07305	AT3G07305
AT5G05995	AT5G05995
AT1G15002	AT1G15002
AT3G09725	AT3G09725
AT2G08470	AT2G08470
AT1G09677	AT1G09677
AT5G02595	AT5G02595
AT3G02015	AT3G02015
AT2G07950	AT2G07950
AT3G57965	AT3G57965
AT2G09335	AT2G09335
AT1G33415	AT1G33415
AT5G00895	AT5G00895
AT3G04835	AT3G04835
AT2G08350	AT2G08350
AT5G06385	AT5G06385
AT2G09310	AT2G09310
AT2G23672	AT2G23672
AT4G07285	AT4G07285
AT1G08043	AT1G08043
AT2G04545	AT2G04545
AT2G09300	AT2G09300
AT2G07485	AT2G07485
AT1G05033	AT1G05033
AT2G08665	AT2G08665
AT3G22072	AT3G22072
AT1G07737	AT1G07737
AT1G05243	AT1G05243
AT3G01745	AT3G01745
AT4G09165	AT4G09165
AT1G08557	AT1G08557
AT5G15845	AT5G15845
AT5G06155	AT5G06155
AT1G26218	AT1G26218
AT1G06265	AT1G06265
AT1G09297	AT1G09297
AT3G03105	AT3G03105
AT1G03545	AT1G03545
AT5G04905	AT5G04905
AT4G07130	AT4G07130
AT2G09200	AT2G09200
AT1G36992	AT1G36992
AT1G05043	AT1G05043
AT5G02755	AT5G02755
AT4G08785	AT4G08785
AT3G02505	AT3G02505
AT3G08400	AT3G08400
AT3G01995	AT3G01995
AT1G04773	AT1G04773
AT5G01935	AT5G01935
AT5G03985	AT5G03985
AT4G03705	AT4G03705
AT1G04343	AT1G04343
AT3G03965	AT3G03965
AT1G54355	AT1G54355
AT3G08525	AT3G08525
AT3G05932	AT3G05932
AT1G27921	AT1G27921
AT5G53048	AT5G53048
AT4G05910	AT4G05910
AT3G08045	AT3G08045
AT5G54569	AT5G54569
AT2G09885	AT2G09885
AT2G09470	AT2G09470
AT1G16489	AT1G16489
AT2G04852	AT2G04852
AT1G05973	AT1G05973
AT1G09023	AT1G09023
AT1G07607	AT1G07607
AT5G03805	AT5G03805
AT3G02365	AT3G02365
AT4G05815	AT4G05815
AT3G01505	AT3G01505
AT3G08685	AT3G08685
AT1G48315	AT1G48315
AT1G05277	AT1G05277
AT4G08305	AT4G08305
AT1G56612	AT1G56612
AT5G01125	AT5G01125
AT5G03245	AT5G03245
AT4G08815	AT4G08815
AT3G02305	AT3G02305
AT3G04915	AT3G04915
AT3G02085	AT3G02085
AT1G05933	AT1G05933
AT1G51645	AT1G51645
AT5G03235	AT5G03235
AT4G04077	AT4G04077
AT2G41178	AT2G41178
AT1G06153	AT1G06153
AT4G28162	AT4G28162
AT1G08333	AT1G08333
AT5G08980	AT5G08980
AT4G04435	AT4G04435
AT1G08543	AT1G08543
AT1G02952	AT1G02952
AT5G01205	AT5G01205
AT1G05017	AT1G05017
AT2G19572	AT2G19572
AT5G07895	AT5G07895
AT1G04567	AT1G04567
AT1G09053	AT1G09053
AT3G04825	AT3G04825
AT5G01315	AT5G01315
AT1G07667	AT1G07667
AT1G08753	AT1G08753
AT3G07875	AT3G07875
AT4G09815	AT4G09815
AT4G13918	AT4G13918
AT1G15175	AT1G15175
AT5G42092	AT5G42092
AT1G04303	AT1G04303
AT4G05405	AT4G05405
AT4G06060	AT4G06060
AT5G18255	AT5G18255
AT4G31398	AT4G31398
AT1G07877	AT1G07877
AT2G24545	AT2G24545
AT3G08655	AT3G08655
AT1G09233	AT1G09233
AT3G04025	AT3G04025
AT5G03635	AT5G03635
AT3G01915	AT3G01915
AT5G02605	AT5G02605
AT3G01935	AT3G01935
AT1G07477	AT1G07477
AT1G06217	AT1G06217
AT2G08700	AT2G08700
AT5G18245	AT5G18245
AT2G07965	AT2G07965
AT1G08657	AT1G08657
AT5G02695	AT5G02695
AT1G07567	AT1G07567
AT2G47895	AT2G47895
AT5G09443	AT5G09443
AT3G04275	AT3G04275
AT3G01495	AT3G01495
AT2G08595	AT2G08595
AT4G08005	AT4G08005
AT5G01435	AT5G01435
AT2G09645	AT2G09645
AT4G36032	AT4G36032
AT1G05213	AT1G05213
AT1G04013	AT1G04013
AT3G08070	AT3G08070
AT1G06337	AT1G06337
AT4G08015	AT4G08015
AT1G75295	AT1G75295
AT5G00900	AT5G00900
AT2G26355	AT2G26355
AT2G08635	AT2G08635
AT3G09295	AT3G09295
AT3G03785	AT3G03785
AT1G05077	AT1G05077
AT2G07245	AT2G07245
AT1G08727	AT1G08727
AT5G08135	AT5G08135
AT1G07933	AT1G07933
AT5G00785	AT5G00785
AT4G26488	AT4G26488
AT5G02095	AT5G02095
AT1G04237	AT1G04237
AT1G05753	AT1G05753
AT1G07587	AT1G07587
AT4G36052	AT4G36052
[truncated: 30,835 more rows]

## Sheet: Table S4
Table S4	Differentially expressed marker genes (padj < 0.01, log2foldchange > 1 and pct_nz_group > 0.05)
group	names	scores	logfoldchanges	pvals	pvals_adj	pct_nz_group	pct_nz_reference	names_ref	neumann2022	zhang2021	tiang2019	yadav2014
photosynthetic cells	AT1G29930	50.5236	4.3441	0	0	0.891046	0.396773	LHCB1.3	cortex	undifferentiated cells	unmatched	unmatched
photosynthetic cells	AT5G38410	47.2371	4.38666	0	0	0.638071	0.156621	AT5G38410	mesophyll	Abaxial domain	unmatched	unmatched
photosynthetic cells	AT1G67090	46.4386	3.82419	0	0	0.871634	0.472117	RBCS-1A	cortex	BD	unmatched	unmatched
photosynthetic cells	AT5G20630	43.5928	4.48499	0	0	0.404508	0.049122	GER3	mesophyll	Abaxial domain	unmatched	KAN1
photosynthetic cells	AT5G26000	42.0073	4.22481	0	0	0.396368	0.0513764	TGG1	unmatched	unmatched	unmatched	unmatched
photosynthetic cells	AT5G38430	40.2704	4.85136	0	0	0.293049	0.0233745	RBCS-1B	unmatched	Abaxial domain	unmatched	unmatched
photosynthetic cells	AT5G38420	40.2028	4.8052	0	0	0.314339	0.0303749	RBCS-2B	unmatched	Abaxial domain	unmatched	unmatched
photosynthetic cells	AT1G29920	39.8894	4.77815	0	0	0.281778	0.0207641	LHCB1.1	unmatched	Abaxial domain	unmatched	unmatched
photosynthetic cells	AT5G25980	38.7565	3.98334	0	0	0.376957	0.0576649	TGG2	unmatched	unmatched	unmatched	unmatched
photosynthetic cells	AT3G61470	38.4131	3.48002	0	0	0.523482	0.143688	LHCA2	unmatched	Abaxial domain	AS1	unmatched
photosynthetic cells	AT4G38770	38.1915	3.84733	0	0	0.349405	0.0476981	PRP4	unmatched	Epidermis	unmatched	unmatched
photosynthetic cells	AT1G72610	38.1691	4.09196	0	0	0.385723	0.0666825	GLP1	mesophyll	Abaxial domain	AS1	KAN1
photosynthetic cells	AT1G29910	37.7566	4.00417	0	0	0.34377	0.0481728	LHCB1.1_1	mesophyll	Abaxial domain	unmatched	unmatched
photosynthetic cells	AT1G55670	37.2439	3.19235	1.33216e-303	1.86093e-300	0.61866	0.236118	PSAG	unmatched	BD	unmatched	unmatched
photosynthetic cells	AT2G34420	35.7503	3.11589	6.55167e-280	8.54206e-277	0.571071	0.189962	LHB1B2	mesophyll	undifferentiated cells	unmatched	unmatched
photosynthetic cells	AT1G15820	35.1433	3.11803	1.47017e-270	1.79701e-267	0.524734	0.168486	LHCB6	mesophyll	undifferentiated cells	AS1	WUS
photosynthetic cells	AT3G01500	35.0758	4.62467	1.57415e-269	1.81092e-266	0.240451	0.0220693	BCA1	mesophyll	Abaxial domain	unmatched	KAN1
photosynthetic cells	AT4G10340	34.7038	3.0144	6.90926e-264	7.50691e-261	0.568566	0.214048	LHCB5	mesophyll	Abaxial domain	unmatched	KAN1
photosynthetic cells	AT5G59310	34.6147	4.22688	1.51962e-262	1.56417e-259	0.257358	0.0283579	LTP4	epidermis	unmatched	AS1	AtML1
photosynthetic cells	AT3G41768	33.751	2.37073	1.03255e-249	1.00968e-246	0.940513	0.772544	AT3G41768	unmatched	unmatched	unmatched	unmatched
photosynthetic cells	AT1G20340	33.3818	2.84398	2.51521e-244	2.34238e-241	0.600501	0.266849	DRT112	unmatched	Abaxial domain	AS1	unmatched
photosynthetic cells	AT2G10940	33.325	2.96366	1.67685e-243	1.49064e-240	0.531622	0.187708	AT2G10940	cortex	Abaxial domain	unmatched	KAN1
photosynthetic cells	AT5G01530	33.2894	2.98047	5.4889e-243	4.66724e-240	0.529743	0.195064	LHCB4.1	unmatched	Abaxial domain	AS1	S17Shoot
photosynthetic cells	AT1G30380	32.818	3.17219	3.26154e-236	2.65775e-233	0.442705	0.131941	PSAK	unmatched	BD	unmatched	unmatched
photosynthetic cells	AT5G14740	32.3986	5.53403	2.87603e-230	2.24986e-227	0.162805	0.00747508	BCA2	mesophyll	Abaxial domain	unmatched	KAN1
photosynthetic cells	AT2G30570	32.2451	2.8523	4.12081e-228	3.09964e-225	0.530369	0.204082	PSBW	unmatched	BD	unmatched	unmatched
photosynthetic cells	AT1G79040	32.1876	2.71276	2.63355e-227	1.90756e-224	0.603006	0.276934	PSBR	unmatched	BD	unmatched	KAN1
photosynthetic cells	AT5G54770	32.1684	2.66731	4.89153e-227	3.41656e-224	0.608015	0.258306	THI1	cortex	transport process	unmatched	S17Shoot
photosynthetic cells	AT4G28750	31.9418	3.07875	7.01932e-224	4.73368e-221	0.42392	0.124466	PSAE1	unmatched	Abaxial domain	AS1	S17Shoot
photosynthetic cells	AT1G06680	31.8575	2.70489	1.03719e-222	6.76146e-220	0.582968	0.259967	PSBP1	mesophyll	transport process	unmatched	unmatched
photosynthetic cells	AT3G47470	31.7396	2.84981	4.42149e-221	2.78939e-218	0.492173	0.168961	LHCA4	mesophyll	Abaxial domain	unmatched	S17Shoot
photosynthetic cells	AT2G13360	31.5252	3.79643	3.92658e-218	2.39975e-215	0.227927	0.0270527	AGT1	mesophyll	BD	unmatched	KAN1
photosynthetic cells	AT3G14210	31.2544	4.19418	1.94291e-214	1.15144e-211	0.185974	0.0150688	ESM1	unmatched	Abaxial domain	PTL	unmatched
photosynthetic cells	AT1G08380	30.7927	2.7176	3.28234e-208	1.88802e-205	0.510958	0.197912	PSAO	mesophyll	BD	unmatched	S17Shoot
photosynthetic cells	AT4G05180	30.7287	2.9311	2.3578e-207	1.31747e-204	0.417658	0.126839	PSBQ2	unmatched	Abaxial domain	unmatched	S17Shoot
photosynthetic cells	AT1G20440	30.5798	3.58216	2.27409e-205	1.2354e-202	0.269255	0.0465116	COR47	unmatched	response to stress	unmatched	AtHB8
photosynthetic cells	AT2G39730	30.2626	2.90243	3.56518e-201	1.88444e-198	0.43206	0.144756	RCA	mesophyll	Abaxial domain	unmatched	WUS
photosynthetic cells	AT1G35720	30.1228	3.24971	2.43606e-199	1.25374e-196	0.313087	0.0684623	ANN1	unmatched	BD	unmatched	S17Shoot
photosynthetic cells	AT1G31330	30.0354	2.48395	3.3881e-198	1.699e-195	0.598622	0.296156	PSAF	mesophyll	Abaxial domain	unmatched	KAN1
photosynthetic cells	AT2G06520	30.0318	2.57566	3.77047e-198	1.84348e-195	0.545398	0.244898	PSBX	unmatched	Abaxial domain	unmatched	KAN1
photosynthetic cells	AT5G66570	30.0209	2.51559	5.23631e-198	2.49772e-195	0.590482	0.288443	PSBO1	mesophyll	Abaxial domain	unmatched	S17Shoot
photosynthetic cells	AT4G12800	29.8932	2.66345	2.41195e-196	1.12311e-193	0.517846	0.219032	PSAL	unmatched	Abaxial domain	AS1	unmatched
photosynthetic cells	AT3G20470	29.8842	3.21273	3.15664e-196	1.43568e-193	0.318096	0.0719032	GRP5	epidermis	Epidermis	unmatched	unmatched
photosynthetic cells	AT3G53420	29.8091	3.49035	2.97618e-195	1.32285e-192	0.251722	0.0416469	PIP2-1	unmatched	transport process	unmatched	S17Shoot
photosynthetic cells	AT2G34430	29.7611	4.49314	1.24492e-194	5.41041e-192	0.153413	0.00961082	LHB1B1	unmatched	BD	unmatched	unmatched
photosynthetic cells	AT5G59320	29.6584	3.67743	2.64513e-193	1.12458e-190	0.239198	0.0377314	LTP3	unmatched	unmatched	unmatched	HMG
photosynthetic cells	AT1G60950	29.1651	2.5754	5.37372e-187	2.23604e-184	0.536005	0.247746	FD2	unmatched	Abaxial domain	unmatched	unmatched
photosynthetic cells	AT3G45140	29.1141	3.46225	2.38061e-186	9.69949e-184	0.228554	0.0346464	LOX2	mesophyll	unmatched	unmatched	KAN1
photosynthetic cells	AT5G22580	28.7237	3.06058	1.93159e-181	7.70942e-179	0.336882	0.0887518	AT5G22580	xylem parenchyma	undifferentiated cells	unmatched	AtML1
photosynthetic cells	AT3G50820	28.5828	3.46716	1.09849e-179	4.29664e-177	0.218535	0.032748	PSBO2	unmatched	transport process	unmatched	S17Shoot
photosynthetic cells	AT3G23810	28.2049	2.98495	5.08566e-175	1.9502e-172	0.307451	0.0743949	SAHH2	epidermis	Xylem	unmatched	S17Shoot
photosynthetic cells	AT2G38540	28.0702	2.35267	2.2665e-173	8.52422e-171	0.723857	0.412316	LTP1	epidermis	Epidermis	ATML1	AtML1
photosynthetic cells	AT3G54890	27.9649	2.5345	4.34244e-172	1.60236e-169	0.463369	0.178334	LHCA1	unmatched	undifferentiated cells	unmatched	S17Shoot
photosynthetic cells	AT5G64040	27.7317	2.72866	2.89713e-169	1.04924e-166	0.367564	0.113075	PSAN	mesophyll	transport process	unmatched	unmatched
photosynthetic cells	AT3G63160	27.3879	3.00902	3.82404e-165	1.35976e-162	0.299937	0.076056	AT3G63160	unmatched	Abaxial domain	unmatched	unmatched
photosynthetic cells	AT5G37940	27.3466	4.35093	1.18498e-164	4.13832e-162	0.13087	0.00830565	AT5G37940	unmatched	unmatched	unmatched	unmatched
photosynthetic cells	AT1G61520	27.3135	2.51178	2.93588e-164	1.00732e-161	0.450219	0.177741	LHCA3	mesophyll	Abaxial domain	unmatched	S17Shoot
photosynthetic cells	AT5G54270	26.5152	2.54325	6.47467e-155	2.18319e-152	0.396994	0.140603	LHCB3	mesophyll	undifferentiated cells	WUS	S17Shoot
photosynthetic cells	AT4G38970	25.9306	2.57426	3.0109e-148	9.98036e-146	0.374452	0.133365	FBA2	mesophyll	transport process	AS1	KAN1
photosynthetic cells	AT1G09310	25.6516	2.39171	4.06113e-145	1.32373e-142	0.408265	0.152943	AT1G09310	epidermis	Epidermis	unmatched	AtML1
photosynthetic cells	AT1G76180	25.4687	2.48464	4.37806e-143	1.40363e-140	0.40263	0.15579	ERD14	(pro-)cambium	response to stress	unmatched	unmatched
photosynthetic cells	AT4G21280	25.275	2.44778	6.01139e-141	1.89621e-138	0.393863	0.153536	PSBQ1	unmatched	undifferentiated cells	unmatched	FIL
photosynthetic cells	AT3G08940	25.065	2.75656	1.19827e-138	3.71977e-136	0.263619	0.0665638	LHCB4.2	unmatched	undifferentiated cells	unmatched	S17Shoot
photosynthetic cells	AT2G33850	24.9066	3.77655	6.31602e-137	1.93004e-134	0.137758	0.0147129	AT2G33850	unmatched	unmatched	unmatched	unmatched
photosynthetic cells	AT1G52230	24.7461	2.48885	3.41297e-135	1.02688e-132	0.3469	0.121025	PSAH2	unmatched	Abaxial domain	unmatched	S17Shoot
photosynthetic cells	AT3G21055	24.5531	2.30399	4.00437e-133	1.18657e-130	0.451472	0.212743	PSBTN	unmatched	Abaxial domain	unmatched	unmatched
photosynthetic cells	AT3G06365	24.5324	1.39655	6.67152e-133	1.94739e-130	0.984346	0.944827	AT3G06365	floral meristem	unmatched	unmatched	unmatched
photosynthetic cells	AT1G42970	24.0492	2.65377	8.49997e-128	2.40919e-125	0.259236	0.0696488	GAPB	mesophyll	Abaxial domain	unmatched	WUS
photosynthetic cells	AT1G55330	23.892	2.45687	3.71063e-126	1.0367e-123	0.348153	0.128144	AGP21	unmatched	Xylem	ATML1	unmatched
photosynthetic cells	AT3G46780	23.8646	2.77267	7.14109e-126	1.96702e-123	0.230432	0.0555292	PTAC16	unmatched	Abaxial domain	unmatched	unmatched
photosynthetic cells	AT3G05880	23.8542	2.44152	9.14947e-126	2.48522e-123	0.342517	0.122805	RCI2A	unmatched	unmatched	ATML1	unmatched
photosynthetic cells	AT5G42530	23.8525	2.20217	9.54215e-126	2.55638e-123	0.390106	0.152112	AT5G42530	cortex	BD	unmatched	unmatched
photosynthetic cells	AT4G03280	23.8484	2.37638	1.05166e-125	2.77937e-123	0.359424	0.137399	PETC	unmatched	Abaxial domain	unmatched	KAN1
photosynthetic cells	AT1G09340	23.7997	2.93621	3.36029e-125	8.76229e-123	0.19975	0.0411723	CRB	unmatched	Abaxial domain	unmatched	KAN1
photosynthetic cells	AT4G27440	23.6372	2.10582	1.59961e-123	4.0628e-121	0.445836	0.203014	PORB	mesophyll	undifferentiated cells	unmatched	FIL
photosynthetic cells	AT3G26650	23.4789	2.22719	6.69477e-122	1.67858e-119	0.414527	0.186284	GAPA1	mesophyll	transport process	unmatched	S17Shoot
photosynthetic cells	AT2G05100	23.3457	3.12992	1.52457e-120	3.77417e-118	0.177833	0.0332226	LHCB2.1	unmatched	BD	unmatched	unmatched
photosynthetic cells	AT1G44575	23.3169	2.40788	2.98884e-120	7.3066e-118	0.356293	0.141671	PSBS	unmatched	Abaxial domain	unmatched	KAN1
photosynthetic cells	AT3G13520	23.0794	2.57903	7.45237e-118	1.79933e-115	0.27489	0.0834124	AGP12	phloem	response to stress	ATML1	AtHB8
photosynthetic cells	AT2G47400	23.0598	2.08891	1.1722e-117	2.7957e-115	0.455855	0.222117	CP12-1	unmatched	Abaxial domain	unmatched	unmatched
photosynthetic cells	AT1G29070	23.0317	2.35884	2.2432e-117	5.28558e-115	0.3469	0.13467	RPL34	unmatched	Abaxial domain	unmatched	FIL
photosynthetic cells	AT4G16980	22.8168	3.1174	3.12184e-115	7.26832e-113	0.175329	0.0342905	AT4G16980	unmatched	Vasculature	ATML1	unmatched
photosynthetic cells	AT3G14420	22.8146	3.03643	3.28563e-115	7.55965e-113	0.176581	0.0345278	GLO1	mesophyll	BD	unmatched	unmatched
photosynthetic cells	AT4G24770	22.3927	2.17376	4.63153e-111	1.05324e-108	0.400751	0.185928	CP31A	unmatched	Abaxial domain	unmatched	unmatched
photosynthetic cells	AT1G12080	22.3815	3.03182	5.96679e-111	1.34129e-108	0.19474	0.0446132	AT1G12080	unmatched	phloem	unmatched	HDG4
photosynthetic cells	AT1G32060	22.3726	2.69852	7.27197e-111	1.61611e-108	0.24546	0.0721405	PRK	unmatched	Abaxial domain	unmatched	WUS
photosynthetic cells	AT3G54050	22.324	3.27456	2.15873e-110	4.69093e-108	0.13087	0.0180351	CFBP1	unmatched	Abaxial domain	unmatched	KAN1
photosynthetic cells	AT3G56940	22.0818	2.14891	4.72927e-108	1.00533e-105	0.376331	0.162435	CRD1	unmatched	undifferentiated cells	unmatched	KAN1
photosynthetic cells	AT2G21140	22.0346	3.55993	1.34291e-107	2.82401e-105	0.111459	0.0123398	PRP2	unmatched	unmatched	ATML1	unmatched
photosynthetic cells	AT4G29905	21.991	3.71558	3.51246e-107	7.30779e-105	0.10144	0.00949217	AT4G29905	unmatched	Epidermis	AS2	unmatched
photosynthetic cells	AT2G05070	21.9684	2.68333	5.77452e-107	1.18876e-104	0.228554	0.0634789	LHCB2.2	mesophyll	undifferentiated cells	unmatched	unmatched
photosynthetic cells	AT4G02770	21.9667	2.03903	5.99738e-107	1.22178e-104	0.439574	0.223541	PSAD1	unmatched	transport process	AS1	unmatched
photosynthetic cells	AT1G03130	21.9649	2.51334	6.23941e-107	1.25798e-104	0.231058	0.0640721	PSAD2	unmatched	transport process	unmatched	KAN1
photosynthetic cells	AT1G57750	21.8932	2.8291	3.01448e-106	6.01573e-104	0.1866	0.0421215	CYP96A15	epidermis	unmatched	ATML1	unmatched
photosynthetic cells	AT3G18780	21.8667	2.08012	5.39057e-106	1.06488e-103	0.418284	0.203132	ACT2	unmatched	Xylem	ATML1	S17Shoot
photosynthetic cells	AT4G01150	21.8643	2.13589	5.68166e-106	1.11116e-103	0.395116	0.186996	CURT1A	unmatched	Abaxial domain	unmatched	unmatched
photosynthetic cells	AT2G45180	21.8296	2.18021	1.21444e-105	2.35157e-103	0.329368	0.125297	AT2G45180	unmatched	BD	unmatched	unmatched
photosynthetic cells	AT1G20620	21.6894	1.7263	2.58062e-104	4.94795e-102	0.600501	0.360465	CAT3	cortex	response to stress	unmatched	S17Shoot
photosynthetic cells	AT1G25440	21.5672	3.35264	3.6536e-103	6.93722e-101	0.132749	0.0206455	COL16	mesophyll	unmatched	unmatched	unmatched
photosynthetic cells	AT4G09650	21.0564	2.37554	1.99934e-98	3.75971e-96	0.264245	0.0902943	ATPD	unmatched	Abaxial domain	unmatched	KAN1
photosynthetic cells	AT2G22990	20.879	3.37858	8.30674e-97	1.54719e-94	0.100814	0.0111533	SNG1	unmatched	unmatched	unmatched	unmatched
photosynthetic cells	AT1G20020	20.8334	2.17873	2.15823e-96	3.98193e-94	0.308078	0.120076	LFNR2	mesophyll	Abaxial domain	unmatched	WUS
photosynthetic cells	AT2G46820	20.7787	2.22937	6.7468e-96	1.23315e-93	0.284909	0.104058	CURT1B	unmatched	Abaxial domain	unmatched	unmatched
photosynthetic cells	AT3G53460	20.6756	1.79998	5.74472e-95	1.03327e-92	0.490294	0.290816	CP29	mesophyll	Abaxial domain	unmatched	unmatched
photosynthetic cells	AT1G32470	20.6755	2.30614	5.7589e-95	1.03327e-92	0.252974	0.083887	GDH3	unmatched	Abaxial domain	AS2	S17Shoot
photosynthetic cells	AT5G04140	20.6716	2.57621	6.24529e-95	1.11036e-92	0.194114	0.0505458	GLU1	unmatched	Abaxial domain	unmatched	S17Shoot
photosynthetic cells	AT2G26500	20.3876	2.09573	2.15255e-92	3.72544e-90	0.336882	0.146891	AT2G26500	unmatched	Abaxial domain	unmatched	unmatched
photosynthetic cells	AT1G79850	20.3679	1.98495	3.21885e-92	5.52203e-90	0.386976	0.19186	RPS17	unmatched	Abaxial domain	unmatched	FIL
photosynthetic cells	AT3G54210	20.3524	2.11361	4.42448e-92	7.52432e-90	0.319349	0.13384	RPL17	unmatched	Abaxial domain	unmatched	HDG4
photosynthetic cells	AT1G75350	20.3077	2.25612	1.09872e-91	1.85238e-89	0.292423	0.114499	RPL31	unmatched	Abaxial domain	unmatched	unmatched
photosynthetic cells	AT4G34620	20.1154	1.75385	5.40569e-90	8.95924e-88	0.469631	0.273374	RPS16-1	mesophyll	Abaxial domain	unmatched	WUS
photosynthetic cells	AT3G62030	19.9597	2.17016	1.23533e-88	2.01327e-86	0.318723	0.138467	ROC4	unmatched	Abaxial domain	unmatched	LAS
photosynthetic cells	AT1G48350	19.9337	2.00395	2.0767e-88	3.35653e-86	0.348153	0.160299	RPL18	unmatched	Abaxial domain	unmatched	unmatched
photosynthetic cells	AT3G26520	19.9071	1.60884	3.53068e-88	5.6598e-86	0.580463	0.350617	TIP1-2	epidermis	undifferentiated cells	unmatched	S17Shoot
photosynthetic cells	AT4G20360	19.7568	1.90867	7.0129e-87	1.10606e-84	0.396368	0.206099	TUFA	unmatched	Abaxial domain	unmatched	unmatched
photosynthetic cells	AT3G15360	19.7184	2.52679	1.49962e-86	2.34624e-84	0.188478	0.051851	ATHM4	unmatched	Abaxial domain	AS1	FIL
photosynthetic cells	AT4G04640	19.6872	2.15091	2.77821e-86	4.31217e-84	0.288666	0.11533	ATPC1	unmatched	Abaxial domain	unmatched	KAN1
photosynthetic cells	AT3G62410	19.6372	3.57697	7.43607e-86	1.1451e-83	0.0839073	0.00830565	CP12-2	unmatched	Abaxial domain	unmatched	unmatched
photosynthetic cells	AT5G02160	19.537	2.2234	5.32023e-85	8.06571e-83	0.269881	0.102397	AT5G02160	unmatched	Abaxial domain	unmatched	unmatched
photosynthetic cells	AT3G26740	19.4875	1.77967	1.40105e-84	2.10772e-82	0.386349	0.186402	CCL	cortex	undifferentiated cells	unmatched	S17Shoot
photosynthetic cells	AT3G14415	19.4791	2.28379	1.65098e-84	2.46474e-82	0.207264	0.0626483	AT3G14415	mesophyll	Abaxial domain	unmatched	unmatched
photosynthetic cells	AT3G56910	19.4758	1.8443	1.76312e-84	2.61222e-82	0.402004	0.209777	PSRP5	mesophyll	Abaxial domain	unmatched	LAS
photosynthetic cells	AT2G35370	19.4571	2.34343	2.53651e-84	3.72981e-82	0.225423	0.0745135	GDH1	mesophyll	Abaxial domain	AS2	S17Shoot
photosynthetic cells	AT2G37220	19.3825	1.82181	1.08431e-83	1.5708e-81	0.413901	0.232202	CP29B	mesophyll	Abaxial domain	unmatched	unmatched
photosynthetic cells	AT1G74970	19.3741	2.08821	1.27607e-83	1.835e-81	0.275517	0.107617	RPS9	unmatched	Abaxial domain	unmatched	unmatched
photosynthetic cells	AT4G28780	19.3479	3.82471	2.12466e-83	3.03299e-81	0.0726362	0.0056953	AT4G28780	unmatched	unmatched	unmatched	unmatched
photosynthetic cells	AT4G28080	19.159	2.09788	8.13651e-82	1.15309e-79	0.253601	0.0923113	TSS	mesophyll	Abaxial domain	unmatched	unmatched
photosynthetic cells	AT1G35680	19.1114	1.96634	2.0311e-81	2.85772e-79	0.337508	0.159824	RPL21	unmatched	Abaxial domain	unmatched	KAN1
photosynthetic cells	AT1G37130	19.0803	3.40875	3.68114e-81	5.14229e-79	0.086412	0.00996678	NIA2	unmatched	response to stress	unmatched	CLV3
photosynthetic cells	AT3G16140	19.0631	1.92789	5.11719e-81	7.09765e-79	0.344396	0.164452	PSAH1	mesophyll	Abaxial domain	AS1	KAN1
photosynthetic cells	AT3G12780	19.0591	1.97526	5.51751e-81	7.59901e-79	0.318723	0.142145	PGK1	phloem	Vasculature	unmatched	S17Shoot
photosynthetic cells	AT1G68520	19.0497	2.77974	6.6091e-81	9.03876e-79	0.130244	0.0261035	COL6	unmatched	unmatched	unmatched	KAN1
photosynthetic cells	AT3G63140	18.8914	2.71146	1.34165e-79	1.82213e-77	0.128992	0.0259848	CSP41A	mesophyll	Abaxial domain	unmatched	S17Shoot
photosynthetic cells	AT1G70410	18.8431	3.69624	3.34637e-79	4.51345e-77	0.0732624	0.00652587	BCA4	unmatched	transport process	unmatched	S17Shoot
photosynthetic cells	AT1G76080	18.7795	3.41034	1.11106e-78	1.48828e-76	0.0932999	0.0128144	CDSP32	unmatched	Abaxial domain	unmatched	unmatched
photosynthetic cells	AT5G09660	18.7325	2.65211	2.69143e-78	3.5565e-76	0.128992	0.0263408	PMDH2	unmatched	BD	unmatched	KAN1
photosynthetic cells	AT1G49240	18.6983	2.03641	5.11016e-78	6.66263e-76	0.319349	0.146535	ACT8	unmatched	phloem	unmatched	S17Shoot
photosynthetic cells	AT3G60750	18.6391	1.83327	1.54921e-77	2.00648e-75	0.393237	0.216659	TKL-1	unmatched	Abaxial domain	unmatched	WUS
photosynthetic cells	AT5G56860	18.5746	4.49092	5.15517e-77	6.63287e-75	0.0638698	0.00450878	GATA21	unmatched	unmatched	unmatched	unmatched
photosynthetic cells	AT3G11630	18.5715	1.88884	5.47003e-77	6.99198e-75	0.347527	0.173469	BAS1	unmatched	transport process	unmatched	unmatched
photosynthetic cells	AT3G27850	18.5704	1.85089	5.58128e-77	7.08786e-75	0.373826	0.195657	RPL12C	unmatched	Abaxial domain	AS1	unmatched
photosynthetic cells	AT4G26530	18.3992	3.94505	1.33398e-75	1.6617e-73	0.0607389	0.00391552	FBA5	unmatched	unmatched	unmatched	unmatched
photosynthetic cells	AT1G55490	18.3856	1.9063	1.71363e-75	2.12111e-73	0.336882	0.165638	CPN60B1	unmatched	Abaxial domain	unmatched	unmatched
photosynthetic cells	AT2G43030	18.3754	1.96295	2.06848e-75	2.54423e-73	0.316218	0.148315	RPL3A	unmatched	Abaxial domain	unmatched	unmatched
photosynthetic cells	AT2G20870	18.0979	2.16037	3.30919e-73	4.04486e-71	0.156544	0.0403417	AT2G20870	unmatched	unmatched	unmatched	unmatched
photosynthetic cells	AT2G42530	18.085	3.01383	4.18267e-73	5.08077e-71	0.0958046	0.0149502	COR15B	unmatched	unmatched	unmatched	AtHB8
photosynthetic cells	AT3G23050	18.0539	3.61902	7.3489e-73	8.87175e-71	0.0757671	0.0084243	IAA7	epidermis	BD	ATML1	AtML1
photosynthetic cells	AT2G30520	17.8605	3.79607	2.39386e-71	2.85468e-69	0.0738885	0.008187	RPT2	unmatched	BD	unmatched	unmatched
photosynthetic cells	AT1G62480	17.7424	1.63117	1.97489e-70	2.34079e-68	0.467126	0.28346	AT1G62480	cortex	transport process	unmatched	S17Shoot
photosynthetic cells	AT1G21500	17.6946	2.1077	4.61483e-70	5.40433e-68	0.20789	0.0717845	AT1G21500	unmatched	Abaxial domain	AS1	unmatched
photosynthetic cells	AT2G24090	17.6763	2.01666	6.39016e-70	7.43883e-68	0.259236	0.107262	RPL35	unmatched	Abaxial domain	unmatched	unmatched
photosynthetic cells	AT5G35630	17.6468	1.78574	1.07736e-69	1.24674e-67	0.333751	0.165638	GLN2	unmatched	Abaxial domain	unmatched	S17Shoot
photosynthetic cells	AT5G40950	17.6134	1.92212	1.94318e-69	2.23546e-67	0.305573	0.145705	RPL27	unmatched	Abaxial domain	unmatched	unmatched
photosynthetic cells	AT3G45780	17.5952	2.27663	2.67965e-69	3.06467e-67	0.154039	0.0416469	PHOT1	unmatched	transport process	unmatched	unmatched
photosynthetic cells	AT3G18080	17.5621	2.16243	4.80256e-69	5.42912e-67	0.182217	0.0570717	BGLU44	mesophyll	undifferentiated cells	unmatched	AtHB8
photosynthetic cells	AT1G32080	17.5075	3.03126	1.25681e-68	1.40453e-66	0.0976832	0.0169673	PLGG1	unmatched	Abaxial domain	unmatched	KAN1
photosynthetic cells	AT1G78630	17.4632	1.81931	2.73037e-68	3.03397e-66	0.336255	0.173707	RPL13	unmatched	Abaxial domain	unmatched	WUS
photosynthetic cells	AT4G38840	17.4396	3.70007	4.13234e-68	4.56588e-66	0.0563557	0.00391552	AT4G38840	unmatched	Epidermis	unmatched	unmatched
photosynthetic cells	AT1G68010	17.4127	2.29792	6.61121e-68	7.26379e-66	0.154039	0.0425961	HPR	unmatched	BD	unmatched	S17Shoot
photosynthetic cells	AT3G51600	17.3533	1.89024	1.86383e-67	2.02506e-65	0.286162	0.127907	LTP5	epidermis	Epidermis	ATML1	AtML1
photosynthetic cells	AT2G33800	17.3526	1.88035	1.88363e-67	2.03526e-65	0.297433	0.139891	RPS5_1	unmatched	Abaxial domain	unmatched	unmatched
photosynthetic cells	AT3G52150	17.2869	1.92269	5.90415e-67	6.34437e-65	0.261741	0.111889	PSRP2	unmatched	Abaxial domain	unmatched	WUS
photosynthetic cells	AT3G27160	17.2643	2.04044	8.73965e-67	9.33997e-65	0.23732	0.0953963	GHS1	unmatched	Abaxial domain	unmatched	unmatched
photosynthetic cells	AT2G39010	17.2027	2.38489	2.53449e-66	2.69386e-64	0.14402	0.0383246	PIP2-6	mesophyll	response to stress	unmatched	S17Shoot
photosynthetic cells	AT3G47650	17.1775	2.11339	3.91188e-66	4.13539e-64	0.217909	0.0825819	AT3G47650	unmatched	Abaxial domain	AS2	unmatched
photosynthetic cells	AT4G29020	17.151	1.90844	6.17974e-66	6.4977e-64	0.246713	0.100498	AT4G29020	epidermis	Epidermis	ATML1	AtML1
photosynthetic cells	AT2G20260	17.1012	1.99166	1.45409e-65	1.51264e-63	0.256105	0.109397	PSAE2	unmatched	Abaxial domain	AS1	AtML1
photosynthetic cells	AT3G27830	17.0833	1.73705	1.97788e-65	2.03587e-63	0.341265	0.179046	RPL12A	unmatched	Abaxial domain	AS1	unmatched
photosynthetic cells	AT5G48490	17.0611	4.33796	2.89308e-65	2.9623e-63	0.0544771	0.00391552	AT5G48490	unmatched	Abaxial domain	unmatched	unmatched
photosynthetic cells	AT3G26060	17.0075	1.90287	7.22775e-65	7.36214e-63	0.267376	0.119245	ATPRX	unmatched	Abaxial domain	unmatched	FIL
photosynthetic cells	AT2G41940	16.9895	3.07278	9.81421e-65	9.9449e-63	0.0651221	0.00676317	ZFP8	unmatched	Abaxial domain	unmatched	unmatched
photosynthetic cells	AT1G67740	16.958	1.78029	1.68069e-64	1.69429e-62	0.304321	0.147841	PSBY	unmatched	Abaxial domain	AS1	S17Shoot
photosynthetic cells	AT1G12900	16.8783	1.78666	6.49564e-64	6.51462e-62	0.289292	0.135975	GAPA-2	mesophyll	undifferentiated cells	unmatched	S17Shoot
photosynthetic cells	AT1G11860	16.8761	1.87725	6.74569e-64	6.73089e-62	0.275517	0.126839	AT1G11860	mesophyll	transport process	unmatched	S17Shoot
photosynthetic cells	AT3G15190	16.8185	1.90881	1.78634e-63	1.77338e-61	0.265498	0.119127	RPS20	unmatched	Abaxial domain	unmatched	unmatched
photosynthetic cells	AT5G54600	16.7906	1.84089	2.86144e-63	2.82633e-61	0.291797	0.140247	RPL24	unmatched	Abaxial domain	unmatched	unmatched
photosynthetic cells	AT5G13630	16.7814	1.79694	3.3398e-63	3.28224e-61	0.314966	0.159943	CHLH	unmatched	Abaxial domain	unmatched	WUS
photosynthetic cells	AT2G16660	16.6626	2.39043	2.45137e-62	2.38515e-60	0.129618	0.0331039	AT2G16660	unmatched	Epidermis	unmatched	AtML1
photosynthetic cells	AT2G38140	16.6608	1.68699	2.52714e-62	2.4467e-60	0.329994	0.172639	RPS31	mesophyll	Abaxial domain	unmatched	FIL
photosynthetic cells	AT4G23670	16.5019	1.61071	3.55359e-61	3.40674e-59	0.304321	0.1444	AT4G23670	epidermis	Epidermis	unmatched	KAN1
photosynthetic cells	AT5G51720	16.4887	2.80336	4.42243e-61	4.219e-59	0.0901691	0.0162553	NEET	unmatched	Abaxial domain	unmatched	S17Shoot
photosynthetic cells	AT4G37980	16.4742	3.58576	5.61916e-61	5.33466e-59	0.0557295	0.00486474	CAD7	unmatched	unmatched	PTL	unmatched
photosynthetic cells	AT4G29060	16.4598	1.71294	7.13758e-61	6.71104e-59	0.341265	0.187352	emb2726	unmatched	Abaxial domain	unmatched	WUS
photosynthetic cells	AT1G15980	16.3644	3.74432	3.43276e-60	3.21218e-58	0.053851	0.00450878	PNSB1	unmatched	unmatched	unmatched	KAN1
photosynthetic cells	AT1G23310	16.3026	1.85124	9.4531e-60	8.76181e-58	0.232937	0.0969388	GGAT1	mesophyll	BD	unmatched	S17Shoot
photosynthetic cells	AT5G17920	16.299	1.25002	1.00382e-59	9.26028e-58	0.577332	0.423469	MS1	unmatched	Xylem	unmatched	unmatched
photosynthetic cells	AT5G20720	16.281	1.59058	1.34713e-59	1.23689e-57	0.368817	0.213336	CPN20	unmatched	Abaxial domain	unmatched	FIL
photosynthetic cells	AT2G45960	16.2773	1.64276	1.43127e-59	1.30801e-57	0.34377	0.185691	PIP1B	unmatched	BD	unmatched	unmatched
photosynthetic cells	AT1G62780	16.2007	2.40067	4.98887e-59	4.53802e-57	0.116468	0.0282392	AT1G62780	unmatched	Abaxial domain	unmatched	unmatched
photosynthetic cells	AT3G44890	16.1801	1.89246	6.96336e-59	6.30474e-57	0.247339	0.10916	RPL9	unmatched	Abaxial domain	unmatched	HDG4
photosynthetic cells	AT1G12090	16.1712	1.48575	8.05067e-59	7.25562e-57	0.392611	0.226032	ELP	cortex	undifferentiated cells	AS1	FIL
photosynthetic cells	AT1G60590	16.1554	4.00798	1.04071e-58	9.33629e-57	0.0500939	0.00379687	AT1G60590	unmatched	unmatched	AS2	unmatched
photosynthetic cells	AT2G01420	16.1334	3.65455	1.48623e-58	1.32722e-56	0.0500939	0.00379687	PIN4	unmatched	unmatched	unmatched	CLV3
photosynthetic cells	AT4G32260	16.1231	1.62713	1.75718e-58	1.56206e-56	0.321853	0.166706	AT4G32260	mesophyll	BD	AS1	KAN1
photosynthetic cells	AT4G25050	16.0986	1.72726	2.60729e-58	2.30727e-56	0.295554	0.147722	ACP4	unmatched	Abaxial domain	unmatched	FIL
photosynthetic cells	AT1G62380	16.0598	2.06149	4.88041e-58	4.29938e-56	0.190357	0.0700047	ACO2_1	(pro-)cambium	Xylem	unmatched	AtHB8
photosynthetic cells	AT5G65220	16.0569	1.56441	5.11457e-58	4.48546e-56	0.357545	0.202776	RPL29	unmatched	Abaxial domain	AS1	unmatched
photosynthetic cells	AT4G16990	16.0563	3.62013	5.16136e-58	4.50628e-56	0.053851	0.00486474	RLM3	unmatched	BD	unmatched	unmatched
photosynthetic cells	AT3G47070	16.0556	2.00943	5.22454e-58	4.54117e-56	0.206637	0.0816327	AT3G47070	unmatched	Abaxial domain	unmatched	unmatched
photosynthetic cells	AT5G14320	16.0422	1.73321	6.48111e-58	5.60846e-56	0.299937	0.152349	RPS13	unmatched	Abaxial domain	unmatched	KAN1
photosynthetic cells	AT1G05190	16.0318	1.69799	7.66718e-58	6.60559e-56	0.299937	0.152349	RPL6	unmatched	Abaxial domain	unmatched	unmatched
photosynthetic cells	AT5G08280	15.9005	1.76973	6.28954e-57	5.39493e-55	0.270507	0.129449	HEMC	unmatched	Abaxial domain	unmatched	WUS
photosynthetic cells	AT2G28190	15.8986	1.61848	6.47774e-57	5.5321e-55	0.339386	0.187352	CSD2	unmatched	transport process	unmatched	unmatched
photosynthetic cells	AT5G17870	15.8892	1.61357	7.53088e-57	6.40354e-55	0.338134	0.188657	PSRP6	unmatched	Abaxial domain	unmatched	unmatched
photosynthetic cells	AT5G08260	15.7553	2.24971	6.31642e-56	5.34762e-54	0.134627	0.0389179	SCPL35	unmatched	response to stress	unmatched	KAN1
photosynthetic cells	AT2G23130	15.7226	3.33329	1.05901e-55	8.88888e-54	0.0638698	0.00830565	AGP17	unmatched	BD	unmatched	unmatched
photosynthetic cells	AT1G76100	15.7035	2.22559	1.43148e-55	1.19639e-53	0.134001	0.0386806	PETE1	unmatched	Abaxial domain	unmatched	S17Shoot
photosynthetic cells	AT5G63310	15.6711	1.94208	2.38357e-55	1.98364e-53	0.219161	0.09243	NDPK2	unmatched	Abaxial domain	AS1	FIL
photosynthetic cells	AT5G06290	15.6397	1.95782	3.90364e-55	3.22125e-53	0.201002	0.0797342	2-Cys	unmatched	Abaxial domain	unmatched	KAN1
photosynthetic cells	AT5G40730	15.6391	2.98917	3.94094e-55	3.23836e-53	0.068253	0.00984813	AGP24	unmatched	unmatched	ATML1	unmatched
photosynthetic cells	AT5G28500	15.5538	2.00608	1.49851e-54	1.2211e-52	0.180338	0.0663265	RAF1.1	unmatched	Abaxial domain	unmatched	FIL
photosynthetic cells	AT2G02080	15.523	3.10364	2.42416e-54	1.96719e-52	0.0619912	0.00794969	IDD4	mesophyll	Abaxial domain	unmatched	unmatched
photosynthetic cells	AT3G13120	15.5114	1.72109	2.90618e-54	2.34861e-52	0.27489	0.136094	RPS10_1	unmatched	Abaxial domain	unmatched	unmatched
photosynthetic cells	AT5G11420	15.5051	3.3073	3.20578e-54	2.58006e-52	0.0632436	0.0084243	AT5G11420	unmatched	Epidermis	unmatched	unmatched
photosynthetic cells	AT1G13930	15.4233	1.25712	1.1414e-53	9.11117e-52	0.470883	0.295088	AT1G13930	unmatched	transport process	unmatched	AtML1
photosynthetic cells	AT1G11850	15.3444	2.88566	3.86331e-53	3.04656e-51	0.068253	0.0103227	AT1G11850	unmatched	unmatched	ATML1	unmatched
photosynthetic cells	AT3G25920	15.2725	1.64914	1.16582e-52	9.11999e-51	0.297433	0.157689	RPL15	mesophyll	Abaxial domain	unmatched	unmatched
photosynthetic cells	AT1G72930	15.1686	3.32669	5.71005e-52	4.37927e-50	0.0500939	0.00486474	TIR	unmatched	unmatched	unmatched	unmatched
photosynthetic cells	AT2G21330	15.1474	2.02588	7.88393e-52	5.99945e-50	0.165936	0.0594447	FBA1	unmatched	Abaxial domain	unmatched	WUS
photosynthetic cells	AT5G66040	15.1122	2.37734	1.3458e-51	1.02015e-49	0.145899	0.0484101	STR16	unmatched	transport process	ATML1	HMG
photosynthetic cells	AT5G61410	15.0889	1.77751	1.91751e-51	1.44791e-49	0.221039	0.0968201	RPE	unmatched	BD	unmatched	S17Shoot
photosynthetic cells	AT1G32990	15.0786	1.85835	2.24005e-51	1.68495e-49	0.219161	0.0963455	RPL11	unmatched	Abaxial domain	unmatched	unmatched
photosynthetic cells	AT1G03680	15.0633	1.83781	2.8229e-51	2.11523e-49	0.206011	0.0863787	ATHM1	unmatched	Abaxial domain	unmatched	unmatched
photosynthetic cells	AT1G03600	15.0005	1.80808	7.29056e-51	5.40081e-49	0.20288	0.083887	PSB27-1	unmatched	Abaxial domain	AS1	KAN1
photosynthetic cells	AT5G50920	14.9848	1.40309	9.23337e-51	6.81423e-49	0.405761	0.262103	CLPC1	unmatched	Abaxial domain	unmatched	unmatched
photosynthetic cells	AT4G01310	14.9655	1.70236	1.23471e-50	9.07789e-49	0.254853	0.12411	RPL5_1	unmatched	Abaxial domain	unmatched	WUS
photosynthetic cells	AT5G30510	14.9516	1.65704	1.51962e-50	1.11308e-48	0.271133	0.13645	RPS1	unmatched	Abaxial domain	unmatched	unmatched
photosynthetic cells	AT4G00165	14.9194	2.62754	2.46442e-50	1.79169e-48	0.0738885	0.0131704	AT4G00165	unmatched	unmatched	unmatched	unmatched
photosynthetic cells	AT1G07320	14.8898	1.66478	3.83823e-50	2.78015e-48	0.268003	0.134551	RPL4	unmatched	Abaxial domain	AS1	unmatched
photosynthetic cells	AT5G33370	14.8155	1.85366	1.16381e-49	8.39876e-48	0.108328	0.0280019	AT5G33370	epidermis	unmatched	unmatched	unmatched
photosynthetic cells	AT5G44020	14.8114	2.74648	1.23657e-49	8.89104e-48	0.0782718	0.0151875	AT5G44020	unmatched	Epidermis	ATML1	unmatched
photosynthetic cells	AT2G42540	14.7851	2.67376	1.82671e-49	1.3086e-47	0.07201	0.0126958	COR15A	unmatched	BD	AS1	WUS
photosynthetic cells	AT1G64510	14.7393	1.74273	3.60296e-49	2.56229e-47	0.244208	0.117822	AT1G64510	unmatched	Abaxial domain	unmatched	unmatched
photosynthetic cells	AT2G37660	14.7007	1.60701	6.38025e-49	4.50464e-47	0.283657	0.148671	AT2G37660	unmatched	Abaxial domain	unmatched	WUS
photosynthetic cells	AT1G58602	14.6241	1.74733	1.9707e-48	1.38637e-46	0.184095	0.0719032	AT1G58602	unmatched	unmatched	CLV3	unmatched
photosynthetic cells	AT5G23060	14.588	2.46858	3.34817e-48	2.33857e-46	0.097057	0.0239677	CAS	unmatched	Abaxial domain	unmatched	unmatched
photosynthetic cells	AT4G17600	14.5448	1.85887	6.30336e-48	4.356e-46	0.1866	0.0759374	LIL3.1	unmatched	Abaxial domain	unmatched	LAS
photosynthetic cells	AT4G01050	14.4953	1.73332	1.29735e-47	8.90258e-46	0.222918	0.102397	TROL	unmatched	Abaxial domain	unmatched	S17Shoot
photosynthetic cells	AT5G46110	14.4468	1.33733	2.62449e-47	1.7884e-45	0.370069	0.222473	APE2_1	mesophyll	transport process	unmatched	S17Shoot
photosynthetic cells	AT1G52220	14.4435	2.0916	2.75617e-47	1.87161e-45	0.145272	0.0501898	CURT1C	unmatched	Abaxial domain	unmatched	unmatched
photosynthetic cells	AT5G47190	14.4319	1.78241	3.25913e-47	2.20549e-45	0.199123	0.0855482	AT5G47190	unmatched	Abaxial domain	unmatched	HDG4
photosynthetic cells	AT3G55630	14.4017	2.8733	5.04695e-47	3.40356e-45	0.0551033	0.00735643	FPGS3	mesophyll	unmatched	unmatched	S17Shoot
photosynthetic cells	AT2G33450	14.3939	1.63526	5.6534e-47	3.79944e-45	0.239825	0.115211	RPL28	unmatched	Abaxial domain	unmatched	unmatched
photosynthetic cells	AT4G13500	14.369	2.62881	8.09983e-47	5.42495e-45	0.0807765	0.0172046	AT4G13500	unmatched	Abaxial domain	AS2	unmatched
photosynthetic cells	AT1G74730	14.3343	2.12664	1.33629e-46	8.91939e-45	0.124609	0.0389179	AT1G74730	unmatched	Abaxial domain	unmatched	unmatched
photosynthetic cells	AT5G45680	14.3073	2.51188	1.96973e-46	1.30583e-44	0.0870382	0.0200522	FKBP13	unmatched	Abaxial domain	unmatched	WUS
photosynthetic cells	AT3G55800	14.3051	1.84614	2.03376e-46	1.34372e-44	0.191609	0.0813953	SBPASE	unmatched	Abaxial domain	unmatched	KAN1
photosynthetic cells	AT4G17560	14.2552	1.76135	4.16052e-46	2.73964e-44	0.195992	0.0837684	AT4G17560	unmatched	Abaxial domain	AS2	CLV3
photosynthetic cells	AT1G75690	14.1896	2.42002	1.06301e-45	6.97625e-44	0.0932999	0.0232558	LQY1	unmatched	Abaxial domain	unmatched	HDG4
photosynthetic cells	AT1G72150	14.1716	1.6133	1.37403e-45	8.95728e-44	0.247339	0.121262	PATL1	dividing cells	Xylem	unmatched	unmatched
photosynthetic cells	AT3G08740	14.1695	1.8399	1.41455e-45	9.19079e-44	0.167815	0.06514	AT3G08740	unmatched	Abaxial domain	unmatched	unmatched
photosynthetic cells	AT3G55330	14.1689	1.8375	1.42673e-45	9.23925e-44	0.164058	0.0626483	PPL1	unmatched	Abaxial domain	unmatched	WUS
photosynthetic cells	AT5G14910	14.1658	1.73828	1.49065e-45	9.62132e-44	0.206637	0.092074	AT5G14910	unmatched	Abaxial domain	unmatched	unmatched
photosynthetic cells	AT5G58250	14.0724	1.80953	5.61481e-45	3.58852e-43	0.19975	0.0883958	AT5G58250	unmatched	Abaxial domain	AS1	unmatched
photosynthetic cells	AT4G37930	14.0611	1.74205	6.58567e-45	4.19531e-43	0.202254	0.0904129	SHM1	unmatched	Abaxial domain	unmatched	S17Shoot
photosynthetic cells	AT3G50685	14.0117	2.30321	1.32154e-44	8.39134e-43	0.0895429	0.021832	AT3G50685	unmatched	Abaxial domain	unmatched	unmatched
photosynthetic cells	AT3G63490	13.9947	1.48486	1.67871e-44	1.05905e-42	0.294928	0.164215	RPL1	mesophyll	Abaxial domain	unmatched	unmatched
photosynthetic cells	AT3G16240	13.9013	1.1477	6.21591e-44	3.88385e-42	0.490294	0.324869	TIP2-1	cortex	undifferentiated cells	unmatched	S17Shoot
photosynthetic cells	AT4G18480	13.8985	1.71875	6.46921e-44	4.01645e-42	0.209142	0.0962269	CHLI1	unmatched	Abaxial domain	unmatched	WUS
photosynthetic cells	AT2G42220	13.8729	1.83314	9.25117e-44	5.72548e-42	0.154665	0.0581395	STR9	unmatched	Abaxial domain	unmatched	unmatched
photosynthetic cells	AT5G03760	13.8458	2.3359	1.34779e-43	8.2889e-42	0.0951785	0.0251542	CSLA9	xylem parenchyma	Epidermis	unmatched	AtHB8
photosynthetic cells	AT1G68590	13.8451	1.69221	1.36115e-43	8.34483e-42	0.226049	0.109753	AT1G68590	unmatched	Abaxial domain	AS2	unmatched
photosynthetic cells	AT5G51110	13.8214	2.00143	1.89482e-43	1.15442e-41	0.123356	0.0398671	ATP1	unmatched	Abaxial domain	unmatched	KAN1
photosynthetic cells	AT5G66190	13.7932	1.51749	2.80113e-43	1.69603e-41	0.252348	0.128975	LFNR1	unmatched	Abaxial domain	unmatched	WUS
photosynthetic cells	AT1G50900	13.7829	1.9917	3.22858e-43	1.94881e-41	0.149656	0.0562411	LTD	unmatched	Abaxial domain	unmatched	unmatched
photosynthetic cells	AT1G51400	13.6514	1.52006	1.97973e-42	1.16269e-40	0.252348	0.130043	AT1G51400	unmatched	undifferentiated cells	unmatched	unmatched
photosynthetic cells	AT1G70940	13.5734	2.37035	5.75999e-42	3.36263e-40	0.0751409	0.0164926	PIN3	unmatched	response to stress	unmatched	unmatched
photosynthetic cells	AT4G09010	13.5631	1.86492	6.63153e-42	3.85991e-40	0.133375	0.0465116	APX4	unmatched	Abaxial domain	unmatched	S17Shoot
photosynthetic cells	AT4G28660	13.4734	1.97474	2.2426e-41	1.28996e-39	0.117095	0.0377314	PSB28	unmatched	Abaxial domain	unmatched	FIL
photosynthetic cells	AT1G74880	13.4527	2.49788	2.96785e-41	1.70212e-39	0.0707577	0.0149502	ndhO	unmatched	Abaxial domain	unmatched	unmatched
photosynthetic cells	AT1G64770	13.4431	2.31863	3.37833e-41	1.93187e-39	0.0663745	0.0130517	NDF2	dividing cells	Vasculature	unmatched	S17Shoot
photosynthetic cells	AT1G74470	13.363	1.28493	9.94242e-41	5.61976e-39	0.35191	0.220693	CHLP	mesophyll	Abaxial domain	unmatched	KAN1
photosynthetic cells	AT2G23670	13.351	2.06134	1.16897e-40	6.56938e-39	0.11459	0.0369008	YCF37	unmatched	Abaxial domain	unmatched	unmatched
photosynthetic cells	AT5G52310	13.3352	2.29646	1.44535e-40	8.07621e-39	0.0964308	0.0274086	RD29A	unmatched	response to stress	unmatched	unmatched
photosynthetic cells	AT2G20570	13.311	2.72944	1.99836e-40	1.11344e-38	0.0588604	0.0104414	GPRI1	unmatched	unmatched	unmatched	unmatched
photosynthetic cells	AT3G16250	13.3019	2.08623	2.25573e-40	1.25328e-38	0.0889167	0.0234931	PNSB3	unmatched	Abaxial domain	unmatched	unmatched
photosynthetic cells	AT2G30930	13.2766	2.65103	3.16558e-40	1.7538e-38	0.0801503	0.0196963	AT2G30930	unmatched	response to stress	ATML1	unmatched
photosynthetic cells	AT3G44310	13.2417	1.49113	5.03946e-40	2.77624e-38	0.251096	0.132178	NIT1	mesophyll	Epidermis	unmatched	unmatched
photosynthetic cells	AT2G32690	13.2145	1.06422	7.2326e-40	3.96213e-38	0.460864	0.303868	GRP23	epidermis	Epidermis	unmatched	AtML1
photosynthetic cells	AT1G07050	13.2056	2.80724	8.14144e-40	4.44755e-38	0.0525986	0.00830565	AT1G07050	unmatched	unmatched	unmatched	unmatched
photosynthetic cells	AT1G70760	13.181	2.71487	1.12816e-39	6.14582e-38	0.0569818	0.00996678	ndhL	unmatched	Abaxial domain	unmatched	unmatched
photosynthetic cells	AT5G19190	13.1807	2.97905	1.13292e-39	6.15458e-38	0.0500939	0.00747508	AT5G19190	unmatched	BD	unmatched	unmatched
photosynthetic cells	AT4G30190	13.1398	1.84713	1.94728e-39	1.05493e-37	0.157796	0.0644281	HA2	xylem parenchyma	transport process	unmatched	AtHB8
photosynthetic cells	AT5G44130	13.1328	2.90133	2.13603e-39	1.15399e-37	0.057608	0.0103227	FLA13	unmatched	BD	unmatched	unmatched
photosynthetic cells	AT2G38870	13.0681	2.30509	5.00814e-39	2.66153e-37	0.0889167	0.0243237	AT2G38870	unmatched	BD	unmatched	KAN1
photosynthetic cells	AT1G70820	13.0036	2.51361	1.16723e-38	6.16963e-37	0.057608	0.0104414	AT1G70820	unmatched	Abaxial domain	unmatched	unmatched
photosynthetic cells	AT3G14930	12.9214	1.84853	3.40994e-38	1.79753e-36	0.151534	0.0612245	HEME1	unmatched	Abaxial domain	unmatched	unmatched
photosynthetic cells	AT2G05380	12.8293	1.58191	1.12379e-37	5.8297e-36	0.179086	0.0793783	GRP3S	unmatched	BD	unmatched	KAN1
photosynthetic cells	AT4G39970	12.8256	2.64951	1.17877e-37	6.09873e-36	0.0532248	0.00913621	AT4G39970	unmatched	Abaxial domain	unmatched	unmatched
photosynthetic cells	AT4G33010	12.8157	1.63827	1.33841e-37	6.90641e-36	0.236068	0.12767	GLDP1	unmatched	Abaxial domain	unmatched	FIL
photosynthetic cells	AT1G31812	12.7644	1.3623	2.59149e-37	1.31984e-35	0.297433	0.175842	ACBP6	phloem	Vasculature	unmatched	AtML1
photosynthetic cells	AT2G28000	12.7301	1.34575	4.02153e-37	2.02183e-35	0.314966	0.196251	CPN60A1	unmatched	Abaxial domain	unmatched	CLV3
photosynthetic cells	AT4G11211	12.7252	1.85377	4.28135e-37	2.14693e-35	0.151534	0.0625297	AT4G11211	unmatched	phloem	unmatched	unmatched
photosynthetic cells	AT2G28800	12.6526	1.76519	1.08289e-36	5.34798e-35	0.153413	0.0637162	ALB3	unmatched	Abaxial domain	unmatched	unmatched
photosynthetic cells	AT2G39470	12.5524	2.13474	3.85478e-36	1.88e-34	0.0751409	0.0188657	PNSL1	mesophyll	Abaxial domain	AS2	CLV3
photosynthetic cells	AT4G13840	12.5346	2.59246	4.82964e-36	2.34375e-34	0.0613651	0.0129331	CER26	unmatched	Epidermis	unmatched	unmatched
photosynthetic cells	AT5G25610	12.5059	1.42327	6.93413e-36	3.34016e-34	0.236694	0.125653	RD22	epidermis	Epidermis	unmatched	AtML1
photosynthetic cells	AT5G16030	12.4879	2.33488	8.68698e-36	4.164e-34	0.0745147	0.0188657	AT5G16030	dividing cells	Abaxial domain	unmatched	AtHB8
photosynthetic cells	AT3G22210	12.4606	1.94958	1.22516e-35	5.82979e-34	0.0995617	0.0315615	AT3G22210	mesophyll	Abaxial domain	AS2	unmatched
photosynthetic cells	AT5G55220	12.4336	1.67142	1.71696e-35	8.09122e-34	0.149656	0.0621737	TIG	mesophyll	Abaxial domain	unmatched	HDG4
photosynthetic cells	AT1G05850	12.4327	1.23928	1.73695e-35	8.16576e-34	0.336255	0.212743	CTL1	epidermis	BD	unmatched	S17Shoot
photosynthetic cells	AT5G13510	12.4091	1.53993	2.33292e-35	1.0889e-33	0.187226	0.089345	RPL10	unmatched	Abaxial domain	unmatched	CLV3
photosynthetic cells	AT3G04790	12.4074	1.87116	2.38172e-35	1.10903e-33	0.125235	0.0471049	RPI3	unmatched	Abaxial domain	unmatched	FIL
photosynthetic cells	AT5G63570	12.4039	1.70111	2.48799e-35	1.15576e-33	0.159674	0.0696488	GSA1	unmatched	Abaxial domain	unmatched	LAS
photosynthetic cells	AT3G48730	12.356	1.68798	4.51876e-35	2.08428e-33	0.157796	0.0684623	GSA2	unmatched	Abaxial domain	unmatched	unmatched
photosynthetic cells	AT2G24270	12.3538	1.49146	4.64419e-35	2.13709e-33	0.184721	0.0862601	ALDH11A3	unmatched	response to stress	unmatched	S17Shoot
photosynthetic cells	AT1G72230	12.3341	2.39203	5.9323e-35	2.72343e-33	0.0795241	0.021832	AT1G72230	unmatched	transport process	unmatched	unmatched
photosynthetic cells	AT5G11070	12.3336	2.58088	5.97289e-35	2.73564e-33	0.0607389	0.0130517	AT5G11070	unmatched	phloem	unmatched	AtHB8
photosynthetic cells	AT1G54780	12.2383	1.62375	1.94064e-34	8.80583e-33	0.164684	0.0734457	TLP18.3	unmatched	Abaxial domain	unmatched	unmatched
photosynthetic cells	AT2G29450	12.2325	2.14804	2.08348e-34	9.43209e-33	0.0820288	0.0231372	GSTU5	unmatched	response to stress	unmatched	unmatched
photosynthetic cells	AT4G13495	12.2053	2.24875	2.91316e-34	1.30972e-32	0.0713838	0.0180351	AT4G13495	cortex	unmatched	unmatched	unmatched
photosynthetic cells	AT3G52380	12.0713	1.43289	1.49704e-33	6.57925e-32	0.222918	0.118533	CP33	unmatched	Abaxial domain	unmatched	WUS
photosynthetic cells	AT1G50320	12.0641	1.89356	1.63452e-33	7.16735e-32	0.10144	0.0340532	ATHX	unmatched	transport process	unmatched	WUS
photosynthetic cells	AT2G44650	12.0334	1.44083	2.37139e-33	1.03521e-31	0.206637	0.105363	CPN10-2	unmatched	Abaxial domain	unmatched	unmatched
photosynthetic cells	AT4G30650	12.0202	1.13954	2.78218e-33	1.21183e-31	0.327489	0.204912	AT4G30650	cortex	BD	unmatched	KAN1
photosynthetic cells	AT2G01590	11.9931	2.27513	3.86046e-33	1.67776e-31	0.0557295	0.0115093	CRR3	unmatched	Abaxial domain	AS2	unmatched
photosynthetic cells	AT1G73655	11.9639	2.00227	5.48898e-33	2.36971e-31	0.100814	0.0342905	FKBP17-3	unmatched	Abaxial domain	unmatched	HDG4
photosynthetic cells	AT1G64720	11.906	1.24102	1.10082e-32	4.67002e-31	0.300564	0.183911	CP5	mesophyll	transport process	unmatched	unmatched
photosynthetic cells	AT3G52960	11.8473	1.34156	2.22312e-32	9.33693e-31	0.279274	0.171808	PRXIIE	unmatched	BD	AS1	unmatched
photosynthetic cells	AT2G47450	11.8472	1.57307	2.22478e-32	9.33693e-31	0.167815	0.0781917	CAO_1	unmatched	Abaxial domain	AS1	FIL
photosynthetic cells	AT1G42550	11.8433	2.21625	2.33235e-32	9.76739e-31	0.0644959	0.0156621	PMI1_1	unmatched	unmatched	unmatched	unmatched
photosynthetic cells	AT5G17170	11.8099	1.85026	3.47066e-32	1.45034e-30	0.10958	0.0397485	ENH1	unmatched	Abaxial domain	unmatched	WUS
photosynthetic cells	AT1G67700	11.6805	1.66057	1.60255e-31	6.61205e-30	0.137758	0.0581395	HHL1	unmatched	Abaxial domain	unmatched	KAN1
photosynthetic cells	AT3G07430	11.5835	1.4808	4.99865e-31	2.01149e-29	0.192862	0.0988372	YLMG1-1	unmatched	Abaxial domain	unmatched	unmatched
photosynthetic cells	AT2G33830	11.5614	1.21451	6.4644e-31	2.58537e-29	0.309956	0.194589	DRMH1	unmatched	undifferentiated cells	unmatched	unmatched
photosynthetic cells	AT1G62750	11.4852	1.58028	1.56657e-30	6.1769e-29	0.16531	0.079141	CPEFG	unmatched	Abaxial domain	unmatched	CLV3
photosynthetic cells	AT5G52780	11.4664	2.00587	1.94535e-30	7.6396e-29	0.07201	0.0201709	AT5G52780	unmatched	unmatched	unmatched	S17Shoot
photosynthetic cells	AT1G14345	11.391	1.89103	4.63491e-30	1.80567e-28	0.0939261	0.0321547	AT1G14345	unmatched	unmatched	unmatched	FIL
photosynthetic cells	AT5G24490	11.3827	1.36994	5.09955e-30	1.97881e-28	0.200376	0.104651	AT5G24490	unmatched	Abaxial domain	unmatched	unmatched
photosynthetic cells	AT5G61590	11.365	2.32037	6.24518e-30	2.41377e-28	0.0607389	0.0150688	ERF107	unmatched	BD	unmatched	HMG
photosynthetic cells	AT2G41090	11.3403	1.80567	8.2891e-30	3.19114e-28	0.0958046	0.0334599	CML10	unmatched	BD	unmatched	KAN1
photosynthetic cells	AT4G10300	11.3298	1.62182	9.3454e-30	3.56969e-28	0.120852	0.0486474	AT4G10300	unmatched	Abaxial domain	AS2	unmatched
photosynthetic cells	AT3G63190	11.2904	1.58101	1.46378e-29	5.49465e-28	0.15216	0.0700047	RRF	mesophyll	Abaxial domain	unmatched	WUS
photosynthetic cells	AT4G01850	11.2385	1.38882	2.63941e-29	9.79488e-28	0.265498	0.165164	SAM2	unmatched	Vasculature	unmatched	unmatched
photosynthetic cells	AT1G71500	11.2136	1.3726	3.49849e-29	1.28609e-27	0.168441	0.081158	AT1G71500	unmatched	Abaxial domain	unmatched	unmatched
photosynthetic cells	AT5G07530	11.1766	1.93654	5.30786e-29	1.92233e-27	0.0601127	0.0150688	GRP17	unmatched	unmatched	unmatched	unmatched
photosynthetic cells	AT1G68530	11.0715	1.33338	1.72549e-28	6.14672e-27	0.242329	0.142857	CUT1	epidermis	Epidermis	unmatched	HMG
photosynthetic cells	AT4G34190	11.0512	1.543	2.16381e-28	7.69412e-27	0.145272	0.0665638	37135	unmatched	Abaxial domain	unmatched	unmatched
photosynthetic cells	AT4G14890	10.9772	1.6454	4.9209e-28	1.72779e-26	0.112711	0.0449692	FdC2	unmatched	Abaxial domain	unmatched	unmatched
photosynthetic cells	AT1G03475	10.9306	1.41466	8.23272e-28	2.85981e-26	0.18159	0.0943284	CPX1	unmatched	Abaxial domain	unmatched	unmatched
photosynthetic cells	AT3G10020	10.9127	1.37668	1.00223e-27	3.46915e-26	0.185974	0.0968201	AT3G10020	unmatched	BD	unmatched	S17Shoot
photosynthetic cells	AT5G19940	10.8743	1.44595	1.52824e-27	5.2527e-26	0.140263	0.0633602	PAP8_1	unmatched	Abaxial domain	unmatched	WUS
photosynthetic cells	AT5G07550	10.8548	2.01656	1.8925e-27	6.47057e-26	0.0507201	0.0115093	GRP19	unmatched	unmatched	unmatched	unmatched
photosynthetic cells	AT5G40450	10.8525	1.57587	1.94055e-27	6.62327e-26	0.125861	0.0541054	AT5G40450	(pro-)cambium	unmatched	CLV3	unmatched
photosynthetic cells	AT2G24940	10.8235	1.36857	2.66355e-27	9.02792e-26	0.223544	0.129212	MP3	unmatched	phloem	unmatched	unmatched
photosynthetic cells	AT1G34000	10.8087	1.84828	3.13027e-27	1.05915e-25	0.0839073	0.0284765	OHP2	unmatched	Abaxial domain	AS2	unmatched
photosynthetic cells	AT5G64570	10.8081	1.41419	3.15267e-27	1.06488e-25	0.12273	0.0516137	BXL4	unmatched	Abaxial domain	unmatched	FIL
photosynthetic cells	AT4G11150	10.8067	1.30845	3.1996e-27	1.07887e-25	0.249217	0.152824	VHA-E1_1	unmatched	unmatched	unmatched	FIL
photosynthetic cells	AT2G24762	10.7833	2.34701	4.12947e-27	1.39002e-25	0.0626174	0.0174419	GDU4	unmatched	transport process	AS1	unmatched
photosynthetic cells	AT3G15030	10.7689	2.15944	4.82981e-27	1.62018e-25	0.0569818	0.0145942	TCP4	unmatched	unmatched	unmatched	unmatched
photosynthetic cells	AT5G13650	10.7598	1.44721	5.3278e-27	1.78113e-25	0.172824	0.0888704	AT5G13650	unmatched	Abaxial domain	unmatched	unmatched
photosynthetic cells	AT4G39800	10.7591	1.57243	5.36774e-27	1.79141e-25	0.128992	0.0568344	IPS1_1	xylem parenchyma	transport process	unmatched	WUS
photosynthetic cells	AT5G07020	10.7527	1.79598	5.7534e-27	1.91685e-25	0.0839073	0.0285952	MPH1	unmatched	Abaxial domain	unmatched	unmatched
photosynthetic cells	AT5G08410	10.7346	1.92868	7.00202e-27	2.32493e-25	0.0751409	0.0238491	FTRA2	unmatched	Abaxial domain	unmatched	CLV3
photosynthetic cells	AT5G14120	10.6667	2.54073	1.45759e-26	4.79094e-25	0.0500939	0.0117466	AT5G14120	unmatched	Abaxial domain	unmatched	AtHB8
photosynthetic cells	AT4G21105	10.613	1.25713	2.59398e-26	8.44101e-25	0.254227	0.15757	AT4G21105	unmatched	transport process	unmatched	unmatched
photosynthetic cells	AT3G27690	10.5598	2.10143	4.57544e-26	1.47174e-24	0.0601127	0.0166113	LHCB2.4	unmatched	transport process	unmatched	unmatched
photosynthetic cells	AT2G34860	10.4903	1.70936	9.57054e-26	3.03849e-24	0.0958046	0.0365449	PSA2	unmatched	Abaxial domain	unmatched	unmatched
photosynthetic cells	AT1G73600	10.4873	1.88855	9.88329e-26	3.1327e-24	0.0613651	0.0173232	AT1G73600	unmatched	transport process	unmatched	unmatched
photosynthetic cells	AT2G35940	10.4683	2.34788	1.20793e-25	3.81024e-24	0.0544771	0.0141196	BLH1	unmatched	unmatched	unmatched	S17Shoot
photosynthetic cells	AT2G40490	10.4637	1.4117	1.26759e-25	3.99198e-24	0.156544	0.0778358	HEME2	unmatched	Abaxial domain	unmatched	unmatched
photosynthetic cells	AT2G28605	10.4553	2.25809	1.3863e-25	4.35881e-24	0.0532248	0.0135263	PPD2	unmatched	unmatched	AS2	unmatched
photosynthetic cells	AT1G04660	10.3946	1.88393	2.62251e-25	8.11525e-24	0.0876644	0.0322734	AT1G04660	unmatched	unmatched	unmatched	unmatched
photosynthetic cells	AT3G61870	10.3568	1.48101	3.89851e-25	1.19691e-23	0.133375	0.0616991	AT3G61870	unmatched	Abaxial domain	unmatched	WUS
photosynthetic cells	AT2G26900	10.351	1.17913	4.14106e-25	1.2674e-23	0.235441	0.142264	BASS2	unmatched	Abaxial domain	unmatched	WUS
photosynthetic cells	AT1G47128	10.3424	1.39424	4.53078e-25	1.38235e-23	0.140889	0.0665638	RD21A	unmatched	unmatched	unmatched	S17Shoot
photosynthetic cells	AT3G02730	10.2616	1.6191	1.04995e-24	3.16392e-23	0.0964308	0.0377314	TRXF1	unmatched	BD	unmatched	unmatched
photosynthetic cells	AT2G22980	10.2455	2.02622	1.24003e-24	3.70815e-23	0.0500939	0.0124585	SCPL13	mesophyll	unmatched	unmatched	AtHB8
photosynthetic cells	AT3G29030	10.2323	2.41591	1.42151e-24	4.24435e-23	0.0513463	0.0131704	EXPA5	unmatched	Epidermis	ATML1	unmatched
photosynthetic cells	AT5G42270	10.1892	1.34124	2.21627e-24	6.55858e-23	0.155291	0.0786664	FTSH5	unmatched	Abaxial domain	unmatched	WUS
photosynthetic cells	AT1G15290	10.1642	1.49035	2.86416e-24	8.44864e-23	0.121478	0.0544613	AT1G15290	mesophyll	unmatched	unmatched	unmatched
photosynthetic cells	AT3G13470	10.1248	1.23734	4.29034e-24	1.25796e-22	0.194114	0.109635	CPN60B2	unmatched	Abaxial domain	unmatched	unmatched
photosynthetic cells	AT3G15840	10.1195	2.22238	4.52702e-24	1.32339e-22	0.0507201	0.0130517	PIFI	unmatched	BD	unmatched	KAN1
photosynthetic cells	AT1G66940	10.1158	1.97788	4.70026e-24	1.37199e-22	0.0745147	0.0255102	AT1G66940	unmatched	unmatched	unmatched	unmatched
photosynthetic cells	AT1G66970	10.1073	1.4958	5.12888e-24	1.49264e-22	0.107076	0.0449692	SVL2	xylem parenchyma	BD	unmatched	S17Shoot
photosynthetic cells	AT5G12250	10.0901	1.44996	6.11043e-24	1.77302e-22	0.227301	0.142027	TUBB6	unmatched	unmatched	unmatched	S17Shoot
photosynthetic cells	AT5G18660	10.0231	1.56137	1.20719e-23	3.43155e-22	0.102066	0.0422402	DVR	unmatched	Abaxial domain	unmatched	WUS
photosynthetic cells	AT4G15545	10.0181	1.49983	1.26874e-23	3.60128e-22	0.13087	0.0620551	AT4G15545	unmatched	unmatched	unmatched	KAN1
photosynthetic cells	AT4G36540	10.0069	1.94243	1.42138e-23	4.02285e-22	0.0594865	0.0175605	BEE2	unmatched	BD	unmatched	S17Shoot
photosynthetic cells	AT3G63540	9.98034	1.64776	1.85824e-23	5.214e-22	0.0983093	0.0403417	AT3G63540	unmatched	Abaxial domain	unmatched	unmatched
photosynthetic cells	AT5G21020	9.97967	1.21969	1.87089e-23	5.24197e-22	0.191609	0.10738	AT5G21020	unmatched	BD	unmatched	unmatched
photosynthetic cells	AT3G48690	9.9782	2.19291	1.89871e-23	5.30472e-22	0.0500939	0.0130517	CXE12	unmatched	BD	unmatched	unmatched
photosynthetic cells	AT1G04420	9.9713	1.96495	2.03546e-23	5.67868e-22	0.0638698	0.0200522	AT1G04420	unmatched	Abaxial domain	unmatched	unmatched
photosynthetic cells	AT1G43560	9.95914	1.55154	2.30039e-23	6.40865e-22	0.0983093	0.0401044	Aty2	unmatched	Abaxial domain	unmatched	HDG4
photosynthetic cells	AT1G23740	9.95863	2.04745	2.31221e-23	6.42327e-22	0.0569818	0.0164926	AOR	unmatched	Abaxial domain	unmatched	S17Shoot
photosynthetic cells	AT2G42690	9.95052	2.19001	2.50862e-23	6.92953e-22	0.053851	0.0149502	AT2G42690	unmatched	unmatched	unmatched	AtHB8
photosynthetic cells	AT1G55480	9.93254	1.51945	3.00495e-23	8.26552e-22	0.082655	0.0304936	ZKT	unmatched	Abaxial domain	unmatched	AtML1
photosynthetic cells	AT4G27700	9.9277	1.67791	3.15442e-23	8.66448e-22	0.086412	0.0329853	AT4G27700	unmatched	Abaxial domain	unmatched	unmatched
photosynthetic cells	AT1G29670	9.91919	1.63867	3.43526e-23	9.40943e-22	0.113964	0.0510204	AT1G29670	epidermis	Epidermis	unmatched	HMG
photosynthetic cells	AT2G30950	9.91562	1.31463	3.56055e-23	9.73897e-22	0.156544	0.081158	VAR2	unmatched	Abaxial domain	unmatched	unmatched
photosynthetic cells	AT5G09650	9.90683	1.27858	3.88801e-23	1.05902e-21	0.189105	0.10738	PPA6	unmatched	transport process	unmatched	unmatched
photosynthetic cells	AT5G62680	9.90595	2.44971	3.92239e-23	1.0669e-21	0.0519724	0.0142383	NPF2.11	phloem	transport process	UFO'	S17Shoot
photosynthetic cells	AT1G78020	9.86973	1.24071	5.63137e-23	1.51907e-21	0.163431	0.0859041	FLZ6	unmatched	Vasculature	unmatched	S17Shoot
photosynthetic cells	AT3G28180	9.84726	1.9911	7.04349e-23	1.8844e-21	0.0544771	0.0154248	CSLC4	unmatched	BD	unmatched	S17Shoot
photosynthetic cells	AT3G51510	9.84388	1.74078	7.28446e-23	1.94355e-21	0.0901691	0.0355956	AT3G51510	unmatched	Abaxial domain	unmatched	FIL
photosynthetic cells	AT1G76090	9.76956	1.91565	1.52106e-22	4.00909e-21	0.0657483	0.0215947	SMT3	unmatched	Abaxial domain	unmatched	unmatched
photosynthetic cells	AT1G03630	9.70785	1.42349	2.79162e-22	7.28915e-21	0.113964	0.0516137	PORC	unmatched	Abaxial domain	unmatched	unmatched
photosynthetic cells	AT1G25450	9.69971	2.11678	3.02343e-22	7.88391e-21	0.0594865	0.0185097	KCS5	unmatched	Epidermis	unmatched	AtML1
photosynthetic cells	AT1G02560	9.69545	1.2727	3.15243e-22	8.19841e-21	0.209142	0.126364	CLPP5	unmatched	Abaxial domain	unmatched	unmatched
photosynthetic cells	AT3G18890	9.64174	1.54158	5.32763e-22	1.37095e-20	0.0901691	0.0361889	TIC62	unmatched	unmatched	unmatched	S17Shoot
photosynthetic cells	AT2G14900	9.63317	2.26439	5.79156e-22	1.48642e-20	0.0594865	0.018747	GASA7	unmatched	response to stress	unmatched	unmatched
photosynthetic cells	AT3G51820	9.61952	1.48391	6.61388e-22	1.68774e-20	0.11459	0.0524442	CHLG	unmatched	Abaxial domain	unmatched	WUS
photosynthetic cells	AT3G29240	9.59274	1.62065	8.57756e-22	2.17013e-20	0.0895429	0.0361889	AT3G29240	unmatched	transport process	unmatched	unmatched
photosynthetic cells	AT5G12860	9.58622	1.42107	9.13733e-22	2.30282e-20	0.139011	0.0703607	DIT1	unmatched	Abaxial domain	unmatched	unmatched
photosynthetic cells	AT5G24314	9.56718	1.33949	1.09862e-21	2.75812e-20	0.122104	0.0575463	PTAC7	unmatched	Abaxial domain	unmatched	unmatched
photosynthetic cells	AT5G19220	9.55869	1.46821	1.19254e-21	2.99007e-20	0.082655	0.0317988	ADG2	unmatched	Abaxial domain	unmatched	unmatched
photosynthetic cells	AT4G02530	9.52985	1.37897	1.57511e-21	3.93918e-20	0.123982	0.0593261	AT4G02530	unmatched	Abaxial domain	unmatched	unmatched
photosynthetic cells	AT4G30950	9.48223	1.16882	2.48916e-21	6.14654e-20	0.180964	0.10299	FAD6	unmatched	Abaxial domain	unmatched	WUS
photosynthetic cells	AT4G16890	9.47304	1.49643	2.7181e-21	6.69495e-20	0.103319	0.0456811	SNC1	unmatched	unmatched	unmatched	unmatched
photosynthetic cells	AT5G16710	9.4689	1.67341	2.82804e-21	6.94823e-20	0.0907952	0.0376127	DHAR3	unmatched	Abaxial domain	unmatched	unmatched
photosynthetic cells	AT3G14310	9.45883	1.07122	3.11405e-21	7.61268e-20	0.236694	0.149383	PME3	unmatched	phloem	AS1	S17Shoot
photosynthetic cells	AT2G45470	9.42135	1.05532	4.4534e-21	1.08462e-19	0.264245	0.175842	FLA8	unmatched	transport process	unmatched	unmatched
photosynthetic cells	AT5G52960	9.37864	2.15048	6.68292e-21	1.61555e-19	0.0638698	0.021832	AT5G52960	unmatched	Abaxial domain	unmatched	unmatched
photosynthetic cells	AT3G04550	9.36263	1.50658	7.7778e-21	1.86868e-19	0.111459	0.051851	RAF1.2	unmatched	Abaxial domain	unmatched	unmatched
photosynthetic cells	AT3G59940	9.33525	1.81195	1.00754e-20	2.40886e-19	0.0582342	0.0186284	SKIP20	unmatched	BD	unmatched	WUS
photosynthetic cells	AT2G27680	9.3249	1.75071	1.11084e-20	2.64936e-19	0.0782718	0.0302563	AT2G27680	unmatched	Abaxial domain	unmatched	KAN1
photosynthetic cells	AT3G03780	9.32049	1.75092	1.15808e-20	2.75531e-19	0.0776456	0.030019	MS2	unmatched	response to stress	unmatched	unmatched
photosynthetic cells	AT3G59780	9.29561	1.53345	1.4636e-20	3.46953e-19	0.0926738	0.0393925	AT3G59780	unmatched	Abaxial domain	unmatched	unmatched
photosynthetic cells	AT1G02280	9.29377	1.34936	1.48921e-20	3.52597e-19	0.139011	0.0716659	TOC33	unmatched	Abaxial domain	unmatched	unmatched
photosynthetic cells	AT2G21170	9.24716	1.08078	2.30547e-20	5.41923e-19	0.247339	0.163028	TIM	unmatched	transport process	unmatched	unmatched
photosynthetic cells	AT3G17170	9.22008	1.27628	2.96873e-20	6.90361e-19	0.136506	0.0700047	RFC3_1	unmatched	Abaxial domain	unmatched	unmatched
photosynthetic cells	AT2G38270	9.12582	1.96956	7.11964e-20	1.61718e-18	0.0670006	0.0243237	GRXS16	unmatched	Abaxial domain	unmatched	unmatched
photosynthetic cells	AT3G42806	9.09974	1.94203	9.05469e-20	2.04483e-18	0.0532248	0.0166113	AT3G42806	unmatched	unmatched	unmatched	unmatched
photosynthetic cells	AT2G20890	9.09896	1.06221	9.12006e-20	2.05485e-18	0.226675	0.145349	THF1	unmatched	Abaxial domain	unmatched	unmatched
photosynthetic cells	AT4G21860	9.08492	1.33541	1.03776e-19	2.32479e-18	0.132123	0.067869	MSRB2	unmatched	Abaxial domain	unmatched	unmatched
photosynthetic cells	AT5G02120	9.07183	1.78804	1.17034e-19	2.61881e-18	0.0701315	0.0262221	OHP1	unmatched	Abaxial domain	unmatched	unmatched
photosynthetic cells	AT1G58290	9.06737	1.35939	1.21922e-19	2.72505e-18	0.139011	0.0735643	HEMA1	unmatched	Abaxial domain	unmatched	KAN1
photosynthetic cells	AT1G12845	9.02587	1.66245	1.78269e-19	3.94837e-18	0.0745147	0.0289511	AT1G12845	unmatched	Abaxial domain	unmatched	unmatched
photosynthetic cells	AT3G12345	9.0213	1.5816	1.85867e-19	4.0938e-18	0.0763932	0.030019	AT3G12345	unmatched	Abaxial domain	unmatched	unmatched
photosynthetic cells	AT1G10960	9.02129	1.22967	1.85882e-19	4.0938e-18	0.195366	0.121381	FD1	unmatched	Abaxial domain	AS1	FIL
photosynthetic cells	AT4G24280	8.9977	1.02616	2.30503e-19	5.04187e-18	0.249217	0.166469	HSP70-6	unmatched	Abaxial domain	unmatched	unmatched
photosynthetic cells	AT1G69740	8.99529	1.2104	2.35616e-19	5.14279e-18	0.158422	0.0886331	HEMB1	unmatched	Abaxial domain	unmatched	WUS
photosynthetic cells	AT4G37830	8.9901	1.07571	2.47004e-19	5.37935e-18	0.263619	0.180826	AT4G37830	unmatched	transport process	unmatched	unmatched
photosynthetic cells	AT1G17220	8.98879	1.12475	2.4997e-19	5.4379e-18	0.193488	0.117228	FUG1	unmatched	Abaxial domain	unmatched	unmatched
photosynthetic cells	AT3G14110	8.97843	1.23013	2.74663e-19	5.96181e-18	0.143394	0.0765306	FLU	unmatched	Abaxial domain	unmatched	unmatched
photosynthetic cells	AT1G45474	8.96302	1.51886	3.15905e-19	6.82669e-18	0.0782718	0.0313242	LHCA5	unmatched	phloem	unmatched	WUS
photosynthetic cells	AT4G25080	8.93626	1.18653	4.02576e-19	8.64234e-18	0.170319	0.0983626	CHLM	unmatched	Abaxial domain	AS1	FIL
photosynthetic cells	AT4G16410	8.93022	1.49619	4.25167e-19	9.11731e-18	0.0920476	0.0404604	AT4G16410	unmatched	Abaxial domain	unmatched	unmatched
photosynthetic cells	AT2G45740	8.91708	1.67001	4.78763e-19	1.02106e-17	0.0638698	0.0228999	PEX11D	unmatched	unmatched	unmatched	S17Shoot
photosynthetic cells	AT2G18280	8.91429	1.89671	4.90933e-19	1.04474e-17	0.0688791	0.0261035	TULP2	unmatched	unmatched	unmatched	unmatched
photosynthetic cells	AT4G14870	8.90316	1.9043	5.42766e-19	1.15004e-17	0.0626174	0.0224252	SECE1	unmatched	Abaxial domain	unmatched	unmatched
photosynthetic cells	AT5G03940	8.89773	1.18348	5.70032e-19	1.2026e-17	0.146525	0.0794969	FFC	unmatched	Abaxial domain	unmatched	HDG4
photosynthetic cells	AT1G73885	8.89628	1.23805	5.77501e-19	1.21574e-17	0.140263	0.0747508	AT1G73885	unmatched	Abaxial domain	unmatched	unmatched
photosynthetic cells	AT1G12780	8.88482	1.59886	6.40231e-19	1.34201e-17	0.0807765	0.0333412	UGE1	unmatched	phloem	unmatched	unmatched
photosynthetic cells	AT4G11175	8.86384	1.77345	7.73071e-19	1.60158e-17	0.0763932	0.0308495	AT4G11175	unmatched	Abaxial domain	AS2	unmatched
photosynthetic cells	AT3G18420	8.85592	1.57541	8.29946e-19	1.71397e-17	0.0832812	0.035121	SG1	unmatched	unmatched	unmatched	unmatched
photosynthetic cells	AT1G73530	8.85303	1.89559	8.51709e-19	1.75705e-17	0.0532248	0.0172046	ORRM6	unmatched	Abaxial domain	unmatched	unmatched
photosynthetic cells	AT1G16880	8.83579	1.17664	9.93937e-19	2.03971e-17	0.131497	0.068225	ACR11	unmatched	Abaxial domain	unmatched	S17Shoot
photosynthetic cells	AT3G19810	8.80458	1.6839	1.31341e-18	2.67845e-17	0.0626174	0.0225439	AT3G19810	unmatched	Abaxial domain	unmatched	unmatched
photosynthetic cells	AT5G14260	8.78328	1.537	1.58774e-18	3.21443e-17	0.100814	0.0473422	AT5G14260	unmatched	Abaxial domain	unmatched	CLV3
photosynthetic cells	AT4G29350	8.77479	1.14606	1.71225e-18	3.45221e-17	0.232937	0.155316	PRO2	unmatched	Vasculature	unmatched	unmatched
photosynthetic cells	AT2G21530	8.75006	1.55902	2.13236e-18	4.27719e-17	0.0632436	0.0230185	AT2G21530	unmatched	unmatched	unmatched	unmatched
photosynthetic cells	AT5G06530	8.6816	1.71177	3.90241e-18	7.68297e-17	0.053851	0.0179165	ABCG22	unmatched	unmatched	unmatched	S17Shoot
photosynthetic cells	AT3G47340	8.68153	1.72131	3.90493e-18	7.68297e-17	0.0594865	0.0211201	ASN1	unmatched	BD	unmatched	unmatched
photosynthetic cells	AT5G11450	8.67461	1.28246	4.14988e-18	8.14851e-17	0.122104	0.0626483	AT5G11450	unmatched	Abaxial domain	unmatched	FIL
photosynthetic cells	AT3G25690	8.65264	1.25594	5.03211e-18	9.79234e-17	0.0983093	0.0454438	CHUP1	unmatched	unmatched	unmatched	S17Shoot
photosynthetic cells	AT2G04700	8.56948	1.35133	1.03953e-17	1.9912e-16	0.118973	0.0609872	FTRC	unmatched	Abaxial domain	unmatched	unmatched
photosynthetic cells	AT4G12730	8.56298	1.31627	1.0999e-17	2.09656e-16	0.15216	0.0867347	FLA2	unmatched	BD	unmatched	unmatched
photosynthetic cells	AT4G31990	8.55941	1.39426	1.13446e-17	2.16034e-16	0.111459	0.0555292	ASP5	unmatched	unmatched	unmatched	unmatched
photosynthetic cells	AT5G17230	8.53604	1.2079	1.38902e-17	2.61957e-16	0.118973	0.0607499	PSY	unmatched	unmatched	unmatched	WUS
photosynthetic cells	AT5G17710	8.50607	1.27992	1.79929e-17	3.36412e-16	0.116468	0.0594447	EMB1241	unmatched	Abaxial domain	unmatched	HDG4
photosynthetic cells	AT4G34290	8.45077	1.2514	2.89386e-17	5.32912e-16	0.141515	0.079141	AT4G34290	unmatched	Abaxial domain	AS1	unmatched
photosynthetic cells	AT4G01690	8.41427	1.34523	3.95337e-17	7.25292e-16	0.0951785	0.0446132	PPOX1_1	unmatched	Abaxial domain	unmatched	unmatched
photosynthetic cells	AT1G06460	8.39459	1.38722	4.67529e-17	8.54529e-16	0.0832812	0.0366635	ACD32.1	unmatched	unmatched	unmatched	S17Shoot
photosynthetic cells	AT1G67280	8.35995	1.33241	6.27436e-17	1.13095e-15	0.102066	0.0497152	AT1G67280	unmatched	Abaxial domain	unmatched	unmatched
photosynthetic cells	AT5G59290	8.35648	1.48451	6.4616e-17	1.16148e-15	0.12273	0.0658519	UXS3	unmatched	Xylem	unmatched	unmatched
photosynthetic cells	AT3G47295	8.34183	1.70939	7.31525e-17	1.31252e-15	0.0644959	0.0251542	PSY2	epidermis	Epidermis	ATML1	unmatched
photosynthetic cells	AT4G36250	8.33948	1.33102	7.46166e-17	1.33756e-15	0.135254	0.0751068	ALDH3F1	epidermis	Epidermis	PTL	AtML1
photosynthetic cells	AT5G52440	8.32689	1.30937	8.29906e-17	1.48223e-15	0.102693	0.0503085	TATB	unmatched	Abaxial domain	unmatched	unmatched
photosynthetic cells	AT1G13270	8.31693	1.28913	9.02693e-17	1.60491e-15	0.107076	0.0535121	MAP1B	unmatched	Abaxial domain	unmatched	HDG4
photosynthetic cells	AT2G43560	8.31289	1.13185	9.33993e-17	1.65905e-15	0.0958046	0.0449692	FKBP16-3	unmatched	Abaxial domain	unmatched	unmatched
photosynthetic cells	AT5G21920	8.29391	1.33733	1.09582e-16	1.93595e-15	0.0995617	0.0482914	YLMG2	unmatched	Abaxial domain	unmatched	unmatched
photosynthetic cells	AT2G15960	8.28814	1.60477	1.15037e-16	2.02683e-15	0.0857858	0.0392738	AT2G15960	unmatched	response to stress	unmatched	S17Shoot
photosynthetic cells	AT1G06350	8.27783	1.49582	1.25441e-16	2.20815e-15	0.0964308	0.0467489	AT1G06350	epidermis	Epidermis	ATML1	unmatched
photosynthetic cells	AT4G22890	8.25771	1.1777	1.48498e-16	2.59766e-15	0.140889	0.0796156	PGRL1A	unmatched	BD	AS2	unmatched
photosynthetic cells	AT3G17100	8.22068	1.41858	2.02353e-16	3.5177e-15	0.0995617	0.048766	BHLH147	xylem parenchyma	unmatched	unmatched	S17Shoot
photosynthetic cells	AT2G05620	8.20317	1.42257	2.34127e-16	4.05206e-15	0.0839073	0.0379687	PGR5	unmatched	Abaxial domain	AS2	KAN1
photosynthetic cells	AT3G09210	8.19437	1.20262	2.51909e-16	4.34443e-15	0.118347	0.0621737	PTAC13	unmatched	Abaxial domain	unmatched	HDG4
photosynthetic cells	AT2G24020	8.1912	1.32033	2.58632e-16	4.45645e-15	0.111459	0.0575463	STIC2	unmatched	Abaxial domain	unmatched	CLV3
photosynthetic cells	AT2G32650	8.18539	1.26709	2.71428e-16	4.65642e-15	0.0770194	0.0332226	AT2G32650	unmatched	Abaxial domain	unmatched	unmatched
photosynthetic cells	AT4G35450	8.16267	1.02581	3.27705e-16	5.58755e-15	0.214152	0.141789	AKR2	unmatched	Abaxial domain	unmatched	unmatched
photosynthetic cells	AT5G67385	8.10539	1.68539	5.2576e-16	8.79579e-15	0.0532248	0.019103	SR1IP1	xylem parenchyma	unmatched	unmatched	unmatched
photosynthetic cells	AT3G16520	8.10122	1.51641	5.44115e-16	9.07957e-15	0.0782718	0.0347651	UGT88A1	unmatched	Epidermis	unmatched	KAN1
photosynthetic cells	AT3G19170	8.0947	1.15959	5.74071e-16	9.55499e-15	0.140263	0.0798529	PREP1	unmatched	Abaxial domain	unmatched	HDG4
photosynthetic cells	AT4G12060	8.07133	1.24102	6.95394e-16	1.14477e-14	0.0983093	0.0481728	CLPT2	unmatched	Abaxial domain	unmatched	unmatched
photosynthetic cells	AT5G45930	8.04981	1.45014	8.29258e-16	1.35487e-14	0.0732624	0.0315615	CHLI2	unmatched	Abaxial domain	unmatched	unmatched
photosynthetic cells	AT1G61190	8.0247	1.32486	1.01776e-15	1.65319e-14	0.0569818	0.0213574	AT1G61190	unmatched	unmatched	unmatched	unmatched
photosynthetic cells	AT1G53230	7.99677	1.63295	1.2773e-15	2.05938e-14	0.0563557	0.0212387	TCP3	unmatched	unmatched	AS1	unmatched
photosynthetic cells	AT1G78995	7.99457	1.49767	1.30025e-15	2.09293e-14	0.0513463	0.0182724	AT1G78995	unmatched	unmatched	unmatched	FIL
photosynthetic cells	AT5G51010	7.96189	1.27048	1.69438e-15	2.69599e-14	0.0895429	0.0427148	AT5G51010	unmatched	Abaxial domain	unmatched	unmatched
photosynthetic cells	AT1G76200	7.94698	1.01342	1.91111e-15	3.02881e-14	0.252348	0.181775	AT1G76200	unmatched	Vasculature	unmatched	unmatched
photosynthetic cells	AT4G25370	7.94392	1.11837	1.95886e-15	3.09946e-14	0.14402	0.0836497	CLPT1	unmatched	Abaxial domain	unmatched	unmatched
photosynthetic cells	AT4G26670	7.90426	1.22908	2.69532e-15	4.23393e-14	0.141515	0.0828192	TIM22-2	unmatched	Abaxial domain	unmatched	FIL
photosynthetic cells	AT1G76030	7.89825	1.24208	2.82835e-15	4.43221e-14	0.134001	0.0766493	VHA-B1	unmatched	unmatched	unmatched	unmatched
photosynthetic cells	AT5G23120	7.84031	1.33091	4.4942e-15	6.92072e-14	0.0939261	0.0465116	HCF136	unmatched	Abaxial domain	unmatched	unmatched
photosynthetic cells	AT1G12410	7.81282	1.17802	5.59247e-15	8.5247e-14	0.122104	0.0672757	CLPR2	unmatched	Abaxial domain	unmatched	unmatched
photosynthetic cells	AT1G15140	7.81034	1.52604	5.7032e-15	8.6709e-14	0.0726362	0.0322734	AT1G15140	unmatched	unmatched	AS1	unmatched
photosynthetic cells	AT2G38170	7.76998	1.17451	7.84968e-15	1.17547e-13	0.110833	0.0588514	CAX1	cortex	BD	unmatched	S17Shoot
photosynthetic cells	AT3G06483	7.73169	1.42834	1.06126e-14	1.57116e-13	0.0707577	0.0309682	PDK	unmatched	unmatched	unmatched	unmatched
photosynthetic cells	AT3G54900	7.72569	1.65833	1.11251e-14	1.6433e-13	0.0663745	0.0284765	GRXS14	unmatched	Abaxial domain	unmatched	unmatched
photosynthetic cells	AT4G16450	7.71425	1.0484	1.21699e-14	1.78953e-13	0.228554	0.161604	AT4G16450	unmatched	transport process	unmatched	FIL
photosynthetic cells	AT5G08050	7.71224	1.44322	1.23628e-14	1.81516e-13	0.0738885	0.0333412	AT5G08050	unmatched	Abaxial domain	unmatched	FIL
photosynthetic cells	AT3G48420	7.70277	1.44496	1.33148e-14	1.94617e-13	0.053851	0.0205268	CBBY	unmatched	Abaxial domain	unmatched	unmatched
photosynthetic cells	AT5G49910	7.69312	1.00913	1.43587e-14	2.09562e-13	0.180338	0.116398	HSP70-7	unmatched	Abaxial domain	unmatched	HDG4
photosynthetic cells	AT5G52882	7.66027	1.0679	1.85543e-14	2.68194e-13	0.10144	0.0522069	AT5G52882	unmatched	transport process	unmatched	unmatched
photosynthetic cells	AT4G36810	7.65991	1.25391	1.86061e-14	2.68744e-13	0.0995617	0.0513764	GGPPS1	unmatched	unmatched	unmatched	unmatched
photosynthetic cells	AT1G22530	7.62153	1.13547	2.50677e-14	3.58369e-13	0.10144	0.0526815	PATL2	unmatched	unmatched	ATML1	unmatched
photosynthetic cells	AT4G39040	7.5895	1.07237	3.21147e-14	4.55451e-13	0.125235	0.0708353	AT4G39040	unmatched	Abaxial domain	unmatched	WUS
photosynthetic cells	AT1G51100	7.56295	1.58911	3.94035e-14	5.52994e-13	0.0500939	0.018747	AT1G51100	unmatched	Abaxial domain	AS2	unmatched
photosynthetic cells	AT4G00895	7.55996	1.27337	4.03208e-14	5.64058e-13	0.100814	0.0529188	AT4G00895	unmatched	Abaxial domain	unmatched	unmatched
photosynthetic cells	AT5G53490	7.54993	1.26738	4.35507e-14	6.07505e-13	0.0958046	0.0492406	AT5G53490	unmatched	Abaxial domain	unmatched	unmatched
photosynthetic cells	AT5G23920	7.53591	1.75856	4.84948e-14	6.73111e-13	0.0519724	0.0200522	AT5G23920	unmatched	unmatched	unmatched	unmatched
photosynthetic cells	AT2G22170	7.52775	1.55084	5.16239e-14	7.1502e-13	0.0801503	0.0386806	PLAT2	unmatched	BD	unmatched	WUS
photosynthetic cells	AT5G38980	7.5265	1.03096	5.21173e-14	7.20833e-13	0.123356	0.0696488	AT5G38980	unmatched	undifferentiated cells	AS2	S17Shoot
photosynthetic cells	AT2G35500	7.50308	1.49207	6.23339e-14	8.55484e-13	0.0601127	0.0250356	SKL2	unmatched	Abaxial domain	unmatched	KAN1
photosynthetic cells	AT4G34830	7.50001	1.13682	6.38123e-14	8.74546e-13	0.0901691	0.0449692	MRL1	unmatched	unmatched	unmatched	unmatched
photosynthetic cells	AT1G80480	7.49529	1.07178	6.61504e-14	9.04688e-13	0.105823	0.0562411	PTAC17	unmatched	Abaxial domain	unmatched	unmatched
photosynthetic cells	AT4G19120	7.49394	1.53312	6.68383e-14	9.13457e-13	0.0601127	0.0251542	ERD3	unmatched	BD	unmatched	unmatched
photosynthetic cells	AT2G29630	7.45468	1.00809	9.0088e-14	1.21675e-12	0.16531	0.104888	THIC	unmatched	unmatched	CLV3	S17Shoot
photosynthetic cells	AT3G17210	7.44844	1.12669	9.44523e-14	1.27306e-12	0.159674	0.101566	HS1	unmatched	unmatched	unmatched	unmatched
photosynthetic cells	AT2G44310	7.43909	1.23039	1.01385e-13	1.36367e-12	0.10958	0.0599193	AT2G44310	unmatched	unmatched	unmatched	unmatched
photosynthetic cells	AT5G16660	7.43302	1.37235	1.06148e-13	1.42578e-12	0.0832812	0.0408163	AT5G16660	unmatched	Abaxial domain	unmatched	unmatched
photosynthetic cells	AT1G54500	7.42623	1.17376	1.1174e-13	1.49883e-12	0.125861	0.072971	AT1G54500	unmatched	Abaxial domain	unmatched	unmatched
photosynthetic cells	AT3G06730	7.3826	1.34236	1.55228e-13	2.05399e-12	0.0870382	0.043664	CITRX	unmatched	Abaxial domain	AS1	LAS
photosynthetic cells	AT5G46580	7.37058	1.38869	1.69881e-13	2.2388e-12	0.0820288	0.0403417	AT5G46580	unmatched	unmatched	unmatched	unmatched
photosynthetic cells	AT3G26450	7.36968	1.55141	1.71038e-13	2.25101e-12	0.0569818	0.0236118	AT3G26450	unmatched	Epidermis	unmatched	unmatched
photosynthetic cells	AT1G65230	7.32288	1.30735	2.42698e-13	3.14543e-12	0.0601127	0.0255102	AT1G65230	unmatched	Abaxial domain	unmatched	unmatched
photosynthetic cells	AT3G15400	7.31197	1.3326	2.63262e-13	3.39618e-12	0.0532248	0.0212387	ATA20	unmatched	unmatched	unmatched	unmatched
photosynthetic cells	AT5G14780	7.24288	1.39121	4.39248e-13	5.54934e-12	0.0745147	0.0355956	FDH1	unmatched	unmatched	unmatched	S17Shoot
photosynthetic cells	AT5G45390	7.2369	1.06429	4.59044e-13	5.78077e-12	0.179712	0.120195	CLPP4	unmatched	Abaxial domain	unmatched	unmatched
photosynthetic cells	AT3G11170	7.20524	1.0648	5.79426e-13	7.24542e-12	0.110207	0.0614618	FAD7	unmatched	response to stress	unmatched	unmatched
photosynthetic cells	AT1G48030	7.17435	1.03504	7.26524e-13	8.9985e-12	0.150908	0.0946844	LPD1_1	unmatched	unmatched	unmatched	unmatched
photosynthetic cells	AT4G24510	7.14012	1.4646	9.32484e-13	1.14193e-11	0.0776456	0.038206	CER2	epidermis	Epidermis	ATML1	unmatched
photosynthetic cells	AT1G36320	7.12268	1.4768	1.05846e-12	1.28894e-11	0.0601127	0.0263408	AT1G36320	unmatched	Abaxial domain	unmatched	unmatched
photosynthetic cells	AT4G13670	7.04046	1.25544	1.916e-12	2.26853e-11	0.0757671	0.0371381	PTAC5	unmatched	Abaxial domain	unmatched	unmatched
photosynthetic cells	AT3G23400	6.98055	1.52631	2.94027e-12	3.40858e-11	0.0563557	0.0244423	PAP6	unmatched	response to stress	unmatched	unmatched
photosynthetic cells	AT5G06690	6.95835	1.204	3.44293e-12	3.97716e-11	0.0638698	0.0291884	WCRKC1	unmatched	unmatched	unmatched	unmatched
photosynthetic cells	AT1G54820	6.92531	1.45446	4.35019e-12	4.97233e-11	0.0500939	0.0205268	AT1G54820	epidermis/dividing	unmatched	unmatched	AtML1
photosynthetic cells	AT3G12930	6.92415	1.1834	4.38607e-12	5.00749e-11	0.0870382	0.0456811	IJ	unmatched	Abaxial domain	unmatched	HDG4
photosynthetic cells	AT5G25460	6.90557	1.02317	5.00028e-12	5.6855e-11	0.174076	0.117584	AT5G25460	unmatched	BD	ATML1	unmatched
photosynthetic cells	AT1G33240	6.90309	1.116	5.08836e-12	5.77557e-11	0.0695053	0.0331039	AT-GTL1	unmatched	unmatched	unmatched	unmatched
photosynthetic cells	AT2G15620	6.89923	1.1627	5.22848e-12	5.92087e-11	0.0770194	0.0384433	NIR1	unmatched	unmatched	unmatched	unmatched
photosynthetic cells	AT1G17650	6.89856	1.50494	5.25328e-12	5.9455e-11	0.057608	0.0255102	GLYR2	unmatched	Abaxial domain	unmatched	unmatched
photosynthetic cells	AT1G49600	6.89068	1.06823	5.55269e-12	6.25901e-11	0.132123	0.081514	ATRBP47A	unmatched	unmatched	unmatched	unmatched
photosynthetic cells	AT1G56050	6.84816	1.42049	7.48072e-12	8.31253e-11	0.0500939	0.0207641	AT1G56050	unmatched	Abaxial domain	unmatched	HDG4
photosynthetic cells	AT1G11430	6.81212	1.0164	9.61733e-12	1.05429e-10	0.132749	0.0822259	MORF9	unmatched	Abaxial domain	unmatched	unmatched
photosynthetic cells	AT5G51820	6.80852	1.21895	9.86096e-12	1.07919e-10	0.0939261	0.051495	PGMP	unmatched	unmatched	unmatched	unmatched
photosynthetic cells	AT5G60360	6.80541	1.09241	1.0076e-11	1.10026e-10	0.112085	0.0653773	AALP	unmatched	BD	unmatched	S17Shoot
photosynthetic cells	AT2G41680	6.78617	1.00263	1.15149e-11	1.24901e-10	0.0839073	0.0437826	NTRC	unmatched	Abaxial domain	unmatched	unmatched
photosynthetic cells	AT1G06190	6.75657	1.01037	1.41298e-11	1.52168e-10	0.121478	0.0730897	AT1G06190	unmatched	Abaxial domain	unmatched	unmatched
photosynthetic cells	AT5G05740	6.72065	1.2455	1.80912e-11	1.93022e-10	0.082655	0.0434267	EGY2	unmatched	Abaxial domain	unmatched	unmatched
photosynthetic cells	AT4G25130	6.708	1.14046	1.97311e-11	2.09604e-10	0.10144	0.0579022	MSR4	unmatched	Abaxial domain	unmatched	unmatched
photosynthetic cells	AT3G18060	6.70093	1.44429	2.07096e-11	2.19284e-10	0.0801503	0.0422402	AIP1-2	unmatched	unmatched	unmatched	unmatched
photosynthetic cells	AT3G25660	6.68043	1.2604	2.38246e-11	2.50639e-10	0.0926738	0.051495	GATA	unmatched	Abaxial domain	unmatched	CLV3
photosynthetic cells	AT2G21280	6.64013	1.35396	3.13398e-11	3.25325e-10	0.0544771	0.024205	GC1_1	unmatched	Abaxial domain	unmatched	unmatched
photosynthetic cells	AT2G40100	6.63276	1.24551	3.29472e-11	3.41648e-10	0.086412	0.0469862	LHCB4.3	unmatched	Epidermis	unmatched	AtHB8
photosynthetic cells	AT4G38950	6.60071	1.13449	4.09189e-11	4.18322e-10	0.0776456	0.0402231	KIN7F	unmatched	unmatched	CLV3	unmatched
photosynthetic cells	AT5G38520	6.59437	1.30764	4.27079e-11	4.35247e-10	0.0569818	0.0259848	AT5G38520	unmatched	Abaxial domain	unmatched	WUS
photosynthetic cells	AT3G07460	6.57152	1.27019	4.98031e-11	5.01544e-10	0.0958046	0.05458	AT3G07460	unmatched	unmatched	unmatched	unmatched
photosynthetic cells	AT5G08680	6.56923	1.08018	5.05761e-11	5.09067e-10	0.148403	0.0982439	AT5G08680	unmatched	Vasculature	unmatched	unmatched
photosynthetic cells	AT2G42610	6.55025	1.59146	5.7442e-11	5.74332e-10	0.0551033	0.0251542	LSH10	unmatched	undifferentiated cells	unmatched	WUS
photosynthetic cells	AT4G33640	6.54474	1.23859	5.95974e-11	5.94363e-10	0.108328	0.0647841	AT4G33640	unmatched	unmatched	unmatched	unmatched
photosynthetic cells	AT1G21600	6.5424	1.01361	6.05409e-11	6.03158e-10	0.125861	0.0779544	PTAC6	unmatched	Abaxial domain	unmatched	unmatched
photosynthetic cells	AT4G18970	6.46653	1.03636	1.00276e-10	9.73731e-10	0.0801503	0.0424775	AT4G18970	epidermis	Epidermis	unmatched	HMG
photosynthetic cells	AT5G51545	6.44963	1.1891	1.12123e-10	1.08179e-09	0.0676268	0.0338159	LPA2	unmatched	Abaxial domain	unmatched	unmatched
photosynthetic cells	AT3G24430	6.43502	1.02856	1.23456e-10	1.18413e-09	0.0726362	0.0371381	HCF101	unmatched	Abaxial domain	unmatched	unmatched
photosynthetic cells	AT1G80380	6.42188	1.01304	1.34605e-10	1.28163e-09	0.0839073	0.0454438	GLYK	unmatched	Abaxial domain	unmatched	unmatched
photosynthetic cells	AT2G01010	6.40547	1.45844	1.49909e-10	1.42112e-09	0.0551033	0.0256289	AT2G01010	unmatched	unmatched	unmatched	unmatched
photosynthetic cells	AT1G41830	6.40057	1.11548	1.54802e-10	1.46466e-09	0.0745147	0.0389179	SKS6	unmatched	Xylem	unmatched	S17Shoot
photosynthetic cells	AT1G56190	6.39939	1.23207	1.56003e-10	1.47531e-09	0.0776456	0.0414096	AT1G56190	unmatched	unmatched	unmatched	S17Shoot
photosynthetic cells	AT1G66670	6.39162	1.07151	1.64138e-10	1.54776e-09	0.0989355	0.0574276	CLPP3	unmatched	Abaxial domain	unmatched	unmatched
photosynthetic cells	AT1G04940	6.36812	1.3071	1.91364e-10	1.79239e-09	0.0676268	0.0342905	TIC20-I	unmatched	Abaxial domain	unmatched	unmatched
photosynthetic cells	AT1G76450	6.36686	1.13011	1.92934e-10	1.80623e-09	0.0613651	0.029663	PPD3	unmatched	Abaxial domain	unmatched	unmatched
photosynthetic cells	AT2G36320	6.32253	1.29953	2.57309e-10	2.36475e-09	0.0757671	0.0404604	SAP4	unmatched	response to stress	unmatched	AtHB8
photosynthetic cells	AT3G21200	6.30784	1.16747	2.82964e-10	2.57992e-09	0.0751409	0.0398671	GLUTRBP	unmatched	Abaxial domain	unmatched	unmatched
photosynthetic cells	AT2G27050	6.29529	1.50637	3.06835e-10	2.77557e-09	0.0563557	0.0268154	EIL1	unmatched	unmatched	unmatched	HMG
photosynthetic cells	AT2G31570	6.2922	1.10424	3.12999e-10	2.8274e-09	0.0914214	0.0522069	GPX2	unmatched	Epidermis	unmatched	unmatched
photosynthetic cells	AT1G53210	6.27067	1.06323	3.59508e-10	3.22666e-09	0.131497	0.0860228	NCL	unmatched	response to stress	unmatched	unmatched
photosynthetic cells	AT5G19250	6.24896	1.01221	4.13205e-10	3.67781e-09	0.146525	0.0983626	AT5G19250	unmatched	BD	unmatched	S17Shoot
photosynthetic cells	AT3G06980	6.21155	1.09819	5.24655e-10	4.60533e-09	0.0776456	0.0420028	RH50	unmatched	Abaxial domain	unmatched	LAS
photosynthetic cells	AT4G39710	6.19805	1.18255	5.71679e-10	4.98232e-09	0.0657483	0.0334599	PNSL4	unmatched	Abaxial domain	unmatched	S17Shoot
photosynthetic cells	AT5G46800	6.19507	1.11685	5.8259e-10	5.06838e-09	0.0613651	0.0303749	BOU	unmatched	unmatched	unmatched	unmatched
photosynthetic cells	AT5G10430	6.18737	1.23346	6.11774e-10	5.31518e-09	0.111459	0.0698861	AGP4	unmatched	unmatched	unmatched	unmatched
photosynthetic cells	AT1G17100	6.18656	1.0304	6.14919e-10	5.33302e-09	0.0995617	0.0590888	AT1G17100	unmatched	unmatched	unmatched	WUS
photosynthetic cells	AT1G44920	6.17017	1.026	6.82185e-10	5.88769e-09	0.0726362	0.0383246	AT1G44920	unmatched	Abaxial domain	unmatched	unmatched
photosynthetic cells	AT4G20130	6.16948	1.21417	6.85161e-10	5.91076e-09	0.0751409	0.040579	PTAC14	unmatched	Abaxial domain	unmatched	unmatched
photosynthetic cells	AT1G10522	6.15005	1.08899	7.74564e-10	6.62359e-09	0.0757671	0.040935	PRIN2	unmatched	Abaxial domain	unmatched	CLV3
photosynthetic cells	AT3G05020	6.13678	1.14153	8.4211e-10	7.17923e-09	0.10645	0.0653773	ACP1	unmatched	response to stress	unmatched	WUS
photosynthetic cells	AT1G66200	6.13011	1.04068	8.7819e-10	7.45756e-09	0.0964308	0.0568344	ATGSR2	phloem	transport process	unmatched	S17Shoot
photosynthetic cells	AT4G33790	6.10272	1.06941	1.04275e-09	8.78636e-09	0.07201	0.0383246	FAR3	epidermis	unmatched	unmatched	AtML1
photosynthetic cells	AT5G06340	6.07333	1.06294	1.25288e-09	1.04667e-08	0.0657483	0.0338159	NUDT27	unmatched	unmatched	unmatched	unmatched
photosynthetic cells	AT4G34120	6.05375	1.14748	1.41515e-09	1.17371e-08	0.0688791	0.0364262	CBSX2	unmatched	unmatched	unmatched	S17Shoot
photosynthetic cells	AT2G44040	6.04074	1.34929	1.53407e-09	1.26483e-08	0.0588604	0.0294257	DAPB1	unmatched	Abaxial domain	unmatched	unmatched
photosynthetic cells	AT1G09130	6.03367	1.0646	1.60281e-09	1.31817e-08	0.108328	0.0671571	AT1G09130	unmatched	Abaxial domain	unmatched	WUS
photosynthetic cells	AT4G18810	6.03356	1.0882	1.60386e-09	1.31848e-08	0.0500939	0.0231372	AT4G18810	unmatched	unmatched	unmatched	WUS
photosynthetic cells	AT2G41740	6.03275	1.09415	1.61193e-09	1.324e-08	0.120852	0.0780731	VLN2	unmatched	unmatched	unmatched	unmatched
photosynthetic cells	AT3G10060	6.01601	1.09473	1.7877e-09	1.4604e-08	0.0525986	0.0249169	FKBP16-4	unmatched	Abaxial domain	unmatched	unmatched
photosynthetic cells	AT2G43710	5.98982	1.02282	2.10079e-09	1.69499e-08	0.140263	0.095159	FAB2	unmatched	unmatched	unmatched	unmatched
photosynthetic cells	AT5G62720	5.98981	1.022	2.10086e-09	1.69499e-08	0.0525986	0.0249169	AT5G62720	unmatched	Vasculature	AS1	unmatched
photosynthetic cells	AT4G36390	5.97973	1.24881	2.23505e-09	1.79584e-08	0.0569818	0.0282392	AT4G36390	unmatched	Abaxial domain	unmatched	HDG4
photosynthetic cells	AT3G15630	5.96832	1.12393	2.39704e-09	1.91421e-08	0.0951785	0.0571903	AT3G15630	unmatched	unmatched	unmatched	unmatched
photosynthetic cells	AT1G60710	5.93589	1.09409	2.92261e-09	2.30846e-08	0.0882905	0.0517323	ATB2	unmatched	transport process	unmatched	S17Shoot
photosynthetic cells	AT3G55420	5.93388	1.29211	2.95863e-09	2.33409e-08	0.0525986	0.0253916	AT3G55420	unmatched	phloem	unmatched	unmatched
photosynthetic cells	AT3G55250	5.90974	1.08269	3.42656e-09	2.67518e-08	0.0638698	0.0332226	PSA3	unmatched	Abaxial domain	unmatched	unmatched
photosynthetic cells	AT2G30060	5.89333	1.11343	3.785e-09	2.93045e-08	0.116468	0.0755814	RANBP1B	unmatched	Xylem	unmatched	unmatched
photosynthetic cells	AT3G10405	5.8683	1.11509	4.40289e-09	3.37411e-08	0.0513463	0.024561	AT3G10405	unmatched	unmatched	unmatched	unmatched
photosynthetic cells	AT1G44000	5.84092	1.20265	5.19131e-09	3.93972e-08	0.0626174	0.032748	SGRL	unmatched	Abaxial domain	AS2	LAS
photosynthetic cells	AT2G43945	5.81512	1.01171	6.05897e-09	4.56454e-08	0.0651221	0.0344091	AT2G43945	unmatched	Abaxial domain	unmatched	unmatched
photosynthetic cells	AT5G50250	5.81334	1.08561	6.12379e-09	4.60626e-08	0.0707577	0.0387992	CP31B	unmatched	Abaxial domain	unmatched	HDG4
photosynthetic cells	AT2G20270	5.76876	1.23726	7.98591e-09	5.88694e-08	0.0651221	0.0350024	AT2G20270	unmatched	Abaxial domain	unmatched	CLV3
photosynthetic cells	AT3G25860	5.76581	1.13898	8.1266e-09	5.98388e-08	0.102693	0.0644281	LTA2	unmatched	unmatched	unmatched	unmatched
photosynthetic cells	AT5G02710	5.76522	1.01878	8.15503e-09	6.00256e-08	0.0594865	0.0306122	AT5G02710	unmatched	Abaxial domain	unmatched	unmatched
photosynthetic cells	AT3G15850	5.75896	1.05044	8.46331e-09	6.21076e-08	0.0594865	0.0306122	ADS3	unmatched	Abaxial domain	unmatched	AtML1
photosynthetic cells	AT4G38160	5.73395	1.14342	9.81163e-09	7.13066e-08	0.086412	0.051495	pde191	unmatched	Abaxial domain	unmatched	unmatched
photosynthetic cells	AT3G10670	5.6996	1.0958	1.20092e-08	8.60937e-08	0.0519724	0.0256289	ABCI6	unmatched	unmatched	unmatched	unmatched
photosynthetic cells	AT5G52970	5.68035	1.05243	1.34419e-08	9.56284e-08	0.0638698	0.0341718	AT5G52970	unmatched	Abaxial domain	unmatched	unmatched
photosynthetic cells	AT5G27560	5.63395	1.17043	1.76127e-08	1.23592e-07	0.0507201	0.0250356	AT5G27560	unmatched	Abaxial domain	unmatched	unmatched
photosynthetic cells	AT1G60010	5.61588	1.07967	1.95569e-08	1.36064e-07	0.0663745	0.0363075	AT1G60010	unmatched	Epidermis	unmatched	HMG
photosynthetic cells	AT3G61460	5.58616	1.20503	2.32143e-08	1.59635e-07	0.0644959	0.0352397	BRH1	unmatched	transport process	unmatched	unmatched
photosynthetic cells	AT2G36885	5.58195	1.04414	2.37831e-08	1.6343e-07	0.068253	0.03785	AT2G36885	unmatched	unmatched	unmatched	FIL
photosynthetic cells	AT2G01110	5.57179	1.02587	2.52139e-08	1.72415e-07	0.0638698	0.0345278	TATC	unmatched	unmatched	unmatched	unmatched
photosynthetic cells	AT1G12860	5.55952	1.19136	2.70525e-08	1.83831e-07	0.053851	0.0275273	SCRM2	mesophyll	Abaxial domain	unmatched	unmatched
photosynthetic cells	AT5G44680	5.54704	1.01059	2.90542e-08	1.96818e-07	0.0588604	0.0309682	AT5G44680	phloem	unmatched	unmatched	unmatched
photosynthetic cells	AT3G51140	5.54605	1.08822	2.92195e-08	1.97732e-07	0.0707577	0.0399858	AT3G51140	unmatched	Abaxial domain	unmatched	CLV3
photosynthetic cells	AT1G49975	5.54119	1.09461	3.0043e-08	2.03094e-07	0.0619912	0.0334599	AT1G49975	unmatched	Abaxial domain	unmatched	unmatched
photosynthetic cells	AT4G14210	5.5237	1.08696	3.31934e-08	2.22774e-07	0.0626174	0.0339345	PDS	unmatched	unmatched	unmatched	unmatched
photosynthetic cells	AT4G23710	5.5217	1.12457	3.35743e-08	2.25176e-07	0.0882905	0.054224	VHA-G2	unmatched	unmatched	ATML1	unmatched
photosynthetic cells	AT1G12240	5.51649	1.14043	3.45837e-08	2.3139e-07	0.0713838	0.0406977	BFRUCT4	unmatched	unmatched	unmatched	unmatched
photosynthetic cells	AT2G36835	5.51162	1.1134	3.55553e-08	2.37566e-07	0.0557295	0.0289511	AT2G36835	unmatched	Abaxial domain	unmatched	unmatched
photosynthetic cells	AT3G05900	5.42694	1.06927	5.73283e-08	3.71248e-07	0.107076	0.0701234	AT3G05900	unmatched	unmatched	unmatched	unmatched
photosynthetic cells	AT1G11260	5.37095	1.00364	7.83244e-08	4.9669e-07	0.0932999	0.0587328	STP1	dividing cells	phloem	unmatched	S17Shoot
photosynthetic cells	AT4G28025	5.36115	1.03987	8.2695e-08	5.22036e-07	0.0544771	0.0285952	AT4G28025	unmatched	Abaxial domain	unmatched	unmatched
photosynthetic cells	AT5G15530	5.31941	1.23685	1.04104e-07	6.45722e-07	0.0525986	0.0275273	BCCP2	unmatched	Epidermis	unmatched	unmatched
photosynthetic cells	AT5G45040	5.30635	1.21111	1.11845e-07	6.91106e-07	0.0507201	0.0262221	PETJ	unmatched	Abaxial domain	unmatched	AtML1
photosynthetic cells	AT2G03875	5.30625	1.09106	1.11905e-07	6.91259e-07	0.0776456	0.0466303	AT2G03875	unmatched	unmatched	unmatched	unmatched
photosynthetic cells	AT2G04570	5.30303	1.12833	1.13895e-07	7.03182e-07	0.0551033	0.0293071	AT2G04570	unmatched	Epidermis	ATML1	AtML1
photosynthetic cells	AT2G44920	5.28279	1.07886	1.27231e-07	7.80263e-07	0.0607389	0.0335785	AT2G44920	unmatched	Abaxial domain	unmatched	unmatched
photosynthetic cells	AT1G63970	5.22998	1.26083	1.69532e-07	1.01797e-06	0.0532248	0.0283579	ISPF	unmatched	Abaxial domain	unmatched	unmatched
photosynthetic cells	AT1G19670	5.17645	1.04905	2.26152e-07	1.32381e-06	0.0588604	0.0326293	CLH1	epidermis	Epidermis	unmatched	AtML1
photosynthetic cells	AT5G66052	5.16637	1.00865	2.3869e-07	1.39054e-06	0.0757671	0.0455624	AT5G66052	unmatched	unmatched	ATML1	unmatched
photosynthetic cells	AT5G27660	5.15824	1.28927	2.4928e-07	1.44835e-06	0.0588604	0.0329853	AT5G27660	unmatched	unmatched	unmatched	HDG4
photosynthetic cells	AT4G34490	5.13298	1.00479	2.85187e-07	1.64041e-06	0.111459	0.0758187	ATCAP1	unmatched	Xylem	unmatched	unmatched
photosynthetic cells	AT4G02990	5.11267	1.03476	3.17638e-07	1.8118e-06	0.0532248	0.0285952	MTERF4	unmatched	unmatched	unmatched	WUS
photosynthetic cells	AT1G08550	5.07796	1.01907	3.81514e-07	2.13992e-06	0.0513463	0.0274086	VDE1	unmatched	unmatched	unmatched	unmatched
photosynthetic cells	AT2G25080	5.04673	1.07823	4.49426e-07	2.49275e-06	0.068253	0.0403417	GPX1	unmatched	Abaxial domain	unmatched	unmatched
photosynthetic cells	AT4G17170	4.98209	1.07307	6.2901e-07	3.39822e-06	0.0713838	0.043308	RABB1C	unmatched	Vasculature	unmatched	unmatched
photosynthetic cells	AT5G43970	4.97962	1.03779	6.37087e-07	3.439e-06	0.118973	0.0837684	TOM9-2	unmatched	Xylem	unmatched	AtML1
photosynthetic cells	AT3G02570	4.90231	1.02537	9.47174e-07	4.95954e-06	0.0757671	0.0472235	PMI1	unmatched	unmatched	unmatched	unmatched
photosynthetic cells	AT2G29180	4.85207	1.12306	1.2218e-06	6.2765e-06	0.0676268	0.040935	AT2G29180	unmatched	Abaxial domain	unmatched	unmatched
photosynthetic cells	AT1G48450	4.81088	1.04581	1.50269e-06	7.5997e-06	0.0695053	0.0424775	AT1G48450	unmatched	Abaxial domain	unmatched	unmatched
photosynthetic cells	AT3G30390	4.79291	1.0012	1.64383e-06	8.23684e-06	0.0857858	0.0561224	AVT6A	unmatched	unmatched	unmatched	S17Shoot
photosynthetic cells	AT1G29390	4.67311	1.01624	2.9667e-06	1.40586e-05	0.0525986	0.0299003	COR413IM2	unmatched	unmatched	unmatched	AtHB8
photosynthetic cells	AT1G78830	4.6674	1.26671	3.0503e-06	1.44163e-05	0.0500939	0.0282392	AT1G78830	unmatched	response to stress	unmatched	unmatched
photosynthetic cells	AT2G38610	4.31028	1.02535	1.63048e-05	6.69899e-05	0.057608	0.0353583	AT2G38610	unmatched	unmatched	ATML1	unmatched
photosynthetic cells	AT4G02920	4.29683	1.00333	1.73257e-05	7.0857e-05	0.0525986	0.0314428	AT4G02920	unmatched	unmatched	unmatched	unmatched
photosynthetic cells	AT2G28430	4.26593	1.13454	1.99072e-05	8.0489e-05	0.053851	0.032748	AT2G28430	unmatched	unmatched	unmatched	AtML1
photosynthetic cells	AT1G75780	3.98322	1.03888	6.79882e-05	0.000245277	0.0670006	0.0448505	TUBB1	unmatched	BD	unmatched	FIL
photosynthetic cells	AT2G38360	3.66597	1.01722	0.000246399	0.000780378	0.0507201	0.032748	PRA1B4	unmatched	unmatched	unmatched	AtHB8
photosynthetic cells	AT5G56140	3.61816	1.05468	0.000296705	0.000923548	0.0569818	0.038206	AT5G56140	unmatched	unmatched	unmatched	S17Shoot
cortex	AT1G21310	37.2439	3.59577	1.33015e-303	2.60138e-299	0.8389	0.323859	EXT3	cortex	BD	unmatched	unmatched
cortex	AT4G11320	36.7479	3.41564	1.25587e-295	1.22805e-291	0.609037	0.154991	RDL5	cortex	response to stress	unmatched	unmatched
cortex	AT2G02100	33.9805	3.29337	4.33125e-253	2.82354e-249	0.898821	0.447208	PDF2.2	cortex	undifferentiated cells	LAS	S17Shoot
cortex	AT5G24770	31.3648	2.8527	6.12172e-216	2.99306e-212	0.603143	0.194182	VSP2	cortex	Epidermis	unmatched	unmatched
cortex	AT2G30860	31.3065	2.79414	3.80403e-215	1.48791e-211	0.765226	0.311424	GSTF9	cortex	undifferentiated cells	unmatched	KAN1
cortex	AT1G62500	31.1229	2.7937	1.17999e-212	3.84618e-209	0.71611	0.271789	AT1G62500	cortex	undifferentiated cells	LAS	FIL
cortex	AT5G24780	30.0217	2.74182	5.10888e-198	1.42735e-194	0.720039	0.27845	VSP1	epidermis	unmatched	unmatched	unmatched
cortex	AT3G09390	28.2997	2.48055	3.48397e-176	8.51701e-173	0.777014	0.370712	MT2A	cortex	response to stress	unmatched	unmatched
cortex	AT1G52400	28.2296	2.65793	2.53603e-175	5.5108e-172	0.790766	0.365605	BGLU18	(pro-)cambium	Xylem	unmatched	AtHB8
cortex	AT5G15970	28.2253	2.56424	2.86375e-175	5.60063e-172	0.697446	0.304985	KIN2	cortex	response to stress	AS1	unmatched
cortex	AT1G13930	26.7221	2.38802	2.60567e-157	4.63265e-154	0.662083	0.284779	AT1G13930	unmatched	transport process	unmatched	AtML1
cortex	AT3G16240	26.3279	2.28001	9.19972e-153	1.49932e-149	0.708251	0.310869	TIP2-1	cortex	undifferentiated cells	unmatched	S17Shoot
cortex	AT3G26520	25.9729	2.25252	1.00321e-148	1.50921e-145	0.74165	0.347174	TIP1-2	epidermis	undifferentiated cells	unmatched	S17Shoot
cortex	AT1G52030	25.2311	2.2588	1.82587e-140	2.55061e-137	0.658153	0.288664	F-ATMBP	epidermis	unmatched	unmatched	unmatched
cortex	AT5G15780	25.1828	2.39466	6.1774e-140	8.0541e-137	0.471513	0.162096	AT5G15780	cortex	BD	unmatched	unmatched
cortex	AT5G08000	24.7945	2.18493	1.02672e-135	1.25497e-132	0.556974	0.221161	E13L3	cortex	undifferentiated cells	unmatched	FIL
cortex	AT5G20740	24.7842	2.41378	1.32776e-135	1.52748e-132	0.421415	0.134118	AT5G20740	unmatched	Epidermis	unmatched	S17Shoot
cortex	AT3G12145	24.447	2.14572	5.41226e-132	5.88042e-129	0.750491	0.37704	FLR1	unmatched	undifferentiated cells	unmatched	unmatched
cortex	AT2G05520	23.4352	2.08208	1.87086e-121	1.92571e-118	0.649312	0.287332	GRP3	epidermis	Epidermis	unmatched	KAN1
cortex	AT2G33810	23.2502	2.165	1.41495e-119	1.38361e-116	0.467583	0.173643	SPL3	cortex	unmatched	AS1	S17Shoot
cortex	AT1G12090	22.8077	2.10518	3.84413e-115	3.57999e-112	0.530452	0.221161	ELP	cortex	undifferentiated cells	AS1	FIL
cortex	AT1G62480	22.6183	2.00197	2.86491e-113	2.54678e-110	0.620825	0.277895	AT1G62480	cortex	transport process	unmatched	S17Shoot
cortex	AT5G07030	22.4874	2.02514	5.51472e-112	4.68919e-109	0.490177	0.194959	AT5G07030	cortex	BD	unmatched	S17Shoot
cortex	AT4G11190	22.1784	3.49311	5.54604e-109	4.51933e-106	0.159136	0.0228711	DIR13	unmatched	unmatched	unmatched	S17Shoot
cortex	AT5G02380	21.922	1.89866	1.603e-106	1.254e-103	0.619843	0.289331	MT2B	(pro-)cambium	transport process	unmatched	AtHB8
cortex	AT1G20620	21.8373	1.8662	1.02586e-105	7.71647e-103	0.718075	0.362607	CAT3	cortex	response to stress	unmatched	S17Shoot
cortex	AT5G54770	21.8146	1.92356	1.68612e-105	1.22131e-102	0.611984	0.280338	THI1	cortex	transport process	unmatched	S17Shoot
cortex	AT2G36830	21.5848	1.9015	2.49721e-103	1.74421e-100	0.744597	0.386588	TIP1-1	xylem parenchyma	undifferentiated cells	unmatched	FIL
cortex	AT4G30650	21.5251	1.988	9.07072e-103	6.1171e-100	0.476424	0.195959	AT4G30650	cortex	BD	unmatched	KAN1
cortex	AT3G16470	21.4883	1.98838	2.00345e-102	1.30605e-99	0.452849	0.174753	JAL35	epidermis	response to stress	unmatched	unmatched
cortex	AT5G48485	21.396	2.07275	1.45722e-101	9.1932e-99	0.455796	0.181525	DIR1	unmatched	undifferentiated cells	unmatched	FIL
cortex	AT2G43530	21.1422	1.95257	3.25314e-99	1.98817e-96	0.459725	0.185855	ATTI3	mesophyll	unmatched	unmatched	KAN1
cortex	AT1G19570	20.8759	1.93069	8.85965e-97	5.25055e-94	0.468566	0.197291	DHAR1	unmatched	undifferentiated cells	unmatched	unmatched
cortex	AT1G52040	20.5047	2.10461	1.95508e-93	1.12457e-90	0.352652	0.121905	MBP1	unmatched	unmatched	unmatched	unmatched
cortex	AT1G52410	20.1989	1.95365	1.00007e-90	5.58812e-88	0.404715	0.154769	TSA1	(pro-)cambium	Xylem	PTL	S17Shoot
cortex	AT4G29700	20.1764	2.34265	1.57838e-90	8.57457e-88	0.25835	0.0710558	AT4G29700	unmatched	unmatched	unmatched	unmatched
cortex	AT5G03150	20.104	2.14342	6.80784e-90	3.5984e-87	0.306483	0.0967026	JKD	cortex	unmatched	unmatched	unmatched
cortex	AT5G44620	19.8137	1.74647	2.26763e-87	1.16705e-84	0.484283	0.210836	CYP706A3	cortex	unmatched	unmatched	FIL
cortex	AT2G28900	19.663	1.89851	4.4782e-86	2.24564e-83	0.428291	0.180415	OEP161	cortex	transport process	unmatched	S17Shoot
cortex	AT3G18000	19.3358	1.70187	2.68495e-83	1.31274e-80	0.515717	0.240147	NMT1_1	(pro-)cambium	undifferentiated cells	LAS	unmatched
cortex	AT1G20450	19.2185	1.84857	2.59237e-82	1.23656e-79	0.400786	0.162873	ERD10	cortex	response to stress	unmatched	unmatched
cortex	AT5G51550	18.868	1.6552	2.09021e-79	9.73292e-77	0.550098	0.28056	EXL3	unmatched	undifferentiated cells	unmatched	unmatched
cortex	AT2G33830	18.8301	1.68916	4.28193e-79	1.94748e-76	0.446955	0.186522	DRMH1	unmatched	undifferentiated cells	unmatched	unmatched
cortex	AT5G28640	18.4807	1.59556	2.95255e-76	1.31234e-73	0.60609	0.320417	GIF1	cortex	undifferentiated cells	LAS	FIL
cortex	AT4G00870	18.3844	1.99754	1.75219e-75	7.615e-73	0.268173	0.0854891	BHLH14	cortex	unmatched	unmatched	unmatched
cortex	AT5G53880	18.2866	1.75186	1.05881e-74	4.50157e-72	0.413556	0.181081	AT5G53880	unmatched	transport process	unmatched	unmatched
cortex	AT2G28790	18.2836	1.60734	1.1178e-74	4.65122e-72	0.705305	0.394915	AT2G28790	unmatched	undifferentiated cells	LAS	FIL
cortex	AT4G08150	18.2707	1.85493	1.41586e-74	5.76874e-72	0.342829	0.131897	KNAT1	cortex	undifferentiated cells	unmatched	S17Shoot
cortex	AT5G43940	18.001	1.63947	1.91481e-72	7.64244e-70	0.469548	0.23082	HOT5	unmatched	unmatched	unmatched	unmatched
cortex	AT3G22142	17.9663	2.26846	3.57969e-72	1.40016e-69	0.232809	0.0697235	AT3G22142	cortex	unmatched	unmatched	unmatched
cortex	AT2G28950	17.9603	1.53956	3.98319e-72	1.52744e-69	0.527505	0.270789	EXPA6	unmatched	undifferentiated cells	unmatched	unmatched
cortex	AT4G21960	17.8808	1.54145	1.66558e-71	6.26418e-69	0.631631	0.349728	PER42	cortex	BD	unmatched	S17Shoot
cortex	AT3G57520	17.7974	1.59513	7.40912e-71	2.73397e-68	0.442043	0.198068	RFS2	cortex	undifferentiated cells	CLV3	WUS
cortex	AT1G28330	17.7859	1.74027	9.09513e-71	3.29395e-68	0.399804	0.170312	DRM1_1	mesophyll	undifferentiated cells	unmatched	unmatched
cortex	AT2G10940	17.7497	1.54906	1.73415e-70	6.16632e-68	0.47446	0.216276	AT2G10940	cortex	Abaxial domain	unmatched	KAN1
cortex	AT5G62350	17.7177	1.7176	3.06439e-70	1.07018e-67	0.374263	0.156545	AT5G62350	unmatched	response to stress	unmatched	unmatched
cortex	AT2G21660	17.4602	1.36951	2.87737e-68	9.87242e-66	0.968566	0.829466	RBG7	epidermis	Epidermis	unmatched	unmatched
cortex	AT1G11840	17.3254	1.53813	3.02416e-67	1.01972e-64	0.51277	0.270789	ATGLX1	unmatched	BD	unmatched	S17Shoot
cortex	AT2G06925	17.1278	1.90714	9.20149e-66	3.05006e-63	0.272102	0.0962585	PLA2-ALPHA	cortex	undifferentiated cells	unmatched	FIL
cortex	AT3G16400	16.773	1.84677	3.84388e-63	1.25291e-60	0.279961	0.103031	NSP1	epidermis	Epidermis	unmatched	unmatched
cortex	AT4G05320	16.6483	1.37286	3.11099e-62	9.97403e-60	0.611002	0.35539	UBQ10	dividing cells	response to stress	unmatched	unmatched
cortex	AT3G16640	16.4955	1.44348	3.9538e-61	1.24717e-58	0.792731	0.518486	TCTP1	unmatched	BD	unmatched	unmatched
cortex	AT3G14240	16.4529	1.56695	7.98892e-61	2.47999e-58	0.405697	0.193627	SBT1.5	unmatched	undifferentiated cells	unmatched	unmatched
cortex	AT5G57123	16.4017	1.85733	1.8582e-60	5.67824e-58	0.277996	0.105474	AT5G57123	epidermis	unmatched	unmatched	unmatched
cortex	AT1G67750	16.3487	1.94151	4.44553e-60	1.33756e-57	0.24165	0.0840457	AT1G67750	unmatched	unmatched	unmatched	S17Shoot
cortex	AT5G15580	15.8613	1.57794	1.1749e-56	3.48145e-54	0.346758	0.154213	LNG1	unmatched	unmatched	unmatched	S17Shoot
cortex	AT4G23870	15.8567	1.93745	1.26447e-56	3.69094e-54	0.208251	0.067059	AT4G23870	unmatched	unmatched	unmatched	unmatched
cortex	AT5G15230	15.8513	1.32865	1.37652e-56	3.95891e-54	0.641454	0.380371	GASA4	epidermis	Epidermis	unmatched	KAN1
cortex	AT2G43550	15.8137	2.10023	2.50229e-56	7.09236e-54	0.199411	0.0633951	ATTI6	unmatched	undifferentiated cells	unmatched	S17Shoot
cortex	AT4G02290	15.7905	1.52473	3.61636e-56	1.01036e-53	0.399804	0.197624	AtGH9B13	floral meristem	undifferentiated cells	unmatched	CLV3
cortex	AT1G53910	15.7815	1.51503	4.17156e-56	1.14906e-53	0.392927	0.191296	RAP2-12	unmatched	unmatched	unmatched	unmatched
cortex	AT4G35100	15.7535	1.3536	6.49593e-56	1.76446e-53	0.708251	0.448873	PIP2-7	dividing cells	undifferentiated cells	unmatched	unmatched
cortex	AT4G34980	15.5814	1.51706	9.73378e-55	2.60772e-52	0.374263	0.176529	SBT1.6	unmatched	Xylem	unmatched	S17Shoot
cortex	AT3G61820	15.4004	1.82662	1.62737e-53	4.30088e-51	0.251473	0.0964805	AT3G61820	unmatched	transport process	unmatched	S17Shoot
cortex	AT3G62700	15.1906	1.75962	4.08387e-52	1.06491e-49	0.242633	0.0908183	ABCC14	mesophyll	unmatched	unmatched	S17Shoot
cortex	AT1G76790	15.1499	2.27866	7.58755e-52	1.9525e-49	0.150295	0.0407461	IGMT5	unmatched	undifferentiated cells	PTL	unmatched
cortex	AT3G12120	15.1204	1.28767	1.18814e-51	3.01773e-49	0.572692	0.344066	FAD2	unmatched	undifferentiated cells	unmatched	KAN1
cortex	AT5G41700	14.8984	1.52878	3.37629e-50	8.46541e-48	0.3389	0.159098	UBC8	unmatched	transport process	unmatched	unmatched
cortex	AT1G30330	14.8891	1.36417	3.87913e-50	9.60305e-48	0.408644	0.210059	ARF6	cortex	unmatched	unmatched	S17Shoot
cortex	AT1G28290	14.8583	1.33144	6.14762e-50	1.50286e-47	0.735756	0.469302	AGP31	unmatched	undifferentiated cells	LAS	unmatched
cortex	AT4G30960	14.724	1.82551	4.51954e-49	1.09122e-46	0.250491	0.101144	CIPK6	xylem parenchyma	unmatched	unmatched	S17Shoot
cortex	AT5G02240	14.6804	1.36471	8.60265e-49	2.05173e-46	0.399804	0.204841	AT5G02240	epidermis	Epidermis	unmatched	KAN1
cortex	AT3G46970	14.6784	1.56735	8.86962e-49	2.08992e-46	0.325147	0.152437	PHS2	cortex	unmatched	unmatched	KAN1
cortex	AT1G54410	14.6209	1.26204	2.06799e-48	4.81472e-46	0.630648	0.381037	HIRD11	epidermis	Vasculature	unmatched	AtML1
cortex	AT2G15970	14.5945	1.47025	3.04554e-48	7.00724e-46	0.311395	0.139003	COR413PM1	unmatched	BD	unmatched	KAN1
cortex	AT4G03210	14.4965	1.23082	1.2746e-47	2.89853e-45	0.658153	0.415122	XTH9	dividing cells	undifferentiated cells	unmatched	KAN1
cortex	AT1G78370	14.4882	1.60336	1.43938e-47	3.23563e-45	0.272102	0.1148	GSTU20	(pro-)cambium	undifferentiated cells	unmatched	S17Shoot
cortex	AT1G31580	14.4519	1.35266	2.43908e-47	5.39339e-45	0.361493	0.172643	ECS1	unmatched	BD	unmatched	unmatched
cortex	AT3G15730	14.4515	1.32499	2.45443e-47	5.39339e-45	0.454813	0.257466	PLDALPHA1	unmatched	unmatched	unmatched	S17Shoot
cortex	AT2G02130	14.4357	1.39252	3.08611e-47	6.70613e-45	0.3389	0.157322	PDF2.3	(pro-)cambium	phloem	unmatched	S17Shoot
cortex	AT1G70830	14.4165	1.36589	4.07544e-47	8.75862e-45	0.346758	0.163206	MLP28	xylem parenchyma	transport process	unmatched	S17Shoot
cortex	AT3G29320	14.3777	1.47947	7.14506e-47	1.51887e-44	0.355599	0.178195	PHS1_2	unmatched	unmatched	unmatched	unmatched
cortex	AT3G02470	14.367	1.20412	8.3413e-47	1.75409e-44	0.533399	0.31309	SAMDC1	xylem parenchyma	Vasculature	unmatched	unmatched
cortex	AT4G18670	14.2216	1.49132	6.72507e-46	1.39917e-43	0.340864	0.169202	LRX5	unmatched	unmatched	LAS	unmatched
cortex	AT5G62390	14.1817	1.21772	1.18956e-45	2.44887e-43	0.558939	0.340846	BAG7	unmatched	unmatched	unmatched	unmatched
cortex	AT1G69780	14.1623	1.61651	1.56681e-45	3.19188e-43	0.244597	0.09859	ATHB-13	xylem parenchyma	response to stress	unmatched	S17Shoot
cortex	AT1G75240	14.0814	1.25918	4.94403e-45	9.96807e-43	0.407662	0.210503	ZHD5	unmatched	Xylem	unmatched	AtHB8
cortex	AT1G70710	14.0755	1.37895	5.37603e-45	1.07285e-42	0.357564	0.181081	CEL1	dividing cells	undifferentiated cells	unmatched	KAN1
cortex	AT1G25275	14.0639	1.5158	6.32919e-45	1.2503e-42	0.311395	0.146109	AT1G25275	epidermis	BD	unmatched	KAN1
cortex	AT5G65310	14.0212	1.47842	1.15619e-44	2.26115e-42	0.30943	0.145776	ATHB-5	(pro-)cambium	undifferentiated cells	unmatched	unmatched
cortex	AT3G22440	14.0191	1.26217	1.19158e-44	2.3073e-42	0.440079	0.24481	FRL4A	unmatched	unmatched	unmatched	unmatched
cortex	AT4G17090	13.963	1.75054	2.62287e-44	5.02898e-42	0.193517	0.0690574	BAM3_1	mesophyll	response to stress	unmatched	S17Shoot
cortex	AT1G01620	13.9592	1.20324	2.76477e-44	5.24957e-42	0.526523	0.31309	PIP1-3	dividing cells	undifferentiated cells	unmatched	AtHB8
cortex	AT2G06950	13.9492	1.54355	3.1819e-44	5.9835e-42	0.272102	0.119796	AT2G06950	mesophyll	Abaxial domain	unmatched	unmatched
cortex	AT3G54400	13.846	1.55095	1.34582e-43	2.50668e-41	0.274067	0.122127	AT3G54400	mesophyll	undifferentiated cells	unmatched	S17Shoot
cortex	AT2G22970	13.7447	1.90037	5.47836e-43	1.01076e-40	0.1611	0.0519596	SCPL11	unmatched	unmatched	unmatched	HMG
cortex	AT2G17280	13.7336	1.9402	6.3888e-43	1.16772e-40	0.172888	0.0591762	PGM_1	cortex	BD	unmatched	WUS
cortex	AT1G17745	13.7324	1.56162	6.49083e-43	1.17538e-40	0.259332	0.112579	PGDH	xylem parenchyma	unmatched	unmatched	S17Shoot
cortex	AT1G26945	13.7127	2.50957	8.52295e-43	1.52921e-40	0.0962672	0.0210947	PRE6	unmatched	unmatched	ATML1	unmatched
cortex	AT3G51950	13.6983	1.15454	1.04e-42	1.84903e-40	0.541257	0.325747	AT3G51950	(pro-)cambium	unmatched	unmatched	unmatched
cortex	AT2G43520	13.6289	1.82526	2.69639e-42	4.75075e-40	0.178782	0.062618	ATTI2	unmatched	unmatched	ATML1	AtHB8
cortex	AT5G64620	13.5557	1.58079	7.32865e-42	1.2797e-39	0.248527	0.107361	C/VIF2	unmatched	Abaxial domain	unmatched	S17Shoot
cortex	AT2G37630	13.5355	1.36647	9.65841e-42	1.67159e-39	0.333988	0.168314	AS1	unmatched	undifferentiated cells	unmatched	FIL
cortex	AT1G27030	13.481	2.17067	2.02401e-41	3.47224e-39	0.113949	0.0293105	AT1G27030	unmatched	undifferentiated cells	unmatched	S17Shoot
cortex	AT4G31910	13.4683	1.79251	2.40265e-41	4.08596e-39	0.182711	0.0657267	PIZZA	(pro-)cambium	BD	unmatched	AtHB8
cortex	AT5G13140	13.4613	1.49327	2.64289e-41	4.45578e-39	0.240668	0.100699	AT5G13140	cortex	undifferentiated cells	unmatched	FIL
cortex	AT5G55250	13.4182	2.3623	4.73347e-41	7.91218e-39	0.103143	0.0247585	IAMT1	unmatched	Xylem	AS1	AtHB8
cortex	AT2G45180	13.416	1.37638	4.87046e-41	8.07217e-39	0.301572	0.141557	AT2G45180	unmatched	BD	unmatched	unmatched
cortex	AT3G13662	13.3334	2.79604	1.47959e-40	2.43162e-38	0.0736739	0.0132119	DIR8	unmatched	unmatched	unmatched	unmatched
cortex	AT4G05050	13.3315	1.1751	1.51747e-40	2.4731e-38	0.468566	0.275674	UBQ11	phloem	response to stress	unmatched	unmatched
cortex	AT4G34620	13.2576	1.13882	4.07906e-40	6.5929e-38	0.480354	0.284779	RPS16-1	mesophyll	Abaxial domain	unmatched	WUS
cortex	AT5G11550	13.2273	1.50141	6.1042e-40	9.78524e-38	0.260314	0.117908	AT5G11550	unmatched	undifferentiated cells	unmatched	FIL
cortex	AT1G67090	13.18	1.23929	1.14359e-39	1.81831e-37	0.786837	0.507383	RBCS-1A	cortex	BD	unmatched	unmatched
cortex	AT1G55360	13.1733	1.39128	1.25008e-39	1.97159e-37	0.312377	0.155324	AT1G55360	unmatched	undifferentiated cells	unmatched	WUS
cortex	AT3G14230	13.1617	1.41516	1.45761e-39	2.27047e-37	0.274067	0.125791	RAP2-2	unmatched	unmatched	unmatched	KAN1
cortex	AT4G31500	13.1614	1.86772	1.46279e-39	2.27047e-37	0.166012	0.0579549	CYP83B1	unmatched	phloem	AS1	S17Shoot
cortex	AT4G34710	13.1184	1.21862	2.58488e-39	3.98051e-37	0.398821	0.218719	ADC2	phloem	response to stress	unmatched	unmatched
cortex	AT1G09750	13.0499	1.34964	6.36185e-39	9.7202e-37	0.318271	0.159654	AED3	mesophyll	undifferentiated cells	unmatched	FIL
cortex	AT5G26230	13.0431	1.67287	6.9558e-39	1.05453e-36	0.20334	0.0804929	MAKR1	unmatched	unmatched	unmatched	unmatched
cortex	AT5G65410	13.019	1.34359	9.54374e-39	1.42479e-36	0.317289	0.159543	ZHD1	unmatched	undifferentiated cells	LAS	FIL
cortex	AT2G28840	12.9206	1.3038	3.44483e-38	5.10383e-36	0.348723	0.185966	XBAT31	xylem parenchyma	unmatched	unmatched	S17Shoot
cortex	AT3G19820	12.6957	1.08272	6.2491e-37	9.18899e-35	0.500982	0.309204	DIM	cortex	unmatched	unmatched	FIL
cortex	AT5G67070	12.6331	1.22597	1.38621e-36	2.02314e-34	0.373281	0.209393	RALFL34	unmatched	BD	unmatched	unmatched
cortex	AT5G46110	12.5282	1.09737	5.23667e-36	7.58618e-34	0.407662	0.227712	APE2_1	mesophyll	transport process	unmatched	S17Shoot
cortex	AT1G56280	12.52	1.12641	5.80443e-36	8.34685e-34	0.416503	0.238703	ATDI19	unmatched	BD	unmatched	unmatched
cortex	AT3G52500	12.506	1.60694	6.92564e-36	9.88648e-34	0.222004	0.0979238	AT3G52500	unmatched	Vasculature	unmatched	S17Shoot
cortex	AT5G65730	12.4912	1.50631	8.33523e-36	1.18125e-33	0.232809	0.104363	XTH6	cortex	BD	WUS	unmatched
cortex	AT3G24770	12.4719	1.735	1.063e-35	1.49561e-33	0.159136	0.0572888	CLE41	phloem	phloem	unmatched	S17Shoot
cortex	AT4G13940	12.46	1.06312	1.23302e-35	1.72244e-33	0.704322	0.473632	SAHH1	unmatched	Xylem	unmatched	unmatched
cortex	AT1G44760	12.4027	1.15242	2.52572e-35	3.50323e-33	0.376228	0.209393	AT1G44760	unmatched	undifferentiated cells	unmatched	KAN1
cortex	AT4G15560	12.3967	1.2825	2.72142e-35	3.74808e-33	0.334971	0.182525	DXS	unmatched	Abaxial domain	unmatched	S17Shoot
cortex	AT1G08830	12.393	1.07403	2.85212e-35	3.90062e-33	0.44499	0.263906	CSD1	unmatched	BD	unmatched	unmatched
cortex	AT2G07751	12.3831	1.10119	3.22752e-35	4.38338e-33	0.644401	0.423893	AT2G07751	unmatched	unmatched	unmatched	unmatched
cortex	AT1G49750	12.3801	1.36922	3.35057e-35	4.51911e-33	0.236739	0.105251	AT1G49750	cortex	BD	unmatched	S17Shoot
cortex	AT1G78020	12.3777	1.45535	3.45194e-35	4.62394e-33	0.206287	0.0860442	FLZ6	unmatched	Vasculature	unmatched	S17Shoot
cortex	AT3G28130	12.3713	1.66366	3.73717e-35	4.97196e-33	0.155206	0.0548462	AT3G28130	unmatched	unmatched	unmatched	unmatched
cortex	AT4G22010	12.3379	1.25903	5.66477e-35	7.48554e-33	0.3222	0.172088	sks4	mesophyll	Abaxial domain	unmatched	KAN1
cortex	AT3G62290	12.3187	1.08743	7.18788e-35	9.43446e-33	0.464637	0.286222	ARFA1E	unmatched	unmatched	unmatched	unmatched
cortex	AT1G78040	12.318	1.02659	7.25144e-35	9.45443e-33	0.553045	0.35317	AT1G78040	unmatched	BD	unmatched	KAN1
cortex	AT1G69690	12.2049	1.6156	2.9272e-34	3.79121e-32	0.178782	0.0705007	TCP15	unmatched	unmatched	unmatched	unmatched
cortex	AT5G19090	12.18	1.25534	3.97282e-34	5.11161e-32	0.31336	0.16576	HIPP33	cortex	unmatched	unmatched	unmatched
cortex	AT5G09810	12.1698	1.0376	4.50358e-34	5.75664e-32	0.596267	0.388254	ACT7	unmatched	Xylem	unmatched	unmatched
cortex	AT5G42980	12.1455	1.08306	6.06165e-34	7.6979e-32	0.456778	0.279893	TRX3	phloem	Vasculature	AS1	S17Shoot
cortex	AT2G07708	12.1407	1.14149	6.4292e-34	8.11199e-32	0.725933	0.496392	AT2G07708	unmatched	unmatched	unmatched	unmatched
cortex	AT5G14920	12.1313	1.09121	7.2074e-34	9.03558e-32	0.37721	0.208616	GASA14	xylem parenchyma	response to stress	unmatched	unmatched
cortex	AT2G31360	12.1289	1.18467	7.42033e-34	9.24327e-32	0.347741	0.190185	ADS2	mesophyll	Vasculature	unmatched	FIL
cortex	AT3G28040	12.1208	1.5224	8.1965e-34	1.01455e-31	0.199411	0.0844898	AT3G28040	unmatched	undifferentiated cells	unmatched	FIL
cortex	AT2G39330	12.0765	1.44623	1.40642e-33	1.7299e-31	0.198428	0.0824914	JAL23	epidermis	unmatched	unmatched	S17Shoot
cortex	AT3G13175	12.0703	1.43904	1.51589e-33	1.85289e-31	0.22888	0.10403	AT3G13175	unmatched	undifferentiated cells	unmatched	AtHB8
cortex	AT3G12490	12.0435	1.34274	2.09932e-33	2.55009e-31	0.266208	0.131564	CYS6	unmatched	Vasculature	unmatched	S17Shoot
cortex	AT1G24020	12.0254	1.09239	2.61291e-33	3.13501e-31	0.390963	0.219385	MLP423	epidermis	Epidermis	unmatched	AtML1
cortex	AT5G64260	11.9873	1.33492	4.14392e-33	4.94162e-31	0.266208	0.131009	EXL2	unmatched	undifferentiated cells	unmatched	unmatched
cortex	AT1G02930	11.9646	2.14813	5.44609e-33	6.4551e-31	0.104126	0.0298657	GSTF6	unmatched	response to stress	unmatched	unmatched
cortex	AT5G03610	11.947	1.30451	6.73255e-33	7.93184e-31	0.25835	0.124903	AT5G03610	(pro-)cambium	phloem	unmatched	AtHB8
cortex	AT1G68560	11.9431	1.03353	7.05563e-33	8.26269e-31	0.504912	0.319751	XYL1	mesophyll	Xylem	unmatched	HDG4
cortex	AT2G05790	11.8697	1.05004	1.70019e-32	1.96749e-30	0.433202	0.261019	AT2G05790	unmatched	undifferentiated cells	unmatched	unmatched
cortex	AT2G43680	11.8628	1.10947	1.84706e-32	2.12488e-30	0.394892	0.231154	IQD14	floral meristem	Xylem	unmatched	unmatched
cortex	AT3G26740	11.8099	1.07852	3.47162e-32	3.97044e-30	0.365422	0.201621	CCL	cortex	undifferentiated cells	unmatched	S17Shoot
cortex	AT1G65960	11.8066	1.08671	3.60798e-32	4.1024e-30	0.373281	0.210836	GAD2	(pro-)cambium	unmatched	unmatched	S17Shoot
cortex	AT3G15095	11.7866	1.18927	4.57739e-32	5.17456e-30	0.341847	0.191185	AT3G15095	unmatched	unmatched	unmatched	unmatched
cortex	AT2G45820	11.7811	1.23146	4.88644e-32	5.49219e-30	0.297642	0.156101	DBP	unmatched	response to stress	unmatched	unmatched
cortex	AT5G42530	11.7692	1.11613	5.62244e-32	6.28332e-30	0.331041	0.174087	AT5G42530	cortex	BD	unmatched	unmatched
cortex	AT4G15160	11.768	2.05381	5.70485e-32	6.33919e-30	0.117878	0.0378594	AT4G15160	unmatched	unmatched	unmatched	unmatched
cortex	AT2G26080	11.7529	1.19885	6.8204e-32	7.53596e-30	0.30943	0.165427	GLDP2	xylem parenchyma	transport process	unmatched	WUS
cortex	AT1G77120	11.7224	1.62951	9.78517e-32	1.0751e-29	0.164047	0.0645054	ADH1	unmatched	Vasculature	LAS	unmatched
cortex	AT1G26960	11.7213	1.94138	9.90972e-32	1.08271e-29	0.128684	0.0439658	ATHB-23	unmatched	unmatched	unmatched	unmatched
cortex	AT1G70780	11.6327	1.15123	2.8105e-31	3.05361e-29	0.333006	0.184301	AT1G70780	mesophyll	Epidermis	unmatched	unmatched
cortex	AT2G07698	11.6246	1.20205	3.0917e-31	3.34058e-29	0.799607	0.567003	AT2G07698	unmatched	unmatched	CLV3	unmatched
cortex	AT5G52860	11.6206	1.75623	3.23773e-31	3.47914e-29	0.134578	0.0471855	ABCG8	unmatched	unmatched	unmatched	FIL
cortex	AT5G13930	11.6114	1.13105	3.60558e-31	3.85324e-29	0.354617	0.199845	CHS	epidermis	Epidermis	unmatched	CLV3
cortex	AT3G08770	11.5689	1.13905	5.92588e-31	6.23911e-29	0.668959	0.427778	LTP6	epidermis	Epidermis	LAS	AtML1
cortex	AT2G07671	11.5688	1.0782	5.9338e-31	6.23911e-29	0.612967	0.405684	AT2G07671	unmatched	unmatched	unmatched	unmatched
cortex	AT2G39800	11.5561	1.52661	6.87939e-31	7.19467e-29	0.171906	0.0695015	P5CSA	mesophyll	Abaxial domain	unmatched	unmatched
cortex	AT2G36910	11.5291	1.27665	9.41671e-31	9.79589e-29	0.291749	0.155546	ABCB1	cortex	unmatched	unmatched	AtHB8
cortex	AT5G26742	11.5164	1.14706	1.09082e-30	1.12874e-28	0.358546	0.209504	RH3	mesophyll	Abaxial domain	unmatched	unmatched
cortex	AT2G46330	11.507	1.1779	1.21619e-30	1.25184e-28	0.318271	0.174531	AGP16	dividing cells	response to stress	unmatched	unmatched
cortex	AT1G80070	11.4669	1.02345	1.93454e-30	1.97051e-28	0.458743	0.287554	PRP8A	unmatched	unmatched	CLV3	unmatched
cortex	AT5G52390	11.4338	2.13198	2.83439e-30	2.87213e-28	0.0992141	0.0293105	AT5G52390	unmatched	unmatched	unmatched	unmatched
cortex	AT1G66410	11.3551	1.003	6.99861e-30	7.05525e-28	0.433202	0.268791	CAM4	unmatched	phloem	unmatched	unmatched
cortex	AT4G20260	11.2839	1.27407	1.57608e-29	1.57263e-27	0.249509	0.123237	PCAP1	unmatched	undifferentiated cells	unmatched	unmatched
cortex	AT1G15670	11.2241	1.94406	3.10655e-29	3.06842e-27	0.0923379	0.0263129	AT1G15670	unmatched	unmatched	unmatched	AtHB8
cortex	AT1G65980	11.2069	1.07257	3.76982e-29	3.70484e-27	0.370334	0.220495	PRXIIB	unmatched	BD	unmatched	unmatched
cortex	AT1G08230	11.1987	1.59446	4.1354e-29	4.0438e-27	0.132613	0.0476296	GAT1_1	epidermis	unmatched	unmatched	S17Shoot
cortex	AT2G07707	11.1939	1.00398	4.36952e-29	4.25148e-27	0.502947	0.326857	YMF19	unmatched	unmatched	unmatched	unmatched
cortex	AT3G02170	11.1899	1.34175	4.56936e-29	4.42391e-27	0.212181	0.09859	LNG2	unmatched	unmatched	unmatched	S17Shoot
cortex	AT1G23205	11.1812	1.73113	5.04029e-29	4.85581e-27	0.142436	0.0544021	AT1G23205	unmatched	unmatched	unmatched	unmatched
cortex	AT5G27930	11.1667	1.37318	5.9337e-29	5.6885e-27	0.185658	0.0798268	PPC6-7	cortex	undifferentiated cells	unmatched	unmatched
cortex	AT2G24270	11.0908	1.33987	1.39114e-28	1.31432e-26	0.200393	0.0908183	ALDH11A3	unmatched	response to stress	unmatched	S17Shoot
cortex	AT2G03440	11.0801	1.20389	1.56624e-28	1.47265e-26	0.289784	0.15821	NRP1_1	unmatched	BD	unmatched	unmatched
cortex	AT4G34050	11.068	1.14118	1.79444e-28	1.67913e-26	0.284872	0.152992	CCoAOMT1	(pro-)cambium	unmatched	unmatched	S17Shoot
cortex	AT4G02890	11.0626	1.04754	1.90476e-28	1.77388e-26	0.371316	0.222716	UBQ14	unmatched	response to stress	unmatched	unmatched
cortex	AT3G05220	11.0316	1.00671	2.69132e-28	2.49451e-26	0.400786	0.24703	HIPP34	unmatched	phloem	unmatched	AtHB8
cortex	AT2G07741	10.9581	1.05693	6.07545e-28	5.55222e-26	0.405697	0.250805	AT2G07741	unmatched	unmatched	unmatched	unmatched
cortex	AT3G22550	10.9491	1.25633	6.71391e-28	6.10716e-26	0.249509	0.127234	FLZ8	epidermis	unmatched	unmatched	AtHB8
cortex	AT2G42800	10.8897	1.45832	1.29087e-27	1.16339e-25	0.179764	0.0797158	AtRLP29	unmatched	unmatched	unmatched	S17Shoot
cortex	AT5G24910	10.8854	2.21843	1.353e-27	1.21379e-25	0.0726916	0.0182081	CYP714A1	unmatched	unmatched	unmatched	unmatched
cortex	AT2G06850	10.874	1.09617	1.53309e-27	1.36907e-25	0.32613	0.188964	XTH4	unmatched	BD	ATML1	WUS
cortex	AT5G02500	10.8369	1.05042	2.30074e-27	2.036e-25	0.78389	0.543799	MED37E	unmatched	Xylem	unmatched	unmatched
cortex	AT3G56400	10.7952	1.29519	3.62621e-27	3.18017e-25	0.217092	0.104918	WRKY70	xylem parenchyma	unmatched	unmatched	unmatched
cortex	AT4G01410	10.7727	1.74334	4.63082e-27	4.04308e-25	0.114931	0.0399689	AT4G01410	unmatched	unmatched	unmatched	unmatched
cortex	AT1G10760	10.766	1.17478	4.98151e-27	4.32993e-25	0.262279	0.139114	GWD1	cortex	unmatched	CLV3	unmatched
cortex	AT1G70090	10.7524	1.41702	5.77164e-27	4.99451e-25	0.20334	0.0975908	GATL9	unmatched	response to stress	unmatched	unmatched
cortex	AT5G37780	10.7289	1.01465	7.44585e-27	6.41491e-25	0.375246	0.227712	CAM1	unmatched	unmatched	unmatched	unmatched
cortex	AT3G17020	10.7188	1.24846	8.30973e-27	7.12778e-25	0.239686	0.123237	AT3G17020	unmatched	transport process	unmatched	S17Shoot
cortex	AT3G18050	10.7164	1.25628	8.52907e-27	7.28398e-25	0.217092	0.105918	AT3G18050	unmatched	Abaxial domain	unmatched	AtHB8
cortex	AT2G26900	10.6801	1.17632	1.26108e-26	1.06766e-24	0.267191	0.144665	BASS2	unmatched	Abaxial domain	unmatched	WUS
cortex	AT4G01070	10.6755	1.85159	1.32554e-26	1.1126e-24	0.119843	0.0436327	UGT72B1	unmatched	transport process	unmatched	unmatched
cortex	AT1G20010	10.6479	1.09452	1.78401e-26	1.49102e-24	0.305501	0.173976	TUBB5	unmatched	undifferentiated cells	unmatched	unmatched
cortex	AT3G54820	10.6404	1.13273	1.93244e-26	1.6082e-24	0.261297	0.137671	PIP2-5	(pro-)cambium	undifferentiated cells	unmatched	AtHB8
cortex	AT1G67830	10.6203	1.5795	2.39804e-26	1.98722e-24	0.134578	0.0521816	FXG1	unmatched	undifferentiated cells	unmatched	S17Shoot
cortex	AT4G09000	10.6121	1.0343	2.61754e-26	2.15997e-24	0.363458	0.223604	GRF1_1	unmatched	unmatched	unmatched	unmatched
cortex	AT2G38170	10.5625	1.44657	4.44663e-26	3.65389e-24	0.145383	0.058288	CAX1	cortex	BD	unmatched	S17Shoot
cortex	AT4G39480	10.5148	1.91807	7.38569e-26	5.99344e-24	0.0943026	0.0298657	CYP96A9	unmatched	unmatched	unmatched	WUS
cortex	AT3G61490	10.5038	1.3944	8.29935e-26	6.70704e-24	0.131631	0.0502942	AT3G61490	mesophyll	unmatched	unmatched	unmatched
cortex	AT5G50915	10.4693	1.42238	1.19476e-25	9.6156e-24	0.167976	0.0739425	BHLH137	unmatched	unmatched	unmatched	FIL
cortex	AT5G24930	10.468	1.11115	1.21205e-25	9.7148e-24	0.292731	0.165538	COL4	unmatched	unmatched	unmatched	unmatched
cortex	AT5G44630	10.4445	1.35163	1.5526e-25	1.22932e-23	0.144401	0.058288	BS	cortex	unmatched	unmatched	FIL
cortex	AT3G51895	10.406	2.0155	2.32916e-25	1.82205e-23	0.104126	0.03575	SULTR3;1	unmatched	unmatched	unmatched	S17Shoot
cortex	AT2G30500	10.3845	1.17751	2.91748e-25	2.26417e-23	0.210216	0.102254	NET4B	unmatched	Epidermis	unmatched	HMG
cortex	AT3G20390	10.364	1.00989	3.61416e-25	2.78276e-23	0.368369	0.231931	AT3G20390	unmatched	transport process	unmatched	FIL
cortex	AT1G68570	10.3621	1.62423	3.68652e-25	2.82734e-23	0.108055	0.0375264	NPF3.1	xylem parenchyma	unmatched	unmatched	S17Shoot
cortex	AT2G44670	10.3368	1.20743	4.80188e-25	3.6541e-23	0.217092	0.108582	FLZ3	unmatched	unmatched	unmatched	S17Shoot
cortex	AT2G01610	10.3342	1.93566	4.93348e-25	3.73969e-23	0.0903733	0.0284223	AT2G01610	unmatched	Xylem	AS1	unmatched
cortex	AT5G16150	10.2992	1.2426	7.10349e-25	5.34319e-23	0.211198	0.104918	GLT1_1	mesophyll	unmatched	unmatched	KAN1
cortex	AT3G13510	10.2887	1.14444	7.9218e-25	5.93589e-23	0.25442	0.136227	AT3G13510	(pro-)cambium	undifferentiated cells	unmatched	S17Shoot
cortex	AT4G15920	10.2871	1.66581	8.0544e-25	6.01221e-23	0.118861	0.0444099	SWEET17	unmatched	unmatched	unmatched	AtHB8
cortex	AT1G79720	10.266	1.69863	1.00327e-24	7.46043e-23	0.115914	0.0428556	AT1G79720	unmatched	unmatched	unmatched	KAN1
cortex	AT1G20980	10.2626	1.24695	1.03924e-24	7.69867e-23	0.240668	0.129011	SPL14	unmatched	unmatched	unmatched	S17Shoot
cortex	AT1G05835	10.2519	1.30396	1.16074e-24	8.53405e-23	0.198428	0.0965915	AT1G05835	unmatched	Vasculature	unmatched	unmatched
cortex	AT2G30870	10.2453	1.28271	1.2429e-24	9.10387e-23	0.206287	0.102476	GSTF10	unmatched	response to stress	unmatched	HMG
cortex	AT1G52000	10.2425	1.47228	1.27869e-24	9.33111e-23	0.153242	0.0658377	JAL5	unmatched	unmatched	unmatched	S17Shoot
cortex	AT2G36880	10.2232	1.01894	1.56175e-24	1.13543e-22	0.332024	0.198956	METK3	xylem parenchyma	unmatched	unmatched	S17Shoot
cortex	AT5G06870	10.21	1.69135	1.78784e-24	1.29021e-22	0.10609	0.0373043	PGIP2	unmatched	unmatched	unmatched	unmatched
cortex	AT5G36910	10.2021	1.73992	1.94054e-24	1.39526e-22	0.0766208	0.0216498	THI2.2	unmatched	Epidermis	unmatched	unmatched
cortex	AT3G17820	10.1815	1.06836	2.3975e-24	1.70502e-22	0.274067	0.152881	GLN1-3	epidermis	transport process	unmatched	unmatched
cortex	AT1G69830	10.1803	1.29923	2.42922e-24	1.72131e-22	0.214145	0.109692	AMY3	unmatched	unmatched	unmatched	unmatched
cortex	AT3G52180	10.1784	1.39952	2.47604e-24	1.74739e-22	0.151277	0.0646164	DSP4	cortex	Abaxial domain	unmatched	S17Shoot
cortex	AT3G62630	10.1685	1.28594	2.73987e-24	1.92056e-22	0.198428	0.0977018	AT3G62630	unmatched	Epidermis	unmatched	AtML1
cortex	AT1G59870	10.1605	1.28397	2.97402e-24	2.05523e-22	0.185658	0.0877096	ABCG36	unmatched	response to stress	unmatched	HMG
cortex	AT4G29310	10.129	1.44331	4.10732e-24	2.80863e-22	0.147348	0.0625069	AT4G29310	cortex	undifferentiated cells	unmatched	unmatched
cortex	AT2G47070	10.0815	1.10746	6.6697e-24	4.52915e-22	0.248527	0.134784	SPL1_1	unmatched	unmatched	unmatched	unmatched
cortex	AT2G41410	10.0638	1.30949	7.98666e-24	5.40467e-22	0.201375	0.100588	CML35	unmatched	transport process	unmatched	unmatched
cortex	AT3G57500	10.0605	2.03981	8.26139e-24	5.55216e-22	0.0766208	0.022316	AT3G57500	unmatched	unmatched	unmatched	unmatched
cortex	AT5G48180	10.0493	1.44003	9.25667e-24	6.17859e-22	0.169941	0.0788276	NSP5	unmatched	transport process	unmatched	S17Shoot
cortex	AT3G17840	10.0459	1.10945	9.58067e-24	6.33004e-22	0.266208	0.149439	RLK902	unmatched	Xylem	unmatched	unmatched
cortex	AT5G21020	10.0037	1.2259	1.46787e-23	9.56907e-22	0.215128	0.110137	AT5G21020	unmatched	BD	unmatched	unmatched
cortex	AT2G23120	9.98501	1.03512	1.77274e-23	1.15181e-21	0.288802	0.166204	AT2G23120	unmatched	response to stress	AS1	unmatched
cortex	AT1G62790	9.97565	1.42933	1.94828e-23	1.26167e-21	0.144401	0.0617298	AT1G62790	unmatched	unmatched	unmatched	unmatched
cortex	AT1G55210	9.93623	1.18059	2.89576e-23	1.86291e-21	0.213163	0.109248	DIR20	(pro-)cambium	phloem	unmatched	AtHB8
cortex	AT5G18690	9.92695	1.32798	3.17837e-23	2.03801e-21	0.162083	0.0731653	AGP25	unmatched	transport process	unmatched	S17Shoot
cortex	AT1G10640	9.9155	1.07026	3.56467e-23	2.27824e-21	0.214145	0.108027	AT1G10640	mesophyll	undifferentiated cells	unmatched	FIL
cortex	AT4G23820	9.91145	1.24815	3.7121e-23	2.36474e-21	0.202358	0.102365	AT4G23820	unmatched	BD	unmatched	WUS
cortex	AT3G14650	9.91006	1.62728	3.76407e-23	2.39007e-21	0.121807	0.0480737	CYP72A11	unmatched	unmatched	unmatched	unmatched
cortex	AT3G23730	9.88361	1.03829	4.90334e-23	3.08343e-21	0.290766	0.168869	XTH16	unmatched	undifferentiated cells	unmatched	CLV3
cortex	AT1G78380	9.88282	1.05092	4.94227e-23	3.09795e-21	0.277996	0.159543	GSTU19	unmatched	phloem	unmatched	unmatched
cortex	AT1G70160	9.86378	1.19018	5.97573e-23	3.73378e-21	0.205305	0.104252	AT1G70160	cortex	BD	unmatched	FIL
cortex	AT5G20650	9.84435	1.21814	7.25085e-23	4.50174e-21	0.223969	0.119796	COPT5	unmatched	unmatched	unmatched	S17Shoot
cortex	AT4G26130	9.82804	1.23411	8.52653e-23	5.27701e-21	0.211198	0.109581	AT4G26130	unmatched	unmatched	unmatched	FIL
cortex	AT1G08980	9.82406	1.60671	8.86974e-23	5.4721e-21	0.107073	0.0394138	AMI1	unmatched	Abaxial domain	unmatched	S17Shoot
cortex	AT2G02070	9.70028	1.19248	3.00678e-22	1.8262e-20	0.200393	0.101366	IDD5	unmatched	unmatched	unmatched	FIL
cortex	AT5G67360	9.68854	1.01312	3.37316e-22	2.04238e-20	0.299607	0.180082	SBT1.7	unmatched	Xylem	unmatched	unmatched
cortex	AT2G40080	9.64529	1.56032	5.14654e-22	3.09695e-20	0.136542	0.0591762	ELF4	unmatched	unmatched	unmatched	unmatched
cortex	AT5G10860	9.64081	1.01791	5.37645e-22	3.22537e-20	0.301572	0.181192	CBSX3	unmatched	unmatched	unmatched	unmatched
cortex	AT3G15353	9.62528	1.09299	6.25386e-22	3.74026e-20	0.226916	0.120351	MT3	phloem	phloem	AS1	S17Shoot
cortex	AT1G58460	9.60819	1.88623	7.38351e-22	4.36252e-20	0.0785855	0.0246475	AT1G58460	unmatched	unmatched	unmatched	unmatched
cortex	AT5G09870	9.58263	1.07938	9.46042e-22	5.55608e-20	0.263261	0.152215	CESA5	cortex	BD	unmatched	unmatched
cortex	AT5G54160	9.53028	1.24115	1.56854e-21	9.12975e-20	0.179764	0.0882647	OMT1	unmatched	unmatched	unmatched	AtHB8
cortex	AT4G27560	9.51934	1.30679	1.74289e-21	1.01144e-19	0.191552	0.098479	UGT79B2	unmatched	unmatched	unmatched	unmatched
cortex	AT4G16190	9.51436	1.30899	1.82831e-21	1.05788e-19	0.155206	0.0711669	RD19C	unmatched	BD	unmatched	S17Shoot
cortex	AT3G30775	9.51229	1.14054	1.8651e-21	1.07518e-19	0.204322	0.105696	POX1	unmatched	phloem	unmatched	WUS
cortex	AT2G05710	9.4898	1.02992	2.31484e-21	1.3257e-19	0.284872	0.171533	ACO3	unmatched	unmatched	unmatched	unmatched
cortex	AT1G02065	9.47364	1.22278	2.70247e-21	1.5364e-19	0.182711	0.0910403	SPL8	epidermis	unmatched	unmatched	unmatched
cortex	AT2G07080	9.47101	1.16882	2.77149e-21	1.57107e-19	0.19057	0.0955923	AT2G07080	unmatched	unmatched	WUS	unmatched
cortex	AT4G30660	9.44362	1.19425	3.60108e-21	2.03544e-19	0.212181	0.113689	AT4G30660	unmatched	unmatched	unmatched	KAN1
cortex	AT5G65640	9.42828	1.00698	4.16889e-21	2.33613e-19	0.229862	0.124015	BHLH93	cortex	undifferentiated cells	unmatched	unmatched
cortex	AT1G75800	9.41091	1.07806	4.91854e-21	2.74051e-19	0.235756	0.13112	AT1G75800	xylem parenchyma	unmatched	unmatched	AtHB8
cortex	AT5G48300	9.38286	1.20755	6.421e-21	3.55738e-19	0.222986	0.123126	APS1	unmatched	unmatched	unmatched	WUS
cortex	AT4G24690	9.36192	1.078	7.82995e-21	4.31353e-19	0.249509	0.143222	NBR1	unmatched	unmatched	unmatched	unmatched
cortex	AT1G60630	9.34961	1.64124	8.79716e-21	4.80575e-19	0.100196	0.0375264	AT1G60630	unmatched	unmatched	LAS	S17Shoot
cortex	AT2G22660	9.32629	1.14913	1.09637e-20	5.97264e-19	0.194499	0.100366	GRDP1	floral meristem	unmatched	unmatched	unmatched
cortex	AT2G47930	9.32595	1.28981	1.09993e-20	5.97535e-19	0.151277	0.0697235	AGP26	unmatched	response to stress	unmatched	unmatched
cortex	AT4G35790	9.30478	1.09352	1.34268e-20	7.19417e-19	0.210216	0.112135	PLDDELTA	unmatched	unmatched	unmatched	LAS
cortex	AT1G18720	9.27203	1.37437	1.82644e-20	9.73288e-19	0.14833	0.0687243	AT1G18720	unmatched	Vasculature	unmatched	S17Shoot
cortex	AT2G18730	9.258	1.25699	2.08289e-20	1.10116e-18	0.1611	0.0770512	DGK3	unmatched	unmatched	unmatched	unmatched
cortex	AT1G18140	9.25207	2.1376	2.20181e-20	1.16067e-18	0.0579568	0.0155435	LAC1	unmatched	unmatched	unmatched	unmatched
cortex	AT1G78060	9.24786	1.41098	2.29024e-20	1.20404e-18	0.156189	0.0749417	BXL7	unmatched	phloem	unmatched	KAN1
cortex	AT2G25520	9.24462	1.17759	2.36073e-20	1.23777e-18	0.20334	0.108804	AT2G25520	unmatched	unmatched	unmatched	unmatched
cortex	AT4G05150	9.23892	1.47486	2.49003e-20	1.2986e-18	0.118861	0.049295	AT4G05150	unmatched	unmatched	unmatched	S17Shoot
cortex	AT3G09860	9.23772	1.08383	2.51801e-20	1.3097e-18	0.22888	0.127234	AT3G09860	unmatched	Abaxial domain	AS2	unmatched
cortex	AT4G28100	9.21957	1.11996	2.98288e-20	1.54328e-18	0.189587	0.0973687	AT4G28100	unmatched	undifferentiated cells	unmatched	CLV3
cortex	AT3G52910	9.21005	1.42503	3.25972e-20	1.68207e-18	0.126719	0.0544021	GRF4	unmatched	unmatched	unmatched	unmatched
cortex	AT3G20100	9.19297	1.49129	3.82127e-20	1.96149e-18	0.120825	0.0509604	CYP705A19	unmatched	unmatched	AS2	AtHB8
cortex	AT4G24960	9.19207	1.01256	3.85342e-20	1.97281e-18	0.269155	0.161208	HVA22D	unmatched	phloem	unmatched	unmatched
cortex	AT3G52060	9.16757	1.42669	4.83787e-20	2.45115e-18	0.132613	0.0588431	AT3G52060	unmatched	unmatched	unmatched	unmatched
cortex	AT4G21970	9.16724	1.62357	4.853e-20	2.45246e-18	0.0952849	0.0354169	AT4G21970	unmatched	unmatched	unmatched	unmatched
cortex	AT5G60390	9.15704	1.01534	5.33422e-20	2.6887e-18	0.801572	0.576441	A1_2	unmatched	Xylem	unmatched	unmatched
cortex	AT5G19740	9.14698	1.20311	5.855e-20	2.94361e-18	0.137525	0.0610636	LAMP1	xylem parenchyma	unmatched	unmatched	unmatched
cortex	AT4G34220	9.12812	1.41104	6.96977e-20	3.49507e-18	0.125737	0.0540691	AT4G34220	cortex	unmatched	unmatched	unmatched
cortex	AT1G07320	9.12199	1.00501	7.37547e-20	3.68906e-18	0.251473	0.144998	RPL4	unmatched	Abaxial domain	AS1	unmatched
cortex	AT3G10870	9.10855	1.96763	8.34924e-20	4.16546e-18	0.0658153	0.0196514	MES17	xylem parenchyma	transport process	unmatched	S17Shoot
cortex	AT3G51880	9.10601	1.03789	8.54662e-20	4.25309e-18	0.237721	0.134562	HMGB1	unmatched	phloem	unmatched	unmatched
cortex	AT5G13750	9.0376	1.65886	1.60153e-19	7.81076e-18	0.0717092	0.0227601	ZIFL1	unmatched	unmatched	unmatched	unmatched
cortex	AT3G44100	9.02954	1.26292	1.72398e-19	8.38704e-18	0.166012	0.0828245	AT3G44100	unmatched	unmatched	unmatched	KAN1
cortex	AT5G57685	9.02691	1.26011	1.76584e-19	8.56937e-18	0.149312	0.0702787	GDU3	(pro-)cambium	transport process	unmatched	unmatched
cortex	AT4G39510	8.97469	1.46606	2.84146e-19	1.36537e-17	0.117878	0.0502942	CYP96A12	unmatched	unmatched	unmatched	KAN1
cortex	AT2G29980	8.95634	1.04434	3.35641e-19	1.60492e-17	0.230845	0.13112	FAD3	unmatched	unmatched	unmatched	AtHB8
cortex	AT2G16580	8.92608	1.47824	4.41366e-19	2.09002e-17	0.105108	0.0423004	AT2G16580	unmatched	unmatched	unmatched	unmatched
cortex	AT5G37600	8.91304	1.23442	4.96516e-19	2.3455e-17	0.159136	0.0781614	GLN1-1	cortex	BD	unmatched	AtML1
cortex	AT2G43910	8.89835	1.42562	5.6685e-19	2.6713e-17	0.121807	0.0529588	ATHOL1	unmatched	BD	unmatched	unmatched
cortex	AT3G21750	8.88037	1.5421	6.6637e-19	3.11775e-17	0.102161	0.0408571	UGT71B1	unmatched	unmatched	unmatched	WUS
cortex	AT1G56300	8.83876	1.34561	9.67882e-19	4.45385e-17	0.13556	0.062729	AT1G56300	unmatched	unmatched	unmatched	S17Shoot
cortex	AT5G61520	8.82815	1.7599	1.06421e-18	4.8742e-17	0.06778	0.0214278	STP3	unmatched	unmatched	unmatched	S17Shoot
cortex	AT1G09970	8.82064	1.19447	1.13803e-18	5.17591e-17	0.153242	0.0742756	LRR	unmatched	phloem	unmatched	S17Shoot
cortex	AT2G04240	8.8181	1.59153	1.16422e-18	5.28276e-17	0.0874263	0.0323082	XERICO	unmatched	unmatched	unmatched	unmatched
cortex	AT1G70530	8.81739	1.60287	1.1716e-18	5.30395e-17	0.0874263	0.0323082	CRK3	unmatched	unmatched	unmatched	HMG
cortex	AT3G28220	8.79478	1.92289	1.43323e-18	6.4436e-17	0.0638507	0.0195404	AT3G28220	unmatched	Abaxial domain	unmatched	unmatched
cortex	AT5G15150	8.7631	1.83972	1.89958e-18	8.52067e-17	0.0736739	0.0248695	HAT7	unmatched	unmatched	unmatched	unmatched
cortex	AT4G31650	8.75871	1.26799	1.9749e-18	8.81808e-17	0.137525	0.0641723	AT4G31650	cortex	unmatched	unmatched	unmatched
cortex	AT3G16180	8.75812	1.13238	1.98534e-18	8.84447e-17	0.164047	0.0820473	NPF1.1	cortex	unmatched	unmatched	LAS
cortex	AT1G66240	8.73606	1.01692	2.41386e-18	1.06805e-16	0.238703	0.139336	ATX1	phloem	transport process	unmatched	S17Shoot
cortex	AT5G19590	8.71255	1.11046	2.97118e-18	1.30285e-16	0.201375	0.110692	AT5G19590	unmatched	unmatched	unmatched	S17Shoot
cortex	AT4G02130	8.70495	1.11547	3.1772e-18	1.39008e-16	0.192534	0.10403	GATL6	unmatched	unmatched	unmatched	KAN1
cortex	AT5G11670	8.69292	1.14314	3.53246e-18	1.53863e-16	0.159136	0.0793827	NADP-ME2	unmatched	response to stress	unmatched	unmatched
cortex	AT4G29010	8.69186	1.12935	3.56555e-18	1.54959e-16	0.179764	0.0945931	AIM1	unmatched	unmatched	unmatched	unmatched
cortex	AT2G43020	8.68388	1.18257	3.82482e-18	1.65491e-16	0.144401	0.0688354	PAO2	unmatched	unmatched	unmatched	unmatched
cortex	AT4G10610	8.67959	1.1513	3.97196e-18	1.71478e-16	0.176817	0.0927057	CID12	unmatched	unmatched	unmatched	KAN1
cortex	AT2G31400	8.59726	1.04164	8.16392e-18	3.44842e-16	0.229862	0.134562	GUN1	unmatched	Abaxial domain	unmatched	unmatched
cortex	AT5G02790	8.59008	1.19964	8.69077e-18	3.65517e-16	0.156189	0.0781614	GSTL3	unmatched	BD	unmatched	S17Shoot
cortex	AT4G24220	8.58739	1.18769	8.89641e-18	3.73363e-16	0.139489	0.0662818	VEP1	unmatched	unmatched	unmatched	unmatched
cortex	AT2G41530	8.55923	1.07328	1.13629e-17	4.72817e-16	0.20334	0.113689	SFGH	unmatched	unmatched	unmatched	unmatched
cortex	AT3G61830	8.55832	1.1945	1.14521e-17	4.75518e-16	0.146365	0.0712779	ARF18	unmatched	unmatched	unmatched	FIL
cortex	AT5G42900	8.55608	1.17173	1.16772e-17	4.82813e-16	0.157171	0.0793827	COR27	unmatched	unmatched	unmatched	unmatched
cortex	AT3G26290	8.54868	1.6436	1.245e-17	5.1368e-16	0.0667976	0.0216498	CYP71B26	unmatched	unmatched	unmatched	unmatched
cortex	AT5G21100	8.53373	1.40807	1.41701e-17	5.79761e-16	0.100196	0.0408571	AT5G21100	unmatched	unmatched	unmatched	unmatched
cortex	AT2G46550	8.53155	1.26449	1.44403e-17	5.89581e-16	0.130648	0.0607305	AT2G46550	unmatched	unmatched	unmatched	unmatched
cortex	AT1G52720	8.51977	1.24401	1.59877e-17	6.51398e-16	0.1611	0.0830465	AT1G52720	unmatched	transport process	unmatched	unmatched
cortex	AT5G45650	8.47343	1.47258	2.38269e-17	9.58021e-16	0.0884086	0.0340846	SBT5.6	unmatched	unmatched	UFO'	unmatched
cortex	AT2G36570	8.47329	1.15597	2.38562e-17	9.58021e-16	0.158153	0.0798268	PXC1	unmatched	phloem	unmatched	unmatched
cortex	AT2G20340	8.44372	1.77484	3.07385e-17	1.22186e-15	0.0766208	0.0276452	ELI5	cortex	unmatched	unmatched	unmatched
cortex	AT1G10200	8.43804	1.06422	3.22714e-17	1.28019e-15	0.208251	0.118574	WLIM1	unmatched	unmatched	unmatched	unmatched
cortex	AT1G66150	8.43622	1.1197	3.27762e-17	1.29637e-15	0.158153	0.0803819	TMK1	unmatched	unmatched	unmatched	KAN1
cortex	AT3G06590	8.43609	1.1692	3.28119e-17	1.29637e-15	0.131631	0.0616187	BHLH148	unmatched	unmatched	AS1	unmatched
cortex	AT5G53660	8.43464	1.31824	3.32229e-17	1.30996e-15	0.11002	0.0476296	GRF7	cortex	unmatched	unmatched	FIL
cortex	AT1G29980	8.41137	1.08185	4.05249e-17	1.59146e-15	0.188605	0.104141	AT1G29980	unmatched	Xylem	unmatched	unmatched
cortex	AT1G66430	8.36817	1.17598	5.85226e-17	2.27993e-15	0.171906	0.0921505	AT1G66430	unmatched	unmatched	unmatched	WUS
cortex	AT3G54080	8.33255	1.11918	7.91176e-17	3.04587e-15	0.171906	0.0920395	AT3G54080	unmatched	unmatched	unmatched	unmatched
cortex	AT1G06640	8.29815	1.34295	1.05743e-16	4.00004e-15	0.112967	0.0504052	AT1G06640	unmatched	BD	unmatched	unmatched
cortex	AT1G74940	8.29464	1.05326	1.08913e-16	4.11198e-15	0.151277	0.0758299	FLZ13	xylem parenchyma	unmatched	unmatched	AtHB8
cortex	AT5G56220	8.2626	1.17359	1.42527e-16	5.35011e-15	0.146365	0.0734984	AT5G56220	unmatched	unmatched	unmatched	KAN1
cortex	AT4G35750	8.26076	1.04295	1.44753e-16	5.42325e-15	0.205305	0.11813	AT4G35750	unmatched	phloem	unmatched	S17Shoot
cortex	AT5G55120	8.24935	1.19058	1.59262e-16	5.94407e-15	0.156189	0.0813811	VTC5	unmatched	unmatched	unmatched	WUS
cortex	AT4G34760	8.21723	1.17879	2.08263e-16	7.74333e-15	0.139489	0.0686133	SAUR50	unmatched	undifferentiated cells	unmatched	KAN1
cortex	AT1G14440	8.19044	1.02151	2.60283e-16	9.62259e-15	0.185658	0.102698	ZHD4	unmatched	Epidermis	unmatched	LAS
cortex	AT5G65660	8.15938	1.05584	3.36753e-16	1.24028e-14	0.163065	0.0856001	AT5G65660	cortex	phloem	unmatched	S17Shoot
cortex	AT5G46250	8.14616	1.10055	3.75647e-16	1.38093e-14	0.168959	0.0904852	LARP6A	unmatched	unmatched	unmatched	unmatched
cortex	AT1G01140	8.1419	1.19025	3.8911e-16	1.42773e-14	0.143418	0.0723881	CIPK9	unmatched	unmatched	FIL	unmatched
cortex	AT4G09020	8.14024	1.16519	3.94483e-16	1.44433e-14	0.151277	0.0778284	ISA3	unmatched	unmatched	unmatched	unmatched
cortex	AT3G49120	8.13993	1.17986	3.95522e-16	1.44433e-14	0.111984	0.0499611	PER34	unmatched	BD	unmatched	unmatched
cortex	AT2G39570	8.13982	1.25312	3.95849e-16	1.44433e-14	0.104126	0.044965	ACR9	unmatched	unmatched	unmatched	WUS
cortex	AT4G00720	8.13537	1.15627	4.10689e-16	1.49569e-14	0.169941	0.0923726	ASK8_1	unmatched	unmatched	unmatched	AtHB8
cortex	AT4G34590	8.11241	1.12291	4.96245e-16	1.80057e-14	0.178782	0.098701	BZIP11	cortex	Vasculature	unmatched	unmatched
cortex	AT2G21620	8.10881	1.08197	5.11185e-16	1.85134e-14	0.164047	0.0868214	RD2	unmatched	unmatched	unmatched	unmatched
cortex	AT3G51550	8.10676	1.00818	5.19854e-16	1.87926e-14	0.217092	0.129122	FER	unmatched	unmatched	unmatched	unmatched
cortex	AT1G71970	8.09766	1.82544	5.60243e-16	2.02152e-14	0.0540275	0.0164317	AT1G71970	unmatched	unmatched	unmatched	AtHB8
cortex	AT2G40840	8.07481	1.1658	6.75845e-16	2.40756e-14	0.178782	0.100366	DPE2	unmatched	unmatched	unmatched	unmatched
cortex	AT1G52190	8.04346	1.03834	8.73332e-16	3.09416e-14	0.132613	0.0640613	NPF1.2	unmatched	unmatched	unmatched	LAS
cortex	AT4G36010	8.04106	1.21675	8.90634e-16	3.14975e-14	0.112967	0.0514045	AT4G36010	unmatched	response to stress	unmatched	AtHB8
cortex	AT2G31790	8.02869	1.80416	9.852e-16	3.47163e-14	0.0579568	0.0186522	UGT74C1	unmatched	transport process	unmatched	unmatched
cortex	AT2G40130	8.02627	1.21494	1.00484e-15	3.53446e-14	0.117878	0.0548462	SMXL8	unmatched	Vasculature	unmatched	unmatched
cortex	AT5G10300	8.00543	1.1545	1.19046e-15	4.16489e-14	0.127701	0.0617298	HNL	unmatched	unmatched	unmatched	unmatched
cortex	AT5G65683	8.00483	1.808	1.19628e-15	4.17778e-14	0.0697446	0.0253136	WAVH2	unmatched	unmatched	unmatched	unmatched
cortex	AT2G40435	7.99668	2.01548	1.27823e-15	4.4481e-14	0.0520629	0.0157655	AT2G40435	unmatched	unmatched	unmatched	unmatched
cortex	AT5G24420	7.99595	1.20517	1.28579e-15	4.46646e-14	0.11002	0.0496281	PGL5	unmatched	response to stress	unmatched	unmatched
cortex	AT5G52600	7.97487	1.01511	1.52541e-15	5.24297e-14	0.152259	0.0788276	MYB82	(pro-)cambium	unmatched	unmatched	unmatched
cortex	AT4G27240	7.96908	1.1422	1.5986e-15	5.4849e-14	0.144401	0.0739425	AT4G27240	mesophyll	unmatched	unmatched	unmatched
cortex	AT4G13195	7.91914	1.56269	2.39156e-15	8.092e-14	0.0599214	0.0198734	CLE44	unmatched	unmatched	unmatched	S17Shoot
cortex	AT3G63450	7.91566	1.29739	2.45946e-15	8.30737e-14	0.109037	0.0497391	AT3G63450	unmatched	unmatched	unmatched	unmatched
cortex	AT4G15210	7.90608	1.35643	2.65629e-15	8.94133e-14	0.103143	0.0458532	BAM5	cortex	unmatched	AS1	S17Shoot
cortex	AT2G36460	7.90346	1.08738	2.71268e-15	9.11543e-14	0.169941	0.0939269	FBA6	epidermis	unmatched	unmatched	S17Shoot
cortex	AT2G21250	7.89824	1.14729	2.82872e-15	9.47281e-14	0.167976	0.0927057	AT2G21250	unmatched	Vasculature	unmatched	unmatched
cortex	AT4G29080	7.88471	1.18304	3.15278e-15	1.04862e-13	0.156189	0.0840457	IAA27	unmatched	phloem	unmatched	S17Shoot
cortex	AT3G07540	7.87994	1.06437	3.2755e-15	1.08759e-13	0.182711	0.103586	FH10	unmatched	unmatched	unmatched	AtHB8
cortex	AT5G19440	7.82971	1.0203	4.88986e-15	1.60724e-13	0.182711	0.103919	AT5G19440	unmatched	transport process	unmatched	unmatched
cortex	AT3G18820	7.82212	1.08279	5.19414e-15	1.70439e-13	0.1611	0.0874875	RABG3F	unmatched	unmatched	unmatched	unmatched
cortex	AT2G20630	7.8104	1.38211	5.70082e-15	1.85818e-13	0.0972495	0.0426335	PPC3-1.2	unmatched	response to stress	unmatched	unmatched
cortex	AT4G38550	7.74916	1.36617	9.25001e-15	2.98519e-13	0.086444	0.035972	AT4G38550	unmatched	unmatched	AS1	KAN1
cortex	AT1G79970	7.73633	1.10446	1.02328e-14	3.29148e-13	0.111002	0.0516265	AT1G79970	unmatched	unmatched	unmatched	unmatched
cortex	AT2G03550	7.73383	1.46563	1.04356e-14	3.35121e-13	0.0933202	0.0406351	CXE7	unmatched	unmatched	unmatched	KAN1
cortex	AT4G21215	7.72451	1.39089	1.12287e-14	3.58822e-13	0.0903733	0.0386366	AT4G21215	cortex	unmatched	unmatched	unmatched
cortex	AT5G40890	7.70803	1.63447	1.27774e-14	4.07648e-13	0.0707269	0.026757	CLC-A	unmatched	unmatched	unmatched	S17Shoot
cortex	AT5G38980	7.70479	1.09908	1.31057e-14	4.17441e-13	0.138507	0.0713889	AT5G38980	unmatched	undifferentiated cells	AS2	S17Shoot
cortex	AT1G69580	7.6997	1.20736	1.36383e-14	4.32994e-13	0.0943026	0.0407461	AT1G69580	(pro-)cambium	phloem	unmatched	unmatched
cortex	AT1G27370	7.66758	1.03269	1.75277e-14	5.51107e-13	0.193517	0.114022	SPL10	epidermis	unmatched	unmatched	S17Shoot
cortex	AT4G30190	7.66351	1.04544	1.80917e-14	5.67929e-13	0.140472	0.0723881	HA2	xylem parenchyma	transport process	unmatched	AtHB8
cortex	AT5G54530	7.6557	1.48655	1.92267e-14	6.00667e-13	0.0756385	0.0297546	AT5G54530	unmatched	unmatched	unmatched	unmatched
cortex	AT1G78820	7.64897	1.28421	2.02601e-14	6.31941e-13	0.111002	0.0525147	AT1G78820	unmatched	unmatched	unmatched	unmatched
cortex	AT3G07320	7.64541	1.01124	2.08274e-14	6.486e-13	0.183694	0.106473	AT3G07320	unmatched	unmatched	unmatched	unmatched
cortex	AT4G32290	7.62414	1.34978	2.4566e-14	7.58984e-13	0.0913556	0.0397469	AT4G32290	unmatched	unmatched	AS1	unmatched
cortex	AT4G31290	7.60498	1.09741	2.84954e-14	8.78998e-13	0.162083	0.0902631	GGCT2;2	unmatched	Epidermis	unmatched	KAN1
cortex	AT3G01310	7.59746	1.0933	3.01992e-14	9.28624e-13	0.1611	0.0893749	AT3G01310	unmatched	unmatched	CLV3	unmatched
cortex	AT4G16500	7.59109	1.04799	3.17234e-14	9.70823e-13	0.144401	0.076163	CYS4	unmatched	response to stress	unmatched	unmatched
cortex	AT1G78580	7.5909	1.07363	3.177e-14	9.70823e-13	0.121807	0.0598423	TPS1	phloem	phloem	unmatched	S17Shoot
cortex	AT3G12290	7.57704	1.03473	3.53518e-14	1.07523e-12	0.163065	0.0909293	FOLD2	unmatched	unmatched	unmatched	KAN1
cortex	AT1G70310	7.5738	1.0501	3.62468e-14	1.10074e-12	0.149312	0.0804929	SPDSYN2	unmatched	unmatched	unmatched	unmatched
cortex	AT3G22070	7.56055	1.55798	4.01379e-14	1.20952e-12	0.0638507	0.0232042	AT3G22070	unmatched	unmatched	unmatched	unmatched
cortex	AT5G28300	7.55644	1.09908	4.14248e-14	1.24638e-12	0.137525	0.071611	AT5G28300	cortex	unmatched	unmatched	unmatched
cortex	AT3G23490	7.53917	1.01462	4.72991e-14	1.41658e-12	0.153242	0.0828245	CYN	unmatched	unmatched	unmatched	unmatched
cortex	AT4G16447	7.51397	1.48195	5.73592e-14	1.69452e-12	0.0756385	0.0304208	AT4G16447	unmatched	unmatched	unmatched	unmatched
cortex	AT1G66180	7.51258	1.1988	5.79734e-14	1.71008e-12	0.111984	0.053847	AT1G66180	unmatched	phloem	FIL	unmatched
cortex	AT1G09250	7.51111	1.73667	5.86291e-14	1.72682e-12	0.0658153	0.0247585	BHLH149	unmatched	unmatched	unmatched	unmatched
cortex	AT5G28500	7.50367	1.08316	6.20544e-14	1.82222e-12	0.145383	0.0776063	RAF1.1	unmatched	Abaxial domain	unmatched	FIL
cortex	AT4G16146	7.50044	1.09299	6.36042e-14	1.86493e-12	0.128684	0.0655046	AT4G16146	unmatched	unmatched	unmatched	HMG
cortex	AT4G09500	7.49268	1.82809	6.74819e-14	1.96683e-12	0.0540275	0.018097	UGT79B7	unmatched	unmatched	unmatched	FIL
cortex	AT2G47390	7.46486	1.0047	8.33882e-14	2.41246e-12	0.171906	0.09859	AT2G47390	unmatched	Vasculature	unmatched	unmatched
cortex	AT3G63210	7.45596	1.37919	8.92149e-14	2.56963e-12	0.102161	0.0479627	MARD1	unmatched	unmatched	unmatched	unmatched
cortex	AT2G35820	7.45296	1.77404	9.12717e-14	2.625e-12	0.0609037	0.0220939	AT2G35820	unmatched	unmatched	unmatched	unmatched
cortex	AT1G06420	7.45193	1.12692	9.19811e-14	2.64152e-12	0.119843	0.0597313	AT1G06420	unmatched	unmatched	unmatched	S17Shoot
cortex	AT5G05270	7.44345	1.11841	9.80925e-14	2.80878e-12	0.143418	0.0770512	CHI3	unmatched	unmatched	unmatched	AtML1
cortex	AT1G71040	7.43702	1.58043	1.0298e-13	2.93584e-12	0.0589391	0.0208727	LPR2	unmatched	Vasculature	unmatched	S17Shoot
cortex	AT4G02630	7.42829	1.52352	1.10007e-13	3.12252e-12	0.0746562	0.0301987	AT4G02630	unmatched	unmatched	unmatched	unmatched
cortex	AT3G10520	7.42709	1.23445	1.11011e-13	3.14644e-12	0.0805501	0.0335295	AHB2	unmatched	Abaxial domain	unmatched	unmatched
cortex	AT1G14890	7.41956	1.12454	1.1751e-13	3.31623e-12	0.115914	0.0569557	AT1G14890	unmatched	undifferentiated cells	AS1	unmatched
cortex	AT2G37640	7.4125	1.1973	1.23939e-13	3.4876e-12	0.0992141	0.0456312	EXPA3	unmatched	Epidermis	unmatched	KAN1
cortex	AT5G03350	7.40553	1.11774	1.30623e-13	3.66514e-12	0.138507	0.0737204	LLP	unmatched	BD	LAS	AtML1
cortex	AT2G42320	7.40154	1.02199	1.34618e-13	3.76242e-12	0.139489	0.0737204	AT2G42320	unmatched	unmatched	unmatched	S17Shoot
cortex	AT5G43470	7.40149	1.06931	1.34668e-13	3.76242e-12	0.138507	0.0733874	RPP8	unmatched	unmatched	unmatched	unmatched
cortex	AT4G23470	7.39888	1.07387	1.37341e-13	3.83163e-12	0.155206	0.0864883	AT4G23470	unmatched	unmatched	unmatched	unmatched
cortex	AT5G22460	7.39835	1.57175	1.37882e-13	3.84126e-12	0.0667976	0.0255357	AT5G22460	xylem parenchyma	unmatched	unmatched	WUS
cortex	AT5G57785	7.39766	1.32956	1.38607e-13	3.85048e-12	0.0884086	0.0387476	AT5G57785	unmatched	BD	unmatched	AtML1
cortex	AT2G42200	7.39733	1.06527	1.38947e-13	3.85444e-12	0.163065	0.0922616	SPL9	epidermis	unmatched	unmatched	unmatched
cortex	AT5G59000	7.38801	1.0059	1.49043e-13	4.12283e-12	0.147348	0.0801599	AT5G59000	unmatched	unmatched	unmatched	LAS
cortex	AT2G17450	7.38778	1.27816	1.49302e-13	4.12416e-12	0.0992141	0.0459643	ATL44	unmatched	unmatched	AS1	unmatched
cortex	AT4G03400	7.38633	1.40419	1.50939e-13	4.1635e-12	0.0805501	0.0338626	DFL2	unmatched	unmatched	unmatched	HMG
cortex	AT3G58120	7.38569	1.06365	1.51666e-13	4.17766e-12	0.14833	0.080604	BZIP61	unmatched	unmatched	unmatched	AtHB8
cortex	AT1G79440	7.37926	1.00621	1.59177e-13	4.37222e-12	0.154224	0.085267	ALDH5F1	unmatched	unmatched	unmatched	KAN1
cortex	AT4G11600	7.34689	1.26307	2.02877e-13	5.503e-12	0.128684	0.0677251	GPX6	unmatched	response to stress	unmatched	AtHB8
cortex	AT1G32640	7.34142	1.12214	2.11337e-13	5.70872e-12	0.129666	0.067281	MYC2	unmatched	response to stress	unmatched	unmatched
cortex	AT1G33970	7.3328	1.14113	2.25396e-13	6.07173e-12	0.0982318	0.0452981	IAN9	cortex	unmatched	unmatched	unmatched
cortex	AT4G36040	7.26654	1.06341	3.68806e-13	9.78662e-12	0.115914	0.0572888	ATJ11	unmatched	response to stress	AS1	unmatched
cortex	AT3G50230	7.25471	1.57206	4.02521e-13	1.06668e-11	0.0540275	0.0187632	AT3G50230	unmatched	unmatched	unmatched	FIL
cortex	AT3G54220	7.24511	1.17268	4.32081e-13	1.14347e-11	0.111984	0.0556234	SCR	unmatched	unmatched	unmatched	KAN1
cortex	AT5G63980	7.23248	1.30252	4.74257e-13	1.2433e-11	0.0992141	0.0470745	SAL1	unmatched	response to stress	unmatched	S17Shoot
cortex	AT3G19010	7.20055	1.75228	5.99707e-13	1.55964e-11	0.0510806	0.0173199	AT3G19010	unmatched	unmatched	unmatched	unmatched
cortex	AT4G34860	7.1992	1.51673	6.05674e-13	1.5722e-11	0.0795678	0.0343067	INVB	unmatched	unmatched	unmatched	WUS
cortex	AT5G17760	7.1798	1.30081	6.98127e-13	1.80122e-11	0.086444	0.0385256	AT5G17760	unmatched	unmatched	unmatched	S17Shoot
cortex	AT5G14700	7.16991	1.05647	7.50487e-13	1.92868e-11	0.123772	0.0640613	AT5G14700	unmatched	response to stress	unmatched	AtHB8
cortex	AT5G02940	7.16771	1.01938	7.62647e-13	1.95736e-11	0.144401	0.0791607	AT5G02940	mesophyll	unmatched	unmatched	S17Shoot
cortex	AT1G11600	7.16303	1.00654	7.89101e-13	2.01995e-11	0.156189	0.0885978	CYP77B1	unmatched	Epidermis	unmatched	AtML1
cortex	AT3G07390	7.15842	1.01919	8.16114e-13	2.07822e-11	0.1611	0.0932608	AIR12	unmatched	response to stress	unmatched	AtHB8
cortex	AT1G68050	7.15803	1.2047	8.18442e-13	2.08144e-11	0.101179	0.0484068	ADO3	unmatched	unmatched	unmatched	unmatched
cortex	AT2G30370	7.1425	1.37728	9.16466e-13	2.32167e-11	0.0785855	0.0336405	CHAL	cortex	unmatched	unmatched	unmatched
cortex	AT3G20015	7.14036	1.45636	9.30871e-13	2.34904e-11	0.0874263	0.0396358	ASPG2	unmatched	unmatched	WUS	AtHB8
cortex	AT1G74100	7.13811	1.22939	9.46215e-13	2.38161e-11	0.108055	0.053847	SOT16	unmatched	phloem	unmatched	unmatched
cortex	AT1G22770	7.09493	1.2388	1.29415e-12	3.22005e-11	0.105108	0.0517375	GI	unmatched	unmatched	unmatched	unmatched
cortex	AT1G53070	7.08786	1.00721	1.36198e-12	3.38454e-11	0.137525	0.0747197	AT1G53070	unmatched	unmatched	unmatched	S17Shoot
cortex	AT1G08630	7.0649	1.25081	1.60734e-12	3.96903e-11	0.0667976	0.0265349	THA1	mesophyll	unmatched	unmatched	KAN1
cortex	AT5G42030	7.06001	1.15717	1.6649e-12	4.10598e-11	0.112967	0.0572888	ABIL4	cortex	unmatched	unmatched	FIL
cortex	AT2G20100	7.04689	1.24765	1.82965e-12	4.47842e-11	0.0805501	0.0351948	AT2G20100	unmatched	unmatched	unmatched	FIL
cortex	AT1G22530	7.03197	1.07014	2.03636e-12	4.95336e-11	0.11002	0.0548462	PATL2	unmatched	unmatched	ATML1	unmatched
cortex	AT4G37550	7.03145	1.03881	2.04402e-12	4.96582e-11	0.116896	0.0598423	AT4G37550	unmatched	unmatched	unmatched	unmatched
cortex	AT2G20960	7.02635	1.3698	2.1201e-12	5.14428e-11	0.0834971	0.0375264	pEARLI4	unmatched	unmatched	unmatched	HMG
cortex	AT1G11820	7.0093	1.02693	2.39521e-12	5.79026e-11	0.165029	0.0974797	AT1G11820	unmatched	undifferentiated cells	unmatched	unmatched
cortex	AT1G04620	7.00637	1.25236	2.44586e-12	5.90539e-11	0.0795678	0.0347507	HCAR	unmatched	unmatched	unmatched	unmatched
cortex	AT4G30530	7.00193	1.03829	2.52459e-12	6.08796e-11	0.136542	0.0748307	GGP1	unmatched	response to stress	unmatched	unmatched
cortex	AT5G09440	6.98823	1.06951	2.78375e-12	6.6964e-11	0.138507	0.0768291	EXL4_1	unmatched	phloem	unmatched	unmatched
cortex	AT1G71880	6.98217	1.3922	2.90661e-12	6.98337e-11	0.0815324	0.0364161	SUC1	unmatched	Xylem	unmatched	unmatched
cortex	AT4G16490	6.95785	1.10037	3.45506e-12	8.25039e-11	0.129666	0.0700566	AT4G16490	unmatched	unmatched	unmatched	unmatched
cortex	AT4G32295	6.92835	1.09217	4.25789e-12	1.01058e-10	0.0962672	0.0460753	AT4G32295	cortex	unmatched	unmatched	unmatched
cortex	AT3G07460	6.92635	1.0499	4.31833e-12	1.02244e-10	0.11002	0.0556234	AT3G07460	unmatched	unmatched	unmatched	unmatched
cortex	AT1G80050	6.92524	1.09624	4.35236e-12	1.02925e-10	0.104126	0.0515155	APT2	xylem parenchyma	Xylem	unmatched	S17Shoot
cortex	AT4G32340	6.91605	1.26986	4.64403e-12	1.0969e-10	0.0923379	0.0438548	AT4G32340	unmatched	unmatched	unmatched	unmatched
cortex	AT5G12950	6.87978	1.09008	5.99443e-12	1.40736e-10	0.120825	0.0641723	AT5G12950	unmatched	unmatched	unmatched	unmatched
cortex	AT4G29720	6.86876	1.46776	6.47624e-12	1.5108e-10	0.0766208	0.0338626	PAO5	unmatched	phloem	unmatched	unmatched
cortex	AT1G21250	6.86868	1.00511	6.47992e-12	1.5108e-10	0.133595	0.0733874	WAK1	xylem parenchyma	unmatched	unmatched	AtHB8
cortex	AT4G16950	6.85258	1.20975	7.25287e-12	1.68461e-10	0.0972495	0.0472965	RPP5	unmatched	unmatched	unmatched	unmatched
cortex	AT5G59010	6.81188	1.16132	9.63287e-12	2.20597e-10	0.117878	0.06284	BSK5	unmatched	Xylem	unmatched	HMG
cortex	AT1G69870	6.7961	1.05832	1.07486e-11	2.45515e-10	0.0943026	0.0454091	NPF2.13	unmatched	unmatched	unmatched	S17Shoot
cortex	AT4G37470	6.76931	1.2112	1.29394e-11	2.92888e-10	0.0982318	0.0487399	KAI2	unmatched	BD	unmatched	KAN1
cortex	AT3G46530	6.76199	1.16083	1.36107e-11	3.07017e-10	0.0943026	0.0457422	RPP13	unmatched	unmatched	unmatched	unmatched
cortex	AT5G60100	6.7579	1.08936	1.40007e-11	3.15452e-10	0.0923379	0.0442989	PRR3	unmatched	unmatched	unmatched	unmatched
cortex	AT1G54010	6.74913	1.46704	1.48732e-11	3.34339e-10	0.0628684	0.0255357	GLL23	unmatched	Epidermis	PTL	unmatched
cortex	AT4G09670	6.74482	1.22319	1.53218e-11	3.42847e-10	0.102161	0.0517375	AT4G09670	unmatched	unmatched	unmatched	unmatched
cortex	AT4G17460	6.73173	1.09446	1.6766e-11	3.73454e-10	0.0834971	0.0384146	HAT1	phloem	BD	unmatched	AtHB8
cortex	AT2G17220	6.72912	1.5605	1.70687e-11	3.79332e-10	0.06778	0.0287554	PIX13	unmatched	unmatched	unmatched	AtHB8
cortex	AT1G72450	6.71037	1.08892	1.94131e-11	4.29714e-10	0.102161	0.0515155	TIFY11B	unmatched	response to stress	unmatched	unmatched
cortex	AT3G07010	6.69002	1.12437	2.23147e-11	4.91451e-10	0.0874263	0.0413012	AT3G07010	unmatched	unmatched	unmatched	unmatched
cortex	AT1G64355	6.65267	1.20075	2.87822e-11	6.29635e-10	0.0913556	0.0444099	AT1G64355	unmatched	Abaxial domain	unmatched	unmatched
cortex	AT2G19170	6.65235	1.13317	2.88444e-11	6.30291e-10	0.120825	0.0658377	SBT2.5	unmatched	unmatched	unmatched	unmatched
cortex	AT2G46530	6.65075	1.25586	2.91611e-11	6.365e-10	0.0884086	0.0425225	ARF11	unmatched	unmatched	unmatched	unmatched
cortex	AT3G49750	6.64782	1.33727	2.97459e-11	6.47098e-10	0.0736739	0.0326413	AtRLP44	unmatched	Xylem	unmatched	unmatched
cortex	AT5G15410	6.62828	1.39859	3.39623e-11	7.36364e-10	0.0736739	0.0328633	CNGC2	unmatched	unmatched	unmatched	CLV3
cortex	AT4G07825	6.61788	1.03712	3.64396e-11	7.87458e-10	0.147348	0.0863773	AT4G07825	unmatched	unmatched	unmatched	unmatched
cortex	AT1G04400	6.61296	1.01076	3.76702e-11	8.12256e-10	0.13556	0.0768291	CRY2	unmatched	BD	unmatched	S17Shoot
cortex	AT3G50890	6.61231	1.13137	3.78379e-11	8.14973e-10	0.0992141	0.0499611	ZHD7	unmatched	unmatched	unmatched	unmatched
cortex	AT1G53887	6.60855	1.27433	3.88105e-11	8.34085e-10	0.089391	0.0434107	AT1G53887	unmatched	unmatched	unmatched	unmatched
cortex	AT1G22490	6.56337	1.21292	5.26057e-11	1.11706e-09	0.0667976	0.0284223	AT1G22490	unmatched	unmatched	unmatched	unmatched
cortex	AT5G54390	6.55966	1.13488	5.393e-11	1.1427e-09	0.10609	0.0556234	AHL	unmatched	transport process	unmatched	S17Shoot
cortex	AT4G34920	6.55425	1.52714	5.59208e-11	1.17849e-09	0.0530452	0.0203175	AT4G34920	unmatched	unmatched	unmatched	unmatched
cortex	AT1G23080	6.54529	1.22132	5.93784e-11	1.24867e-09	0.0834971	0.0395248	PIN7	unmatched	unmatched	unmatched	S17Shoot
cortex	AT5G65280	6.52473	1.31777	6.81236e-11	1.42187e-09	0.0667976	0.0287554	GCL1	phloem	Vasculature	AS1	unmatched
cortex	AT4G28240	6.51544	1.07704	7.24754e-11	1.50787e-09	0.105108	0.0547352	AT4G28240	unmatched	unmatched	unmatched	AtHB8
cortex	AT4G29190	6.51384	1.29806	7.3254e-11	1.52084e-09	0.0795678	0.0371933	AT4G29190	unmatched	unmatched	unmatched	unmatched
cortex	AT4G26255	6.506	1.02657	7.71788e-11	1.59723e-09	0.0913556	0.044743	AT4G26255	cortex	unmatched	unmatched	unmatched
cortex	AT1G60260	6.4983	1.21119	8.12308e-11	1.674e-09	0.0854617	0.0410792	BGLU5	cortex	unmatched	unmatched	unmatched
cortex	AT5G08330	6.49666	1.02286	8.21218e-11	1.68881e-09	0.119843	0.0656156	TCP21	unmatched	unmatched	unmatched	unmatched
cortex	AT2G32280	6.45756	1.01019	1.06408e-10	2.16547e-09	0.115914	0.0631731	AT2G32280	unmatched	undifferentiated cells	unmatched	WUS
cortex	AT1G43910	6.45723	1.225	1.06634e-10	2.16557e-09	0.0756385	0.0347507	AT1G43910	unmatched	unmatched	unmatched	S17Shoot
cortex	AT1G24100	6.45598	1.11582	1.07519e-10	2.17901e-09	0.0923379	0.0459643	UGT74B1	unmatched	transport process	unmatched	S17Shoot
cortex	AT5G67280	6.45163	1.18747	1.1065e-10	2.24016e-09	0.0933202	0.0469635	RLK	phloem	Vasculature	unmatched	KAN1
cortex	AT4G35190	6.44321	1.08143	1.16973e-10	2.36326e-09	0.100196	0.0515155	LOG5	(pro-)cambium	phloem	unmatched	unmatched
cortex	AT4G02370	6.43733	1.16196	1.2159e-10	2.45401e-09	0.0952849	0.0484068	AT4G02370	unmatched	unmatched	unmatched	unmatched
cortex	AT5G09620	6.43453	1.03383	1.23852e-10	2.49709e-09	0.126719	0.0713889	AT5G09620	unmatched	unmatched	unmatched	S17Shoot
cortex	AT4G19700	6.43204	1.09295	1.259e-10	2.52796e-09	0.0982318	0.0504052	BOI	phloem	transport process	unmatched	unmatched
cortex	AT3G06880	6.43041	1.06316	1.27256e-10	2.54995e-09	0.107073	0.0567337	AT3G06880	mesophyll	unmatched	unmatched	unmatched
cortex	AT2G42490	6.41308	1.08465	1.42607e-10	2.84008e-09	0.11002	0.0591762	AT2G42490	unmatched	unmatched	unmatched	S17Shoot
cortex	AT5G16190	6.41024	1.38156	1.45293e-10	2.89064e-09	0.0579568	0.0236483	ATCSLA11	unmatched	unmatched	unmatched	unmatched
cortex	AT5G63140	6.40955	1.19441	1.45952e-10	2.90081e-09	0.089391	0.0442989	PAP29	unmatched	unmatched	LAS	HMG
cortex	AT5G03190	6.4046	1.14079	1.50765e-10	2.9878e-09	0.0874263	0.0430776	CPUORF47	unmatched	unmatched	unmatched	unmatched
cortex	AT3G29370	6.40313	1.35467	1.52228e-10	3.01023e-09	0.0520629	0.0200955	AT3G29370	unmatched	unmatched	ATML1	unmatched
cortex	AT1G06180	6.38121	1.31522	1.75695e-10	3.44986e-09	0.0805501	0.0386366	ATMYB13	unmatched	unmatched	unmatched	AtHB8
cortex	AT5G60360	6.36099	1.00296	2.00456e-10	3.9164e-09	0.120825	0.067392	AALP	unmatched	BD	unmatched	S17Shoot
cortex	AT3G06350	6.35918	1.0013	2.02838e-10	3.9511e-09	0.128684	0.0737204	EMB3004	unmatched	unmatched	unmatched	unmatched
cortex	AT5G64430	6.35067	1.25075	2.14373e-10	4.16335e-09	0.0707269	0.0319751	AT5G64430	unmatched	unmatched	unmatched	unmatched
cortex	AT1G77520	6.34288	1.40111	2.25506e-10	4.35792e-09	0.0628684	0.026979	AT1G77520	unmatched	unmatched	unmatched	unmatched
cortex	AT5G59220	6.32667	1.20567	2.50516e-10	4.79857e-09	0.0717092	0.0326413	SAG113	unmatched	unmatched	unmatched	AtHB8
cortex	AT2G46810	6.31319	1.19295	2.73338e-10	5.21529e-09	0.0717092	0.0327523	BHLH70	mesophyll	unmatched	unmatched	unmatched
cortex	AT5G47640	6.31251	1.18004	2.7455e-10	5.23332e-09	0.0854617	0.0420784	NFYB2	unmatched	Vasculature	unmatched	AtHB8
cortex	AT1G33170	6.31187	1.2209	2.75679e-10	5.24972e-09	0.0785855	0.0374153	AT1G33170	unmatched	unmatched	unmatched	unmatched
cortex	AT5G60840	6.27957	1.05895	3.39515e-10	6.42777e-09	0.0874263	0.0434107	AT5G60840	unmatched	unmatched	unmatched	unmatched
cortex	AT1G64080	6.24871	1.0346	4.13864e-10	7.72322e-09	0.113949	0.0631731	MAKR2	unmatched	unmatched	unmatched	unmatched
cortex	AT3G23580	6.22398	1.17273	4.84714e-10	8.95142e-09	0.0844794	0.0419674	RNR2A	unmatched	unmatched	unmatched	unmatched
cortex	AT4G00355	6.20698	1.04031	5.4013e-10	9.92794e-09	0.108055	0.0588431	ATI2	unmatched	unmatched	unmatched	unmatched
cortex	AT2G30440	6.20468	1.04944	5.48093e-10	1.00366e-08	0.111002	0.0612857	TPP1	unmatched	unmatched	unmatched	unmatched
cortex	AT5G56300	6.20036	1.2765	5.63347e-10	1.02966e-08	0.064833	0.0287554	GAMT2	unmatched	unmatched	unmatched	unmatched
cortex	AT1G10682	6.19506	1.01442	5.82614e-10	1.06388e-08	0.100196	0.0527368	AT1G10682	unmatched	transport process	unmatched	unmatched
cortex	AT4G38210	6.18645	1.31829	6.15346e-10	1.11947e-08	0.0697446	0.0321972	EXPA20	unmatched	unmatched	unmatched	KAN1
cortex	AT4G21980	6.18088	1.13553	6.37454e-10	1.15754e-08	0.0854617	0.0426335	APG8A	unmatched	unmatched	unmatched	unmatched
cortex	AT4G00490	6.17476	1.09857	6.62627e-10	1.1988e-08	0.086444	0.0434107	BAM2_1	unmatched	unmatched	unmatched	unmatched
cortex	AT2G32520	6.17265	1.15444	6.7157e-10	1.21161e-08	0.0884086	0.044965	AT2G32520	unmatched	unmatched	unmatched	unmatched
cortex	AT3G50950	6.16893	1.09039	6.87531e-10	1.23927e-08	0.0815324	0.0398579	RPP13L4	unmatched	unmatched	FIL	unmatched
cortex	AT1G03230	6.1687	1.07691	6.88524e-10	1.23991e-08	0.115914	0.0655046	AT1G03230	unmatched	unmatched	unmatched	unmatched
cortex	AT2G20230	6.15247	1.11758	7.62835e-10	1.36369e-08	0.11002	0.0611746	TOM2AH2	unmatched	unmatched	unmatched	unmatched
cortex	AT4G02715	6.14165	1.00186	8.1668e-10	1.45463e-08	0.0952849	0.0496281	AT4G02715	unmatched	unmatched	unmatched	unmatched
cortex	AT1G31550	6.13453	1.47321	8.54105e-10	1.5199e-08	0.064833	0.0291995	AT1G31550	unmatched	response to stress	unmatched	S17Shoot
cortex	AT3G44720	6.13348	1.17675	8.59764e-10	1.52858e-08	0.0834971	0.0415233	ADT4	unmatched	unmatched	unmatched	WUS
cortex	AT5G16400	6.06957	1.30366	1.28255e-09	2.23157e-08	0.0559921	0.0236483	TRXF2	unmatched	BD	unmatched	unmatched
cortex	AT2G17120	6.06477	1.02191	1.3214e-09	2.29508e-08	0.0933202	0.0487399	LYM2	unmatched	response to stress	unmatched	unmatched
cortex	AT3G48680	6.06425	1.00771	1.32568e-09	2.30048e-08	0.111984	0.062729	GAMMACAL2	unmatched	Vasculature	unmatched	unmatched
cortex	AT1G13270	6.06341	1.00005	1.33269e-09	2.31059e-08	0.105108	0.0571778	MAP1B	unmatched	Abaxial domain	unmatched	HDG4
cortex	AT4G29680	6.01619	1.10004	1.78575e-09	3.05279e-08	0.100196	0.0545132	AT4G29680	unmatched	unmatched	unmatched	LAS
cortex	AT3G43800	6.00339	1.25351	1.93241e-09	3.27772e-08	0.0559921	0.0238703	GSTU27	unmatched	response to stress	WUS	S17Shoot
cortex	AT5G10170	5.99717	1.05114	2.0079e-09	3.38521e-08	0.0903733	0.0470745	IPS3	unmatched	Vasculature	unmatched	FIL
cortex	AT1G49975	5.97765	1.19939	2.26379e-09	3.78726e-08	0.0717092	0.0341956	AT1G49975	unmatched	Abaxial domain	unmatched	unmatched
cortex	AT1G52565	5.9532	1.16815	2.62945e-09	4.37653e-08	0.0540275	0.0227601	AT1G52565	unmatched	unmatched	unmatched	unmatched
cortex	AT5G39760	5.93446	1.18493	2.94806e-09	4.8819e-08	0.0795678	0.0398579	ZHD10	unmatched	unmatched	unmatched	unmatched
cortex	AT3G05980	5.93425	1.24477	2.95185e-09	4.88404e-08	0.0589391	0.0259798	AT3G05980	unmatched	unmatched	unmatched	unmatched
cortex	AT3G10260	5.93089	1.12534	3.01289e-09	4.98083e-08	0.0884086	0.0462973	AT3G10260	unmatched	unmatched	unmatched	unmatched
cortex	AT1G22160	5.90831	1.29307	3.45638e-09	5.66609e-08	0.0609037	0.0274231	FLZ5	unmatched	unmatched	unmatched	FIL
cortex	AT5G57630	5.89837	1.1811	3.671e-09	6.00282e-08	0.0618861	0.0279782	CIPK21	unmatched	unmatched	unmatched	KAN1
cortex	AT4G32150	5.88494	1.12994	3.9821e-09	6.47903e-08	0.0717092	0.0346397	VAMP711	unmatched	unmatched	unmatched	unmatched
cortex	AT1G68760	5.88124	1.17791	4.07194e-09	6.6197e-08	0.0766208	0.0381925	NUDT1	unmatched	unmatched	unmatched	unmatched
cortex	AT1G28140	5.88081	1.13099	4.08261e-09	6.63152e-08	0.0667976	0.031198	AT1G28140	unmatched	Abaxial domain	unmatched	KAN1
cortex	AT2G37300	5.86458	1.09496	4.50273e-09	7.28972e-08	0.0805501	0.0407461	AT2G37300	unmatched	unmatched	unmatched	FIL
cortex	AT5G22875	5.86259	1.01949	4.55696e-09	7.36533e-08	0.0766208	0.0379705	AT5G22875	unmatched	unmatched	unmatched	HDG4
cortex	AT3G05800	5.85348	1.39406	4.81391e-09	7.75499e-08	0.0500982	0.0207616	BHLH150	unmatched	unmatched	unmatched	unmatched
cortex	AT4G14723	5.8475	1.18839	4.99013e-09	8.01906e-08	0.0667976	0.031531	EPFL4	unmatched	undifferentiated cells	unmatched	unmatched
cortex	AT2G38750	5.83803	1.04382	5.28211e-09	8.47434e-08	0.0589391	0.0262018	ANN4	unmatched	unmatched	PTL	unmatched
cortex	AT1G14170	5.83237	1.17677	5.46472e-09	8.74578e-08	0.06778	0.0323082	AT1G14170	unmatched	unmatched	unmatched	unmatched
cortex	AT4G27900	5.82533	1.11297	5.7e-09	9.09999e-08	0.0854617	0.044632	AT4G27900	unmatched	unmatched	unmatched	KAN1
cortex	AT1G67480	5.80808	1.06025	6.3192e-09	1.00394e-07	0.0736739	0.0361941	AT1G67480	unmatched	unmatched	unmatched	unmatched
cortex	AT3G16520	5.79766	1.19946	6.72478e-09	1.06405e-07	0.0756385	0.0378594	UGT88A1	unmatched	Epidermis	unmatched	KAN1
cortex	AT5G54540	5.78958	1.00033	7.05639e-09	1.11382e-07	0.142436	0.089597	AT5G54540	unmatched	unmatched	unmatched	unmatched
cortex	AT5G48380	5.78898	1.15249	7.08166e-09	1.1169e-07	0.0844794	0.0442989	BIR1	unmatched	unmatched	FIL	unmatched
cortex	AT1G22070	5.77171	1.28083	7.84702e-09	1.23165e-07	0.0579568	0.0259798	TGA3	unmatched	unmatched	unmatched	unmatched
cortex	AT2G34470	5.77095	1.06656	7.88276e-09	1.23627e-07	0.109037	0.062729	UREG	unmatched	unmatched	unmatched	S17Shoot
cortex	AT1G72500	5.76691	1.01238	8.07379e-09	1.2618e-07	0.0825147	0.0426335	AT1G72500	unmatched	unmatched	unmatched	unmatched
cortex	AT4G38220	5.76473	1.00514	8.17899e-09	1.27659e-07	0.0972495	0.0535139	AT4G38220	unmatched	unmatched	unmatched	KAN1
cortex	AT4G04610	5.74543	1.20446	9.16903e-09	1.42204e-07	0.0726916	0.036083	36982	unmatched	undifferentiated cells	unmatched	unmatched
cortex	AT5G56980	5.7439	1.18232	9.25217e-09	1.43379e-07	0.0785855	0.040302	A70	unmatched	response to stress	unmatched	AtHB8
cortex	AT1G06460	5.68795	1.01228	1.28575e-08	1.97684e-07	0.0785855	0.040191	ACD32.1	unmatched	unmatched	unmatched	S17Shoot
cortex	AT2G34810	5.63735	1.14434	1.72689e-08	2.61399e-07	0.0599214	0.0277562	AT2G34810	unmatched	unmatched	unmatched	S17Shoot
cortex	AT1G33265	5.61117	1.07698	2.00964e-08	3.00248e-07	0.0785855	0.0407461	FAX4	unmatched	Abaxial domain	unmatched	unmatched
cortex	AT3G17810	5.5932	1.27894	2.22917e-08	3.32033e-07	0.0569745	0.0260908	PYD1	unmatched	unmatched	unmatched	S17Shoot
cortex	AT4G33670	5.56585	1.02915	2.60875e-08	3.86217e-07	0.0923379	0.0511824	LGALDH	unmatched	unmatched	unmatched	unmatched
cortex	AT5G17170	5.5575	1.04601	2.73666e-08	4.03931e-07	0.086444	0.0468524	ENH1	unmatched	Abaxial domain	unmatched	WUS
cortex	AT1G58440	5.55482	1.15143	2.77891e-08	4.09549e-07	0.0795678	0.0420784	SQE1	unmatched	unmatched	unmatched	HMG
cortex	AT2G20610	5.54893	1.15356	2.87428e-08	4.22648e-07	0.0746562	0.0384146	SUR1	unmatched	response to stress	unmatched	S17Shoot
cortex	AT2G18950	5.54399	1.09006	2.9566e-08	4.34427e-07	0.0952849	0.053625	HPT1	unmatched	unmatched	unmatched	CLV3
cortex	AT2G18030	5.54098	1.32225	3.00788e-08	4.41298e-07	0.0500982	0.0218719	MSRA5	unmatched	unmatched	unmatched	unmatched
cortex	AT1G07080	5.53188	1.01304	3.16815e-08	4.6273e-07	0.0913556	0.0505163	AT1G07080	unmatched	unmatched	unmatched	unmatched
cortex	AT1G66980	5.52814	1.02511	3.23641e-08	4.72347e-07	0.0628684	0.0300877	SNC4	unmatched	unmatched	unmatched	unmatched
cortex	AT2G01080	5.49091	1.25988	3.99865e-08	5.76709e-07	0.0540275	0.0245365	AT2G01080	unmatched	unmatched	unmatched	unmatched
cortex	AT5G48250	5.48603	1.01915	4.11064e-08	5.91986e-07	0.0903733	0.0500722	COL10	unmatched	unmatched	unmatched	unmatched
cortex	AT1G77000	5.46753	1.13046	4.56346e-08	6.5575e-07	0.064833	0.0318641	SKP2B	unmatched	unmatched	unmatched	unmatched
cortex	AT2G37390	5.46734	1.21651	4.56837e-08	6.55974e-07	0.0520629	0.0233152	NAKR2	unmatched	Abaxial domain	unmatched	unmatched
cortex	AT5G02620	5.46163	1.20695	4.7178e-08	6.74953e-07	0.0667976	0.0333074	ANK1	unmatched	unmatched	unmatched	S17Shoot
cortex	AT1G03310	5.44307	1.14186	5.23687e-08	7.47027e-07	0.0658153	0.0326413	ISA2	unmatched	unmatched	unmatched	unmatched
cortex	AT4G33110	5.42339	1.08639	5.84784e-08	8.29342e-07	0.0854617	0.0470745	AT4G33110	unmatched	unmatched	unmatched	unmatched
cortex	AT1G78490	5.40063	1.10427	6.64073e-08	9.37156e-07	0.0776031	0.0411902	CYP708A3	xylem parenchyma	undifferentiated cells	unmatched	WUS
cortex	AT5G62200	5.38449	1.04596	7.26485e-08	1.02068e-06	0.0874263	0.0485178	ATS3B	unmatched	Vasculature	unmatched	unmatched
cortex	AT4G29120	5.37381	1.20642	7.70888e-08	1.07765e-06	0.0599214	0.0288664	AT4G29120	unmatched	unmatched	unmatched	unmatched
cortex	AT1G71410	5.35996	1.05365	8.32397e-08	1.15701e-06	0.0776031	0.0414122	AT1G71410	unmatched	unmatched	unmatched	unmatched
cortex	AT5G51545	5.35186	1.11349	8.70525e-08	1.20317e-06	0.0697446	0.03575	LPA2	unmatched	Abaxial domain	unmatched	unmatched
cortex	AT4G21990	5.35119	1.04054	8.73773e-08	1.20681e-06	0.0825147	0.044965	37712	unmatched	response to stress	unmatched	unmatched
cortex	AT5G54960	5.34512	1.14146	9.03562e-08	1.24356e-06	0.0766208	0.0409681	PDC2	unmatched	Vasculature	unmatched	unmatched
cortex	AT3G02050	5.33473	1.07191	9.56852e-08	1.30953e-06	0.0815324	0.0445209	POT4	unmatched	unmatched	unmatched	unmatched
cortex	AT2G43535	5.33284	1.02989	9.66869e-08	1.32231e-06	0.0638507	0.0316421	ATTI4	unmatched	unmatched	unmatched	S17Shoot
cortex	AT4G40060	5.33269	1.01213	9.67667e-08	1.32248e-06	0.086444	0.0480737	ATHB-16	unmatched	unmatched	unmatched	FIL
cortex	AT1G53580	5.32537	1.21408	1.00748e-07	1.37009e-06	0.0628684	0.0310869	GLY3	unmatched	unmatched	unmatched	S17Shoot
cortex	AT2G46260	5.30755	1.07399	1.11106e-07	1.49959e-06	0.0687623	0.0351948	AT2G46260	unmatched	unmatched	unmatched	unmatched
cortex	AT3G45310	5.29977	1.28585	1.15951e-07	1.5639e-06	0.0579568	0.0279782	AT3G45310	unmatched	unmatched	unmatched	unmatched
cortex	AT5G18940	5.27979	1.00592	1.29332e-07	1.73006e-06	0.0844794	0.0469635	AT5G18940	unmatched	unmatched	unmatched	unmatched
cortex	AT2G38290	5.2637	1.12067	1.41186e-07	1.87325e-06	0.0667976	0.0341956	AMT2	unmatched	unmatched	unmatched	unmatched
cortex	AT5G47250	5.24344	1.13385	1.57608e-07	2.07565e-06	0.0530452	0.0247585	AT5G47250	unmatched	unmatched	unmatched	unmatched
cortex	AT2G03750	5.22996	1.17696	1.69543e-07	2.21641e-06	0.0579568	0.0282003	SOT11	unmatched	unmatched	unmatched	unmatched
cortex	AT4G16770	5.22025	1.18796	1.7868e-07	2.32343e-06	0.0550098	0.0262018	AT4G16770	unmatched	BD	unmatched	unmatched
cortex	AT2G16430	5.21696	1.11322	1.81881e-07	2.36035e-06	0.0658153	0.0337515	PAP10	phloem	transport process	unmatched	S17Shoot
cortex	AT2G32090	5.19393	1.26214	2.05906e-07	2.64753e-06	0.0599214	0.0297546	AT2G32090	unmatched	unmatched	unmatched	unmatched
cortex	AT3G06868	5.16849	1.1454	2.35993e-07	3.0126e-06	0.0618861	0.0310869	AT3G06868	unmatched	unmatched	AS2	unmatched
cortex	AT5G24020	5.14547	1.18155	2.66845e-07	3.36907e-06	0.0717092	0.0383035	MIND1	unmatched	unmatched	unmatched	unmatched
cortex	AT1G29240	5.1329	1.08231	2.85309e-07	3.58828e-06	0.0687623	0.0361941	AT1G29240	unmatched	unmatched	unmatched	unmatched
cortex	AT5G45100	5.12184	1.02833	3.02574e-07	3.77387e-06	0.0756385	0.0410792	BRG1	unmatched	transport process	unmatched	unmatched
cortex	AT5G39210	5.10917	1.05007	3.23576e-07	4.01788e-06	0.0589391	0.0291995	CRR7	unmatched	Abaxial domain	AS2	unmatched
cortex	AT4G23400	5.09173	1.16837	3.54819e-07	4.37722e-06	0.0510806	0.0240924	PIP1-5	unmatched	unmatched	unmatched	unmatched
cortex	AT1G55090	5.06584	1.07556	4.06613e-07	4.96698e-06	0.0658153	0.0344177	AT1G55090	unmatched	unmatched	unmatched	unmatched
cortex	AT1G49660	5.05689	1.07463	4.2615e-07	5.17654e-06	0.0569745	0.0282003	CXE5	unmatched	unmatched	unmatched	unmatched
cortex	AT3G17940	5.00317	1.0474	5.63966e-07	6.70485e-06	0.0756385	0.0418563	AT3G17940	unmatched	unmatched	unmatched	unmatched
cortex	AT4G26520	4.99624	1.11548	5.84585e-07	6.92473e-06	0.0579568	0.0290885	AT4G26520	unmatched	unmatched	unmatched	WUS
cortex	AT3G47860	4.99084	1.0105	6.01163e-07	7.10389e-06	0.0854617	0.049406	CHL	unmatched	unmatched	unmatched	KAN1
cortex	AT3G26590	4.9702	1.01965	6.68829e-07	7.83251e-06	0.0559921	0.0277562	DTX29	epidermis	unmatched	unmatched	LAS
cortex	AT3G24810	4.95858	1.08747	7.10093e-07	8.2222e-06	0.06778	0.0364161	KRP5	unmatched	unmatched	unmatched	S17Shoot
cortex	AT2G16070	4.95543	1.14356	7.21714e-07	8.34194e-06	0.0658153	0.0349728	PDV2	unmatched	unmatched	unmatched	unmatched
cortex	AT4G35220	4.9538	1.06286	7.27771e-07	8.40202e-06	0.0609037	0.031309	CYCLASE2	unmatched	unmatched	unmatched	unmatched
cortex	AT5G03140	4.94596	1.02798	7.57714e-07	8.71683e-06	0.0589391	0.0299767	LECRK82	unmatched	unmatched	unmatched	WUS
cortex	AT2G01520	4.93018	1.03096	8.21531e-07	9.39023e-06	0.0569745	0.0286444	MLP328	unmatched	unmatched	unmatched	unmatched
cortex	AT1G22330	4.92997	1.16189	8.22438e-07	9.3951e-06	0.0510806	0.0246475	AT1G22330	unmatched	unmatched	unmatched	unmatched
cortex	AT3G52105	4.91445	1.05962	8.90305e-07	1.01113e-05	0.0510806	0.0246475	AT3G52105	unmatched	unmatched	unmatched	unmatched
cortex	AT2G19810	4.90541	1.00756	9.32314e-07	1.05578e-05	0.0903733	0.053847	AT2G19810	unmatched	unmatched	unmatched	CLV3
cortex	AT1G62810	4.86743	1.0491	1.13061e-06	1.26134e-05	0.0500982	0.0242034	AT1G62810	unmatched	unmatched	unmatched	unmatched
cortex	AT5G15930	4.83718	1.15121	1.31696e-06	1.44614e-05	0.0500982	0.0243144	PAM1	unmatched	unmatched	unmatched	unmatched
cortex	AT2G22900	4.81202	1.10791	1.49413e-06	1.62608e-05	0.0697446	0.0386366	GT7	unmatched	unmatched	unmatched	unmatched
cortex	AT4G29380	4.80958	1.12012	1.51247e-06	1.64297e-05	0.0638507	0.0343067	VPS15	unmatched	unmatched	CLV3	unmatched
cortex	AT4G38250	4.78089	1.0887	1.74524e-06	1.8692e-05	0.0638507	0.0344177	AVT3C	unmatched	unmatched	unmatched	unmatched
cortex	AT1G30620	4.72441	1.07314	2.30781e-06	2.40201e-05	0.0628684	0.0338626	MUR4	unmatched	unmatched	WUS	AtHB8
cortex	AT2G17350	4.72182	1.01303	2.33745e-06	2.4277e-05	0.0520629	0.0260908	AT2G17350	unmatched	unmatched	unmatched	unmatched
cortex	AT1G36320	4.71021	1.08223	2.47466e-06	2.55798e-05	0.0559921	0.0289775	AT1G36320	unmatched	Abaxial domain	unmatched	unmatched
cortex	AT3G54430	4.70517	1.10314	2.53655e-06	2.61366e-05	0.0589391	0.0310869	SRS6	xylem parenchyma	unmatched	unmatched	S17Shoot
cortex	AT1G28120	4.66023	1.07653	3.15849e-06	3.2022e-05	0.0520629	0.0264239	AT1G28120	unmatched	unmatched	unmatched	unmatched
cortex	AT4G19880	4.65729	1.0853	3.204e-06	3.2433e-05	0.0569745	0.0298657	AT4G19880	unmatched	unmatched	unmatched	unmatched
cortex	AT5G12200	4.64491	1.11354	3.40219e-06	3.42266e-05	0.0569745	0.0299767	PYD2	unmatched	unmatched	unmatched	S17Shoot
cortex	AT5G60460	4.64339	1.03807	3.42739e-06	3.44624e-05	0.0638507	0.0349728	AT5G60460	unmatched	unmatched	unmatched	unmatched
cortex	AT5G63680	4.63758	1.00726	3.5252e-06	3.53007e-05	0.0785855	0.0461863	AT5G63680	unmatched	unmatched	unmatched	unmatched
cortex	AT1G28670	4.63697	1.23702	3.5356e-06	3.53325e-05	0.0540275	0.0279782	ARAB-1	unmatched	unmatched	unmatched	unmatched
cortex	AT2G38970	4.60477	1.05282	4.12925e-06	4.06625e-05	0.0599214	0.0323082	AT2G38970	unmatched	unmatched	unmatched	S17Shoot
cortex	AT2G01760	4.54588	1.05953	5.47074e-06	5.25239e-05	0.0618861	0.0339736	ARR14	unmatched	unmatched	unmatched	LAS
cortex	AT1G80230	4.53482	1.01585	5.76518e-06	5.51073e-05	0.0815324	0.049406	COX5B-2	unmatched	Vasculature	unmatched	unmatched
cortex	AT4G32680	4.52476	1.09917	6.04653e-06	5.75155e-05	0.0510806	0.0263129	AT4G32680	unmatched	unmatched	unmatched	unmatched
cortex	AT5G05730	4.48896	1.09028	7.15735e-06	6.72639e-05	0.0559921	0.0299767	ASA1	unmatched	unmatched	unmatched	unmatched
cortex	AT2G46270	4.48266	1.08573	7.37168e-06	6.91122e-05	0.0510806	0.0264239	GBF3	unmatched	unmatched	unmatched	unmatched
cortex	AT4G38460	4.46874	1.12637	7.86817e-06	7.31706e-05	0.0599214	0.0330854	GGR	unmatched	unmatched	unmatched	KAN1
cortex	AT5G47910	4.3748	1.02082	1.21545e-05	0.000108294	0.0628684	0.0355279	RBOHD	unmatched	response to stress	unmatched	HMG
cortex	AT2G05630	4.2707	1.04088	1.94857e-05	0.000165914	0.0520629	0.0280893	ATG8D	unmatched	unmatched	unmatched	unmatched
cortex	AT3G27030	4.25634	1.10362	2.07801e-05	0.000176234	0.0500982	0.026757	AT3G27030	unmatched	unmatched	unmatched	unmatched
cortex	AT5G61510	4.21781	1.00238	2.46688e-05	0.000205122	0.0618861	0.0356389	AT5G61510	unmatched	unmatched	unmatched	unmatched
cortex	AT1G07030	4.20928	1.12726	2.56189e-05	0.000212211	0.0520629	0.0284223	AT1G07030	unmatched	unmatched	unmatched	unmatched
cortex	AT2G22250	4.14042	1.04446	3.46668e-05	0.000280041	0.0589391	0.0338626	PAT	unmatched	unmatched	unmatched	unmatched
cortex	AT5G18170	3.99539	1.03073	6.45868e-05	0.000487505	0.0609037	0.035972	GDH1_1	unmatched	Vasculature	unmatched	KAN1
S-phase	AT1G07820	29.795	3.05062	4.52929e-195	8.85793e-191	0.611472	0.225689	AT1G07820	S-phase cells	Xylem	unmatched	unmatched
S-phase	AT1G09200	28.7841	2.92191	3.38884e-182	3.31378e-178	0.623377	0.25228	HTR2/H3.1	S-phase cells	Xylem	unmatched	CLV3
S-phase	AT3G20670	28.2509	3.03803	1.38809e-175	9.04896e-172	0.54329	0.18943	HTA13	S-phase cells	Xylem	unmatched	CLV3
S-phase	AT5G59870	27.7719	2.88006	9.4883e-170	4.63907e-166	0.59632	0.241182	HTA6	S-phase cells	Xylem	unmatched	CLV3
S-phase	AT5G22880	26.2539	2.59796	6.44361e-152	2.52035e-148	0.675325	0.342929	H2B	S-phase cells	Xylem	unmatched	LAS
S-phase	AT1G07790	24.526	2.65925	7.79445e-133	2.5406e-129	0.481602	0.18053	HTB1	S-phase cells	Xylem	unmatched	AtML1
S-phase	AT5G65360	23.7233	2.43849	2.07076e-124	5.7854e-121	0.587662	0.284254	HTR2	S-phase cells	Xylem	unmatched	CLV3
S-phase	AT1G51060	23.4217	2.4915	2.57165e-121	6.28673e-118	0.53355	0.235359	HTA10	S-phase cells	Xylem	unmatched	LAS
S-phase	AT5G59690	22.8975	2.34102	4.92498e-116	1.0702e-112	0.573593	0.27964	AT5G59690	S-phase cells	Xylem	unmatched	unmatched
S-phase	AT5G48480	22.5032	2.23626	3.86568e-112	7.5601e-109	0.619048	0.326118	AT5G48480	epidermis/dividing	Xylem	unmatched	CLV3
S-phase	AT5G59910	22.1291	2.16826	1.65813e-108	2.948e-105	0.62987	0.348643	HTB4	S-phase cells	Xylem	unmatched	CLV3
S-phase	AT5G10400	21.7091	2.33788	1.68267e-104	2.74233e-101	0.498918	0.222503	HTR2_2	unmatched	Xylem	LAS	CLV3
S-phase	AT3G45980	21.1028	2.12594	7.50174e-99	1.12855e-95	0.581169	0.31546	H2B_1	S-phase cells	Xylem	unmatched	CLV3
S-phase	AT3G53650	20.6398	3.06441	1.20488e-94	1.68313e-91	0.200216	0.0407648	AT3G53650	epidermis/dividing	unmatched	unmatched	HDG4
S-phase	AT5G59970	19.98	2.23158	8.21835e-89	1.07151e-85	0.424242	0.181079	AT5G59970	S-phase cells	Xylem	unmatched	unmatched
S-phase	AT3G45930	19.7968	2.27574	3.1698e-87	3.87448e-84	0.399351	0.16185	AT3G45930	S-phase cells	Xylem	unmatched	unmatched
S-phase	AT1G06760	19.5884	2.08136	1.9412e-85	2.23318e-82	0.511905	0.265355	AT1G06760	S-phase cells	Xylem	unmatched	AtML1
S-phase	AT3G46030	18.9879	2.10776	2.14891e-80	2.33479e-77	0.439394	0.205582	HTB11	S-phase cells	Xylem	unmatched	HDG4
S-phase	AT3G27360	18.881	2.2094	1.63547e-79	1.68342e-76	0.399351	0.173497	HTR2_3	S-phase cells	Xylem	LAS	CLV3
S-phase	AT2G37470	18.6527	2.22448	1.20132e-77	1.17471e-74	0.377706	0.156686	AT2G37470	S-phase cells	Xylem	unmatched	CLV3
S-phase	AT2G28740	18.1589	2.05568	1.09139e-73	1.01639e-70	0.430736	0.20679	HIS4	S-phase cells	Xylem	unmatched	LAS
S-phase	AT5G07180	17.8211	2.03918	4.85088e-71	4.31221e-68	0.348485	0.136359	ERL2	epidermis	Epidermis	unmatched	LAS
S-phase	AT3G53730	17.5377	1.91415	7.38008e-69	6.01384e-66	0.44697	0.227557	AT3G53730	S-phase cells	Xylem	unmatched	AtML1
S-phase	AT5G15200	17.427	1.57753	5.14464e-68	3.95759e-65	0.679654	0.473245	RPS9B	unmatched	Xylem	unmatched	AtML1
S-phase	AT3G46320	17.4258	2.12904	5.26141e-68	3.95759e-65	0.366883	0.163279	AT3G46320	S-phase cells	Xylem	unmatched	unmatched
S-phase	AT4G25630	17.381	2.14119	1.14872e-67	8.3206e-65	0.337662	0.137348	MED36A	unmatched	Xylem	unmatched	CLV3
S-phase	AT5G27670	17.1269	2.10921	9.34777e-66	6.30394e-63	0.345238	0.147456	HTA7	S-phase cells	Xylem	unmatched	CLV3
S-phase	AT4G38680	16.6617	1.59073	2.48682e-62	1.56886e-59	0.57684	0.374794	CSP2	unmatched	Epidermis	unmatched	unmatched
S-phase	AT3G49010	16.487	1.54462	4.55335e-61	2.78281e-58	0.611472	0.418086	RPL13B	unmatched	Xylem	unmatched	AtML1
S-phase	AT3G17160	16.4202	1.82674	1.3706e-60	8.12265e-58	0.417749	0.209977	AT3G17160	S-phase cells	Xylem	unmatched	AtML1
S-phase	AT4G17390	16.0168	1.5362	9.74952e-58	5.44775e-55	0.574675	0.374464	RPL15B	unmatched	Xylem	unmatched	FIL
S-phase	AT5G62230	15.9489	1.99747	2.90081e-57	1.57587e-54	0.24026	0.0811999	ERL1	epidermis	unmatched	unmatched	CLV3
S-phase	AT3G55750	15.8379	1.63007	1.70453e-56	9.00958e-54	0.519481	0.320734	RPL35AD	unmatched	Xylem	unmatched	unmatched
S-phase	AT1G54690	15.5331	1.89376	2.07118e-54	1.03862e-51	0.324675	0.14405	HTA3	S-phase cells	Xylem	unmatched	FIL
S-phase	AT4G27230	15.4943	1.96004	3.79001e-54	1.85303e-51	0.311688	0.136578	HTA2	S-phase cells	Xylem	unmatched	unmatched
S-phase	AT1G08880	15.2398	1.86603	1.92392e-52	9.17711e-50	0.367965	0.183386	HTA5	S-phase cells	Xylem	unmatched	HDG4
S-phase	AT5G10980	15.2286	1.69802	2.28454e-52	1.06378e-49	0.4329	0.241951	HTR8	S-phase cells	Xylem	unmatched	CLV3
S-phase	AT1G19850	15.0689	1.56054	2.59274e-51	1.17922e-48	0.428571	0.222173	ARF5	(pro-)cambium	Xylem	unmatched	FIL
S-phase	AT1G70600	15.0447	1.33418	3.73781e-51	1.66137e-48	0.641775	0.467861	RPL27AC	unmatched	Xylem	unmatched	unmatched
S-phase	AT4G29030	15.0002	1.74933	7.31783e-51	3.18033e-48	0.588745	0.400176	AT4G29030	epidermis	Epidermis	unmatched	AtML1
S-phase	AT4G27090	14.6753	1.2916	9.28519e-49	3.86363e-46	0.668831	0.498187	RPL14B	unmatched	Xylem	unmatched	LAS
S-phase	AT1G13710	14.6655	1.61815	1.07197e-48	4.36761e-46	0.412338	0.220635	CYP78A5	unmatched	undifferentiated cells	unmatched	FIL
S-phase	AT3G60245	14.6304	1.28522	1.79738e-48	7.03026e-46	0.654762	0.493572	RPL37AC	unmatched	Xylem	unmatched	unmatched
S-phase	AT5G65350	14.4832	2.66329	1.54826e-47	5.93713e-45	0.115801	0.0258213	HTR11	unmatched	unmatched	unmatched	unmatched
S-phase	AT5G22650	14.3092	1.47627	1.91617e-46	7.20666e-44	0.478355	0.295352	HDT2	unmatched	Xylem	unmatched	CLV3
S-phase	AT2G47610	14.1055	1.35412	3.51103e-45	1.24846e-42	0.555195	0.383035	RPL7AA	unmatched	Xylem	unmatched	FIL
S-phase	AT3G54560	14.0871	1.64729	4.55988e-45	1.59246e-42	0.356061	0.181958	H2AV	S-phase cells	Xylem	LAS	CLV3
S-phase	AT3G48930	14.0602	1.3901	6.66785e-45	2.24833e-42	0.530303	0.353258	RPS11A	unmatched	Xylem	unmatched	AtML1
S-phase	AT4G31700	14.0321	1.3549	9.91906e-45	3.28792e-42	0.550866	0.38732	RPS6A	unmatched	Xylem	unmatched	FIL
S-phase	AT5G20290	14.0289	1.24296	1.03733e-44	3.38116e-42	0.660173	0.505439	RPS8A	unmatched	Xylem	unmatched	unmatched
S-phase	AT1G56110	13.9779	1.46268	2.1256e-44	6.81481e-42	0.454545	0.278101	NOP56	unmatched	Xylem	unmatched	CLV3
S-phase	AT2G21060	13.8002	1.55938	2.54217e-43	7.89164e-41	0.399351	0.222613	CSP4	unmatched	phloem	unmatched	unmatched
S-phase	AT5G27850	13.7584	1.28519	4.53237e-43	1.38499e-40	0.600649	0.440721	RPL18C	unmatched	Xylem	unmatched	LAS
S-phase	AT5G10390	13.743	1.85673	5.60739e-43	1.68714e-40	0.279221	0.127788	HTR2_1	S-phase cells	Xylem	unmatched	FIL
S-phase	AT4G23750	13.713	1.704	8.48405e-43	2.47646e-40	0.271645	0.11691	CRF2	unmatched	unmatched	unmatched	FIL
S-phase	AT2G30620	13.6609	1.56918	1.73936e-42	5.00245e-40	0.395022	0.22481	AT2G30620	S-phase cells	Xylem	unmatched	FIL
S-phase	AT3G62250	13.6005	1.22764	3.97444e-42	1.1265e-39	0.633117	0.46841	RPS27AC	unmatched	Xylem	unmatched	unmatched
S-phase	AT1G27400	13.4388	1.36829	3.58016e-41	9.86158e-39	0.489177	0.320075	RPL17A	unmatched	Xylem	unmatched	FIL
S-phase	AT2G18020	13.391	1.21732	6.82628e-41	1.85419e-38	0.615801	0.456323	RPL8A	unmatched	Xylem	unmatched	unmatched
S-phase	AT5G56030	13.3422	1.30567	1.31538e-40	3.52395e-38	0.544372	0.379299	HSP81-2	unmatched	Xylem	LAS	LAS
S-phase	AT3G25520	13.193	1.27234	9.632e-40	2.51164e-37	0.534632	0.368531	ATL5	unmatched	Xylem	unmatched	unmatched
S-phase	AT5G56710	13.1274	1.24304	2.29258e-39	5.89947e-37	0.566017	0.406549	RPL31C	unmatched	Xylem	unmatched	LAS
S-phase	AT3G53020	13.0999	1.20959	3.29594e-39	8.37127e-37	0.570346	0.419844	RPL24B	unmatched	Xylem	unmatched	AtML1
S-phase	AT2G34480	13.0839	1.19193	4.07106e-39	1.02074e-36	0.62987	0.475332	AT2G34480	unmatched	Xylem	unmatched	FIL
S-phase	AT4G15000	13.0021	1.23571	1.18994e-38	2.90895e-36	0.545455	0.3871	RPL27C	unmatched	Xylem	unmatched	CLV3
S-phase	AT1G02780	12.7948	1.10707	1.75316e-37	4.08174e-35	0.656926	0.523239	RPL19A	unmatched	Xylem	unmatched	unmatched
S-phase	AT5G02870	12.7232	1.18622	4.39587e-37	1.01141e-34	0.556277	0.404461	RPL4D	unmatched	Xylem	unmatched	unmatched
S-phase	AT3G55560	12.6862	1.70229	7.05286e-37	1.60387e-34	0.198052	0.076585	AHL15	epidermis/dividing	unmatched	unmatched	HMG
S-phase	AT3G23830	12.6226	1.59094	1.58436e-36	3.52105e-34	0.323593	0.174157	RBG4	unmatched	Xylem	unmatched	LAS
S-phase	AT1G09590	12.6001	1.29045	2.10799e-36	4.63214e-34	0.475108	0.317108	RPL21A	unmatched	Xylem	unmatched	unmatched
S-phase	AT1G01100	12.528	1.13687	5.2492e-36	1.12812e-33	0.58658	0.442699	RPP1A	unmatched	Xylem	unmatched	FIL
S-phase	AT1G68640	12.4517	1.89508	1.36932e-35	2.91085e-33	0.161255	0.0562576	PAN	phloem	Epidermis	unmatched	CLV3
S-phase	AT5G02960	12.3636	1.13045	4.11437e-35	8.65212e-33	0.602814	0.455005	RPS23B	unmatched	Xylem	unmatched	unmatched
S-phase	AT3G04400	12.2776	1.09561	1.19478e-34	2.45961e-32	0.627706	0.484672	RPL23A_2	unmatched	Xylem	unmatched	unmatched
S-phase	AT1G20696	12.2519	1.36224	1.64099e-34	3.34301e-32	0.416667	0.266674	HMGB3	S-phase cells	Xylem	unmatched	unmatched
S-phase	AT5G61170	12.2321	1.2183	2.0943e-34	4.22249e-32	0.494589	0.337765	RPS19C	unmatched	Xylem	unmatched	FIL
S-phase	AT2G39460	12.2122	1.15648	2.67534e-34	5.28502e-32	0.547619	0.405999	RPL23AA	unmatched	Xylem	unmatched	FIL
S-phase	AT1G33140	12.211	1.18961	2.71432e-34	5.30839e-32	0.520563	0.364685	RPL9B	unmatched	Xylem	unmatched	unmatched
S-phase	AT2G19730	12.2008	1.20083	3.07713e-34	5.95835e-32	0.514069	0.366114	RPL28A	unmatched	Xylem	unmatched	LAS
S-phase	AT1G26630	12.1958	1.1005	3.27152e-34	6.27267e-32	0.619048	0.479178	ELF5A-2	unmatched	Xylem	unmatched	unmatched
S-phase	AT1G67430	12.1721	1.11555	4.37421e-34	8.30548e-32	0.580087	0.436545	RPL17B	unmatched	Xylem	unmatched	unmatched
S-phase	AT5G54640	12.1695	1.86003	4.52011e-34	8.49998e-32	0.19697	0.0809801	RAT5	S-phase cells	Xylem	unmatched	CLV3
S-phase	AT4G39200	12.1409	1.0725	6.41013e-34	1.19393e-31	0.626623	0.481266	RPS25E	unmatched	Xylem	unmatched	unmatched
S-phase	AT4G40040	12.1058	1.15717	9.83976e-34	1.79847e-31	0.537879	0.379079	HTR8_1	S-phase cells	Epidermis	unmatched	unmatched
S-phase	AT5G63550	12.1021	1.49477	1.02907e-33	1.86347e-31	0.325758	0.176684	AT5G63550	S-phase cells	Xylem	unmatched	unmatched
S-phase	AT1G48630	12.0856	1.44754	1.25921e-33	2.25931e-31	0.329004	0.182178	RACK1B	unmatched	Xylem	LAS	LAS
S-phase	AT1G09690	12.0202	1.11098	2.78147e-33	4.9452e-31	0.579004	0.424898	RPL21A_1	unmatched	Xylem	unmatched	unmatched
S-phase	AT5G61850	12.0101	1.56352	3.14613e-33	5.54314e-31	0.21645	0.0932865	LFY	unmatched	unmatched	unmatched	CLV3
S-phase	AT5G48500	11.9703	1.52018	5.08303e-33	8.87579e-31	0.27381	0.136029	AT5G48500	unmatched	BD	unmatched	AtML1
S-phase	AT1G41880	11.8079	1.16879	3.55184e-32	5.93704e-30	0.5	0.35139	RPL35AB	unmatched	Xylem	unmatched	unmatched
S-phase	AT1G69620	11.7798	1.06043	4.96226e-32	8.22431e-30	0.575758	0.434348	RPL34B	unmatched	Xylem	unmatched	AtML1
S-phase	AT1G77940	11.7684	1.19523	5.67753e-32	9.33071e-30	0.475108	0.331282	RPL30B	unmatched	Xylem	unmatched	AtML1
S-phase	AT3G52590	11.6005	1.05159	4.09721e-31	6.56796e-29	0.573593	0.447973	RPL40B_1	unmatched	Xylem	unmatched	LAS
S-phase	AT5G59850	11.5592	1.23886	6.63231e-31	1.05454e-28	0.425325	0.276893	RPS15AF	unmatched	Xylem	unmatched	LAS
S-phase	AT4G18100	11.5583	1.11431	6.70085e-31	1.05684e-28	0.530303	0.392924	RPL32A	unmatched	Xylem	unmatched	unmatched
S-phase	AT1G18540	11.5533	1.11135	7.10208e-31	1.11116e-28	0.530303	0.389078	RPL6A	unmatched	Xylem	unmatched	FIL
S-phase	AT5G49160	11.5506	1.40875	7.33096e-31	1.13787e-28	0.284632	0.147127	DMT1	S-phase cells	Xylem	unmatched	CLV3
S-phase	AT3G07110	11.513	1.24769	1.13467e-30	1.72193e-28	0.412338	0.266454	AT3G07110	unmatched	Xylem	unmatched	FIL
S-phase	AT5G45775	11.4976	1.24411	1.35624e-30	2.0403e-28	0.433983	0.290298	RPL11C_2	unmatched	Xylem	unmatched	unmatched
S-phase	AT1G17880	11.4039	1.13665	3.9964e-30	5.70494e-28	0.485931	0.344907	BTF3	unmatched	Xylem	unmatched	unmatched
S-phase	AT1G57820	11.3071	1.36144	1.20963e-29	1.66596e-27	0.3171	0.177233	ORTH2	dividing cells	Xylem	unmatched	WUS
S-phase	AT3G08770	11.2646	1.24401	1.96296e-29	2.66595e-27	0.598485	0.437424	LTP6	epidermis	Epidermis	LAS	AtML1
S-phase	AT4G29410	11.2535	1.28027	2.2262e-29	3.0026e-27	0.376623	0.235798	RPL28C	unmatched	Xylem	unmatched	AtML1
S-phase	AT1G43170	11.2439	1.00448	2.48039e-29	3.32253e-27	0.609307	0.482694	ARP1_1	unmatched	Xylem	LAS	unmatched
S-phase	AT3G09500	11.2215	1.08604	3.19689e-29	4.25316e-27	0.545455	0.415669	RPL35A	unmatched	Xylem	unmatched	AtML1
S-phase	AT5G23420	11.2115	1.48144	3.58085e-29	4.7318e-27	0.260823	0.132952	HMGB7	S-phase cells	Xylem	unmatched	CLV3
S-phase	AT5G57290	11.1888	1.06741	4.62884e-29	6.03508e-27	0.527056	0.392814	RPP3B	unmatched	Xylem	unmatched	LAS
S-phase	AT2G38810	11.179	1.74993	5.16649e-29	6.69146e-27	0.179654	0.0760356	HTA8	S-phase cells	Xylem	unmatched	CLV3
S-phase	AT3G53740	11.1682	1.09284	5.83272e-29	7.50463e-27	0.510823	0.371058	RPL36B	unmatched	Xylem	unmatched	AtML1
S-phase	AT4G36130	11.1219	1.24123	9.81811e-29	1.23085e-26	0.378788	0.238325	RPL8C	unmatched	Xylem	unmatched	unmatched
S-phase	AT3G60770	11.1187	1.13996	1.01776e-28	1.2678e-26	0.45671	0.318646	RPS13A	unmatched	Xylem	unmatched	CLV3
S-phase	AT3G06700	11.0899	1.07802	1.40447e-28	1.7275e-26	0.532468	0.395891	RPL29A	unmatched	Xylem	unmatched	AtML1
S-phase	AT5G18380	11.0315	1.02186	2.69291e-28	3.25095e-26	0.584416	0.445885	RPS16C	unmatched	Xylem	unmatched	unmatched
S-phase	AT2G27710	11.0249	1.00511	2.89738e-28	3.47632e-26	0.588745	0.456543	RPP2B	unmatched	Xylem	unmatched	FIL
S-phase	AT3G53890	10.9541	1.11426	6.34974e-28	7.48084e-26	0.483766	0.345676	RPS21B	unmatched	Xylem	unmatched	LAS
S-phase	AT3G11940	10.9483	1.02999	6.76897e-28	7.92699e-26	0.536797	0.401604	RPS5B	unmatched	Xylem	unmatched	unmatched
S-phase	AT3G05590	10.9469	1.02506	6.8752e-28	8.00347e-26	0.534632	0.401165	RPL18B	unmatched	Xylem	unmatched	AtML1
S-phase	AT2G41840	10.94	1.03473	7.42024e-28	8.58684e-26	0.536797	0.406549	RPS2C	unmatched	Xylem	unmatched	unmatched
S-phase	AT5G08180	10.9308	1.38525	8.21597e-28	9.45174e-26	0.308442	0.178112	AT5G08180	unmatched	Xylem	unmatched	HDG4
S-phase	AT2G04390	10.9283	1.28847	8.44025e-28	9.65298e-26	0.351732	0.214702	RPS17A	unmatched	Xylem	unmatched	unmatched
S-phase	AT2G01250	10.9115	1.03317	1.01596e-27	1.15519e-25	0.527056	0.398308	RPL7B	unmatched	Xylem	unmatched	FIL
S-phase	AT2G17560	10.8995	1.26148	1.15909e-27	1.31031e-25	0.354978	0.217778	HMGB4	epidermis/dividing	Xylem	unmatched	CLV3
S-phase	AT2G21580	10.8862	1.09443	1.34164e-27	1.50796e-25	0.493506	0.36062	RPS25B	unmatched	Xylem	unmatched	HDG4
S-phase	AT3G16080	10.8245	1.19122	2.63476e-27	2.94446e-25	0.415584	0.285463	RPL37C	unmatched	Xylem	unmatched	AtML1
S-phase	AT3G22230	10.8132	1.1354	2.98159e-27	3.29441e-25	0.467532	0.334139	RPL27B	unmatched	Xylem	unmatched	LAS
S-phase	AT4G18730	10.7978	1.13965	3.52635e-27	3.87443e-25	0.448052	0.311065	RPL11C	unmatched	Xylem	unmatched	unmatched
S-phase	AT5G22440	10.7772	1.33885	4.41336e-27	4.8219e-25	0.332251	0.200637	RPL10AC	unmatched	Xylem	unmatched	HDG4
S-phase	AT1G33120	10.7765	1.12434	4.44619e-27	4.83079e-25	0.451299	0.316449	RPL9B_1	unmatched	Xylem	unmatched	unmatched
S-phase	AT1G18080	10.7751	1.05888	4.51108e-27	4.87421e-25	0.494589	0.363037	RACK1A	unmatched	Xylem	unmatched	FIL
S-phase	AT2G36160	10.7409	1.12763	6.53974e-27	6.98895e-25	0.425325	0.290298	RPS14A	unmatched	Xylem	unmatched	AtML1
S-phase	AT5G58420	10.7274	1.19345	7.57166e-27	8.04777e-25	0.402597	0.271069	RPS4D	unmatched	Xylem	LAS	AtML1
S-phase	AT3G04920	10.7251	1.12324	7.75833e-27	8.20161e-25	0.450216	0.321723	RPS24A	unmatched	Xylem	unmatched	HDG4
S-phase	AT3G05560	10.7	1.13805	1.01824e-26	1.07063e-24	0.436147	0.305681	RPL22B	unmatched	Xylem	unmatched	FIL
S-phase	AT4G00100	10.6473	1.03634	1.79455e-26	1.85693e-24	0.512987	0.380618	RPS13B	unmatched	Xylem	unmatched	FIL
S-phase	AT3G05060	10.6453	1.34049	1.8338e-26	1.88756e-24	0.325758	0.196132	NOP5-2	unmatched	Xylem	unmatched	LAS
S-phase	AT5G47930	10.6187	1.05252	2.43956e-26	2.4689e-24	0.504329	0.376662	RPS27D	unmatched	Xylem	unmatched	AtML1
S-phase	AT4G15910	10.6183	1.40541	2.44908e-26	2.4689e-24	0.237013	0.119657	ATDI21	unmatched	Xylem	unmatched	LAS
S-phase	AT3G56340	10.5458	1.07543	5.31447e-26	5.30281e-24	0.477273	0.350181	RPS26C	unmatched	Xylem	unmatched	FIL
S-phase	AT4G26230	10.5216	1.16282	6.87055e-26	6.82067e-24	0.395022	0.261729	RPL31B	unmatched	Xylem	unmatched	unmatched
S-phase	AT3G62870	10.4872	1.00905	9.89241e-26	9.771e-24	0.518398	0.388089	RPL7AB	unmatched	Xylem	unmatched	AtML1
S-phase	AT1G04270	10.4177	1.03307	2.05949e-25	1.99393e-23	0.469697	0.338424	RPS15A	unmatched	Xylem	unmatched	AtML1
S-phase	AT1G04480	10.3631	1.17119	3.64862e-25	3.49785e-23	0.382035	0.250742	RPL23A_1	unmatched	Xylem	unmatched	unmatched
S-phase	AT3G04840	10.3591	1.03711	3.80499e-25	3.61234e-23	0.485931	0.361279	RPS3AA	unmatched	Xylem	unmatched	FIL
S-phase	AT4G14320	10.2855	1.09725	8.1953e-25	7.52467e-23	0.415584	0.286562	AT4G14320	unmatched	Xylem	unmatched	AtML1
S-phase	AT2G37190	10.1333	1.0353	3.93241e-24	3.52781e-22	0.461039	0.332821	RPL12A_1	unmatched	Xylem	unmatched	AtML1
S-phase	AT4G28310	10.1188	1.54831	4.55819e-24	4.05202e-22	0.165584	0.0731788	AT4G28310	unmatched	Xylem	LAS	CLV3
S-phase	AT2G43460	10.0649	1.04466	7.89727e-24	6.89495e-22	0.455628	0.328755	RPL38A	unmatched	Xylem	unmatched	AtML1
S-phase	AT2G44120	10.0263	1.12176	1.16801e-23	1.01074e-21	0.38961	0.268322	AT2G44120	unmatched	Xylem	unmatched	FIL
S-phase	AT3G44750	10.0194	1.32905	1.25304e-23	1.07481e-21	0.278139	0.161411	HDT1	unmatched	Xylem	unmatched	HDG4
S-phase	AT4G26630	9.93309	1.05479	2.9886e-23	2.53022e-21	0.525974	0.397758	AT4G26630	S-phase cells	Vasculature	unmatched	unmatched
S-phase	AT3G55280	9.92489	1.16786	3.24456e-23	2.72334e-21	0.352814	0.230414	RPL23AB	unmatched	Xylem	unmatched	FIL
S-phase	AT1G14900	9.914	1.13156	3.61859e-23	3.02431e-21	0.391775	0.263927	HMGA	S-phase cells	undifferentiated cells	unmatched	FIL
S-phase	AT2G05220	9.85511	1.00498	6.51469e-23	5.33087e-21	0.451299	0.328425	RPS17B	unmatched	Xylem	unmatched	unmatched
S-phase	AT2G39390	9.83681	1.21228	7.81491e-23	6.36817e-21	0.309524	0.189649	RPL35B	unmatched	Xylem	unmatched	AtML1
S-phase	AT3G57150	9.77357	1.12783	1.462e-22	1.16229e-20	0.385281	0.260191	CBF5	unmatched	Xylem	unmatched	LAS
S-phase	AT2G36620	9.76989	1.03337	1.51618e-22	1.19894e-20	0.431818	0.311834	RPL24A	unmatched	Xylem	unmatched	FIL
S-phase	AT3G23390	9.72679	1.05224	2.31781e-22	1.81318e-20	0.440476	0.319196	RPL36AB	unmatched	Xylem	unmatched	AtML1
S-phase	AT5G47700	9.69238	1.00872	3.24852e-22	2.53113e-20	0.440476	0.317548	RPP1C	unmatched	Xylem	unmatched	FIL
S-phase	AT1G69770	9.65706	1.44937	4.58833e-22	3.51898e-20	0.201299	0.102736	CMT3	S-phase cells	Xylem	unmatched	HDG4
S-phase	AT5G09510	9.63487	1.09994	5.69651e-22	4.33961e-20	0.369048	0.246237	RPS15D	unmatched	Xylem	unmatched	AtML1
S-phase	AT2G20450	9.61006	1.26141	7.25096e-22	5.45412e-20	0.278139	0.164597	RPL14A	unmatched	Xylem	unmatched	LAS
S-phase	AT2G32060	9.55037	1.08542	1.2923e-21	9.57332e-20	0.401515	0.281068	RPS12C_1	unmatched	Xylem	unmatched	FIL
S-phase	AT5G08150	9.41681	2.46901	4.6501e-21	3.36822e-19	0.0519481	0.0118668	SOB5	unmatched	unmatched	unmatched	unmatched
S-phase	AT5G20020	9.3936	1.13055	5.79842e-21	4.1691e-19	0.331169	0.212944	RAN2	dividing cells	Xylem	unmatched	unmatched
S-phase	AT1G18250	9.34235	1.05883	9.42225e-21	6.70076e-19	0.380952	0.257774	ATLP-1	dividing cells	Xylem	unmatched	FIL
S-phase	AT2G40360	9.29567	1.20463	1.46277e-20	1.03276e-18	0.284632	0.171849	BOP1	unmatched	unmatched	unmatched	AtML1
S-phase	AT3G14600	9.28547	1.07863	1.60996e-20	1.12853e-18	0.349567	0.230634	RPL18AC	unmatched	Xylem	unmatched	FIL
S-phase	AT3G02110	9.22391	1.20187	2.86462e-20	1.96573e-18	0.232684	0.128008	SCPL25	epidermis	Epidermis	unmatched	HMG
S-phase	AT1G57660	9.20611	1.0713	3.38166e-20	2.31242e-18	0.373377	0.260741	RPL21E	unmatched	Xylem	unmatched	unmatched
S-phase	AT5G60670	9.15274	1.0605	5.55054e-20	3.74317e-18	0.33658	0.219207	RPL12C_1	unmatched	Xylem	unmatched	LAS
S-phase	AT5G52470	9.09684	1.03506	9.30005e-20	6.16546e-18	0.37013	0.254148	MED36B	unmatched	Xylem	unmatched	unmatched
S-phase	AT5G10510	9.09335	1.3329	9.60304e-20	6.34482e-18	0.150433	0.0683441	PLT3	unmatched	unmatched	unmatched	CLV3
S-phase	AT1G47970	9.06352	1.19288	1.26303e-19	8.20636e-18	0.296537	0.188441	AT1G47970	S-phase cells	unmatched	unmatched	unmatched
S-phase	AT3G28900	9.05771	1.06122	1.33214e-19	8.62674e-18	0.351732	0.240084	RPL34C	unmatched	Xylem	unmatched	HDG4
S-phase	AT5G27120	9.03314	1.22825	1.6681e-19	1.07312e-17	0.290043	0.183826	NOP5-1	unmatched	Xylem	unmatched	unmatched
S-phase	AT1G22780	9.01697	1.02597	1.93369e-19	1.23427e-17	0.369048	0.256565	RPS18C_2	unmatched	Xylem	unmatched	LAS
S-phase	AT2G37270	9.00089	1.08144	2.23901e-19	1.4217e-17	0.332251	0.221404	RPS5A	unmatched	Xylem	unmatched	unmatched
S-phase	AT1G74060	8.89088	1.02182	6.06261e-19	3.776e-17	0.366883	0.259312	RPL6B	unmatched	Xylem	unmatched	unmatched
S-phase	AT1G20580	8.87424	1.25416	7.04136e-19	4.37168e-17	0.238095	0.138666	SMD3B	unmatched	Xylem	unmatched	LAS
S-phase	AT5G62440	8.87235	1.49664	7.16161e-19	4.43227e-17	0.154762	0.0742776	EMB514	unmatched	Xylem	unmatched	unmatched
S-phase	AT3G16780	8.81861	1.24175	1.15886e-18	7.06037e-17	0.233766	0.13493	RPL19B	unmatched	Xylem	unmatched	HDG4
S-phase	AT1G07370	8.76855	1.44825	1.80989e-18	1.08911e-16	0.167749	0.0846061	PCNA	unmatched	Xylem	LAS	AtML1
S-phase	AT4G37750	8.72583	1.04825	2.64238e-18	1.57163e-16	0.320346	0.209757	ANT	S-phase cells	phloem	unmatched	FIL
S-phase	AT5G62410	8.62034	1.21352	6.67536e-18	3.86243e-16	0.227273	0.131084	SMC2-1	dividing cells	unmatched	unmatched	CLV3
S-phase	AT1G23410	8.54595	1.88067	1.27484e-17	7.20579e-16	0.0790043	0.0274695	RPS27AA	unmatched	unmatched	unmatched	LAS
S-phase	AT3G03920	8.4226	1.11691	3.68211e-17	2.02848e-15	0.29329	0.192177	AT3G03920	unmatched	Xylem	unmatched	AtML1
S-phase	AT3G50070	8.38723	1.38691	4.97733e-17	2.71904e-15	0.186147	0.101967	CYCD3-3	unmatched	unmatched	unmatched	FIL
S-phase	AT1G08580	8.30675	1.17553	9.83629e-17	5.27037e-15	0.25	0.155258	AT1G08580	unmatched	Xylem	unmatched	LAS
S-phase	AT4G12600	8.29735	1.14049	1.0646e-16	5.68865e-15	0.294372	0.196352	AT4G12600	unmatched	Xylem	unmatched	CLV3
S-phase	AT4G23060	8.26731	1.29222	1.37021e-16	7.2621e-15	0.154762	0.0773541	IQD22	unmatched	unmatched	unmatched	WUS
S-phase	AT3G51800	8.25263	1.00177	1.54941e-16	8.18969e-15	0.332251	0.231074	ATG2	unmatched	Xylem	unmatched	unmatched
S-phase	AT2G34710	8.23862	1.31523	1.74211e-16	9.15874e-15	0.158009	0.0803208	ATHB-14	unmatched	Xylem	unmatched	AtHB8
S-phase	AT2G45190	8.22405	1.04128	1.96744e-16	1.0288e-14	0.258658	0.158005	YAB1	mesophyll	Abaxial domain	unmatched	FIL
S-phase	AT5G47590	8.22197	2.18527	2.00187e-16	1.04239e-14	0.0573593	0.017141	AT5G47590	unmatched	unmatched	unmatched	unmatched
S-phase	AT1G02190	8.17962	1.15573	2.84753e-16	1.46937e-14	0.16342	0.0836172	AT1G02190	epidermis	unmatched	unmatched	KAN1
S-phase	AT3G54750	8.15615	1.4617	3.45868e-16	1.76609e-14	0.12987	0.0612021	AT3G54750	S-phase cells	Xylem	unmatched	CLV3
S-phase	AT3G18130	8.07313	1.17926	6.85201e-16	3.4149e-14	0.229437	0.138996	RACK1C	unmatched	Xylem	unmatched	CLV3
S-phase	AT3G06740	8.05232	1.27068	8.12382e-16	4.03243e-14	0.172078	0.0925173	GATA15	dividing cells	Xylem	unmatched	unmatched
S-phase	AT2G09990	8.00147	1.07526	1.22939e-15	6.041e-14	0.255411	0.160861	RPS16A	unmatched	Xylem	unmatched	unmatched
S-phase	AT5G09970	7.96432	1.50939	1.66129e-15	8.04203e-14	0.0876623	0.0345017	CYP78A7	unmatched	unmatched	unmatched	FIL
S-phase	AT2G27840	7.92353	1.18531	2.30868e-15	1.10393e-13	0.162338	0.0850456	HDT4	unmatched	Xylem	unmatched	HDG4
S-phase	AT5G58110	7.78029	1.33465	7.2357e-15	3.3218e-13	0.151515	0.0795517	AT5G58110	unmatched	unmatched	unmatched	unmatched
S-phase	AT2G03090	7.69775	1.27448	1.38479e-14	6.2546e-13	0.168831	0.0929568	EXPA15	unmatched	phloem	unmatched	unmatched
S-phase	AT3G46940	7.5971	1.26137	3.02849e-14	1.33397e-12	0.141775	0.0731788	DUT1	unmatched	Xylem	unmatched	CLV3
S-phase	AT1G15420	7.58296	1.31964	3.3775e-14	1.48102e-12	0.127706	0.06307	AT1G15420	unmatched	unmatched	unmatched	FIL
S-phase	AT4G10450	7.58058	1.02865	3.44021e-14	1.50179e-12	0.245671	0.157565	RPL9D	unmatched	Xylem	unmatched	HDG4
S-phase	AT4G25340	7.50584	1.01981	6.10357e-14	2.61771e-12	0.232684	0.145698	FKBP53	unmatched	Xylem	unmatched	LAS
S-phase	AT3G16870	7.48784	1.26409	7.00147e-14	2.98969e-12	0.141775	0.0735084	GATA17	dividing cells	Xylem	unmatched	LAS
S-phase	AT4G02110	7.46808	1.40865	8.13715e-14	3.44455e-12	0.111472	0.0526316	AT4G02110	S-phase cells	unmatched	unmatched	unmatched
S-phase	AT3G18600	7.45807	1.08488	8.7796e-14	3.70049e-12	0.185065	0.106692	RH51	unmatched	unmatched	unmatched	FIL
S-phase	AT2G20490	7.45299	1.06138	9.12486e-14	3.81314e-12	0.253247	0.167124	NOP10	unmatched	Xylem	unmatched	AtML1
S-phase	AT2G17490	7.44464	1.45851	9.72085e-14	4.05353e-12	0.0779221	0.0307658	AT2G17490	unmatched	unmatched	unmatched	unmatched
S-phase	AT4G37910	7.39141	1.00468	1.45281e-13	5.96902e-12	0.27381	0.187232	HSP70-9	unmatched	Xylem	unmatched	WUS
S-phase	AT5G61000	7.29816	1.25273	2.91727e-13	1.17152e-11	0.126623	0.063949	RPA1D	S-phase cells	Xylem	unmatched	CLV3
S-phase	AT4G02060	7.29337	1.19062	3.02299e-13	1.20654e-11	0.183983	0.109219	MCM7	unmatched	Xylem	unmatched	HDG4
S-phase	AT2G43650	7.27052	1.10767	3.58102e-13	1.42636e-11	0.220779	0.139655	EMB2777	unmatched	unmatched	unmatched	FIL
S-phase	AT1G56210	7.264	1.21516	3.75803e-13	1.49382e-11	0.164502	0.0930667	HIPP35	unmatched	phloem	unmatched	unmatched
S-phase	AT3G48710	7.19633	1.12666	6.18565e-13	2.41463e-11	0.200216	0.121855	AT3G48710	S-phase cells	unmatched	unmatched	LAS
S-phase	AT1G58380	7.13227	1.09837	9.87249e-13	3.80821e-11	0.177489	0.104714	RPS2A	unmatched	Xylem	unmatched	unmatched
S-phase	AT3G58660	7.10671	1.16759	1.18843e-12	4.53063e-11	0.186147	0.113064	AT3G58660	unmatched	unmatched	unmatched	LAS
S-phase	AT4G32800	7.10069	1.56118	1.24137e-12	4.72325e-11	0.0595238	0.0214262	ERF043	unmatched	unmatched	unmatched	WUS
S-phase	AT4G21070	7.04182	1.59344	1.89751e-12	7.10912e-11	0.0800866	0.0340622	BRCA1	S-phase cells	unmatched	unmatched	HDG4
S-phase	AT5G14520	7.02722	1.02684	2.10686e-12	7.7834e-11	0.221861	0.143061	PES	unmatched	unmatched	unmatched	LAS
S-phase	AT2G24490	7.02706	1.40794	2.10932e-12	7.7834e-11	0.112554	0.0562576	RPA2A	unmatched	Xylem	unmatched	HDG4
S-phase	AT5G64910	7.01329	1.00211	2.32774e-12	8.5091e-11	0.174242	0.100868	AT5G64910	epidermis/dividing	unmatched	unmatched	unmatched
S-phase	AT5G46280	6.97958	1.18989	2.96063e-12	1.06828e-10	0.161255	0.0925173	MCM3	unmatched	Xylem	unmatched	CLV3
S-phase	AT4G31610	6.96983	1.08093	3.17327e-12	1.13454e-10	0.151515	0.0840567	REM1	floral meristem	unmatched	unmatched	CLV3
S-phase	AT1G29250	6.96149	1.09996	3.36687e-12	1.19938e-10	0.214286	0.137677	AT1G29250	unmatched	Xylem	unmatched	LAS
S-phase	AT2G28720	6.95693	1.31687	3.47756e-12	1.23656e-10	0.114719	0.0579057	AT2G28720	S-phase cells	unmatched	unmatched	AtML1
S-phase	AT5G14640	6.94847	1.10646	3.69276e-12	1.31069e-10	0.168831	0.0986705	ASK5	unmatched	Epidermis	unmatched	KAN1
S-phase	AT2G40430	6.93763	1.0027	3.98732e-12	1.40505e-10	0.214286	0.137457	AT2G40430	unmatched	unmatched	unmatched	HDG4
S-phase	AT1G79150	6.92503	1.00518	4.35874e-12	1.52767e-10	0.208874	0.130865	AT1G79150	unmatched	unmatched	unmatched	CLV3
S-phase	AT3G27060	6.90636	1.04623	4.9726e-12	1.73349e-10	0.227273	0.148335	TSO2	S-phase cells	Xylem	unmatched	FIL
S-phase	AT3G04770	6.8792	1.61775	6.01904e-12	2.07976e-10	0.0757576	0.0320844	RPSAb	unmatched	unmatched	LAS	CLV3
S-phase	AT5G10010	6.87743	1.04674	6.09404e-12	2.10196e-10	0.161255	0.0924074	HIT4	unmatched	unmatched	unmatched	HDG4
S-phase	AT1G04020	6.83576	1.4373	8.15713e-12	2.77925e-10	0.0952381	0.04505	ATBARD1	S-phase cells	Xylem	unmatched	CLV3
S-phase	AT1G76300	6.80549	1.3266	1.00708e-11	3.41342e-10	0.136364	0.0754862	SMD3A	unmatched	Xylem	unmatched	HDG4
S-phase	AT2G15090	6.80153	1.16612	1.03513e-11	3.49637e-10	0.12987	0.0698824	KCS8	unmatched	Epidermis	unmatched	AtML1
S-phase	AT2G35605	6.77161	1.22877	1.27357e-11	4.25763e-10	0.133117	0.0725195	AT2G35605	unmatched	Xylem	unmatched	CLV3
S-phase	AT4G16630	6.77062	1.02597	1.28233e-11	4.27961e-10	0.192641	0.119877	RH28	unmatched	unmatched	unmatched	unmatched
S-phase	AT1G80370	6.76669	1.56392	1.31759e-11	4.38978e-10	0.0735931	0.0312054	CYCA2-4	dividing cells	unmatched	unmatched	HDG4
S-phase	AT2G29570	6.7479	1.14433	1.50004e-11	4.97224e-10	0.165584	0.0988902	PCNA2	unmatched	Xylem	unmatched	CLV3
S-phase	AT3G49080	6.73584	1.17743	1.6298e-11	5.38413e-10	0.15368	0.0891111	RPS9M	unmatched	unmatched	unmatched	CLV3
S-phase	AT4G02840	6.72153	1.08466	1.79822e-11	5.91055e-10	0.187229	0.116581	AT4G02840	unmatched	Xylem	unmatched	LAS
S-phase	AT4G34555	6.67542	1.03789	2.46522e-11	7.99541e-10	0.179654	0.110757	RPS25D	unmatched	Xylem	unmatched	CLV3
S-phase	AT1G80750	6.64015	1.17037	3.13369e-11	1.00633e-09	0.188312	0.119877	RPL7A	unmatched	Xylem	unmatched	HDG4
S-phase	AT5G13960	6.63131	1.15931	3.32719e-11	1.06497e-09	0.12987	0.0707615	SUVH4	S-phase cells	unmatched	unmatched	CLV3
S-phase	AT4G22860	6.61532	1.11343	3.7076e-11	1.1771e-09	0.135281	0.0749368	AT4G22860	dividing cells	unmatched	unmatched	unmatched
S-phase	AT2G16440	6.61438	1.16471	3.73107e-11	1.18263e-09	0.134199	0.0741677	MCM4	unmatched	Xylem	unmatched	CLV3
S-phase	AT5G27330	6.58497	1.03486	4.54968e-11	1.42138e-09	0.167749	0.100319	AT5G27330	unmatched	unmatched	unmatched	unmatched
S-phase	AT5G55920	6.57888	1.01953	4.74017e-11	1.46683e-09	0.188312	0.118229	OLI2	unmatched	unmatched	unmatched	LAS
S-phase	AT5G08020	6.43755	1.32114	1.21418e-10	3.59782e-09	0.100649	0.0509834	RPA1B	epidermis/dividing	Xylem	unmatched	CLV3
S-phase	AT5G05210	6.43672	1.02924	1.22087e-10	3.61218e-09	0.200216	0.129986	AT5G05210	unmatched	unmatched	unmatched	LAS
S-phase	AT4G28200	6.41992	1.04341	1.36349e-10	4.01593e-09	0.149351	0.087353	AT4G28200	unmatched	unmatched	unmatched	HDG4
S-phase	AT3G52630	6.3856	1.31903	1.70723e-10	4.99079e-09	0.0963203	0.0483463	RPA3A	unmatched	Xylem	unmatched	unmatched
S-phase	AT3G62940	6.31685	1.26736	2.66956e-10	7.65522e-09	0.115801	0.06307	AT3G62940	unmatched	unmatched	unmatched	LAS
S-phase	AT1G13730	6.31048	1.15424	2.7818e-10	7.95374e-09	0.141775	0.0830678	AT1G13730	unmatched	unmatched	unmatched	FIL
S-phase	AT2G32765	6.29434	1.08387	3.08703e-10	8.74971e-09	0.165584	0.101857	SUMO5	unmatched	unmatched	unmatched	unmatched
S-phase	AT4G30800	6.27286	1.12172	3.54477e-10	1.00036e-08	0.106061	0.0553785	RPS11B	unmatched	unmatched	unmatched	HDG4
S-phase	AT4G27260	6.26909	1.17488	3.63162e-10	1.0234e-08	0.0919913	0.0453796	GH3.5	unmatched	BD	unmatched	KAN1
S-phase	AT5G47600	6.263	1.32354	3.77635e-10	1.06265e-08	0.0995671	0.0514229	HSP14.7	unmatched	Epidermis	LAS	KAN1
S-phase	AT2G41370	6.2335	1.60209	4.56141e-10	1.26895e-08	0.0508658	0.0193385	NPR5	unmatched	unmatched	unmatched	FIL
S-phase	AT5G39550	6.20822	1.22986	5.35888e-10	1.48237e-08	0.102814	0.0537304	ORTH1	S-phase cells	unmatched	unmatched	unmatched
S-phase	AT2G31410	6.2058	1.0067	5.44195e-10	1.49899e-08	0.193723	0.127129	AT2G31410	unmatched	unmatched	unmatched	AtML1
S-phase	AT5G63960	6.1669	1.20075	6.96412e-10	1.89954e-08	0.114719	0.0628502	AT5G63960	unmatched	unmatched	CLV3	unmatched
S-phase	AT3G63130	6.15344	1.00714	7.58205e-10	2.05662e-08	0.185065	0.120866	RANGAP1	unmatched	Xylem	unmatched	unmatched
S-phase	AT1G36940	6.14919	1.27131	7.78777e-10	2.10658e-08	0.0735931	0.0336227	AT1G36940	unmatched	unmatched	unmatched	unmatched
S-phase	AT1G20140	6.09804	1.18626	1.0738e-09	2.84172e-08	0.108225	0.0586749	ASK4	unmatched	unmatched	unmatched	unmatched
S-phase	AT5G51590	6.0655	1.22631	1.31548e-09	3.44863e-08	0.108225	0.058565	AHL4	unmatched	unmatched	unmatched	CLV3
S-phase	AT5G22500	6.05168	1.01424	1.4334e-09	3.73276e-08	0.143939	0.0857049	FATTY1	epidermis	Epidermis	unmatched	AtML1
S-phase	AT4G15890	6.02211	1.73452	1.72162e-09	4.43607e-08	0.0551948	0.0227448	AT4G15890	unmatched	unmatched	unmatched	CLV3
S-phase	AT5G12330	6.01176	1.16201	1.83522e-09	4.70352e-08	0.0833333	0.0407648	LRP1	unmatched	unmatched	unmatched	unmatched
S-phase	AT1G61570	6.01156	1.04204	1.83744e-09	4.70352e-08	0.160173	0.100429	TIM13	unmatched	Xylem	unmatched	CLV3
S-phase	AT1G01370	6.0099	1.34775	1.85633e-09	4.74566e-08	0.0800866	0.0387869	HTR12	unmatched	unmatched	LAS	CLV3
S-phase	AT1G16740	6.00487	1.13449	1.91486e-09	4.88253e-08	0.128788	0.0751566	AT1G16740	unmatched	unmatched	unmatched	AtML1
S-phase	AT1G02870	5.96617	1.21628	2.42887e-09	6.11343e-08	0.101732	0.0546094	AT1G02870	unmatched	unmatched	unmatched	LAS
S-phase	AT5G63920	5.96535	1.06086	2.4411e-09	6.13632e-08	0.100649	0.0532908	TOP3A	unmatched	unmatched	unmatched	LAS
S-phase	AT1G06080	5.89805	1.34108	3.67824e-09	9.03711e-08	0.0811688	0.0401055	ADS1	epidermis	Epidermis	unmatched	HMG
S-phase	AT3G55340	5.89366	1.03938	3.77725e-09	9.2571e-08	0.141775	0.0857049	PHIP1	unmatched	unmatched	unmatched	unmatched
S-phase	AT5G26680	5.84934	1.20352	4.93534e-09	1.18868e-07	0.0963203	0.0512032	AT5G26680	unmatched	Xylem	unmatched	CLV3
S-phase	AT2G07719	5.84657	1.22542	5.01827e-09	1.20515e-07	0.100649	0.0547193	AT2G07719	unmatched	unmatched	unmatched	unmatched
[truncated: 6,632 more rows]

## Sheet: Table S5
Table S5	DEGs that are uniquely expressed in one cluster								DEG from table S4 that were differentially
[truncated: 4,053 more rows]

[truncated: 11 more sheets: Table S6, Table S7, Table S8, Table S9, Table S10, Table S11, Table S12, Table S13, Table S14, Table S15, Table S16]
